# Supplementary material for: Parallel Mapping of Antibiotic Resistance Alleles in Escherichia coli
Source: PLoS One. 2016 Jan 15;11(1):e0146916. doi: 10.1371/journal.pone.0146916 (PMC4714920; doi:10.1371/journal.pone.0146916)
Supplement: S1 Dataset — (XLSX) [file pone.0146916.s001.xlsx]

## Sheet: A1_sample_metadata
A1 sample metadata: Sample information for the main data set (A1) used in this eight antibiotic study.
#SampleID	Antibiotic	Code	Method	Replicate	Antibiotic_Class	Mechanism_of_Action
Carb24_1	Carbenicillin	Carb	24	1	Carboxypenicillins	B-Lactam
Carb24_2	Carbenicillin	Carb	24	2	Carboxypenicillins	B-Lactam
Carb24_3	Carbenicillin	Carb	24	3	Carboxypenicillins	B-Lactam
CarbOD_1	Carbenicillin	Carb	OD	1	Carboxypenicillins	B-Lactam
CarbOD_2	Carbenicillin	Carb	OD	2	Carboxypenicillins	B-Lactam
CarbOD_3	Carbenicillin	Carb	OD	3	Carboxypenicillins	B-Lactam
Cix24_1	Cefixime	Cix	24	1	Cephams_3rdgen	B-Lactam
Cix24_2	Cefixime	Cix	24	2	Cephams_3rdgen	B-Lactam
Cix24_3	Cefixime	Cix	24	3	Cephams_3rdgen	B-Lactam
CixOD_1	Cefixime	Cix	OD	1	Cephams_3rdgen	B-Lactam
CixOD_2	Cefixime	Cix	OD	2	Cephams_3rdgen	B-Lactam
CixOD_3	Cefixime	Cix	OD	3	Cephams_3rdgen	B-Lactam
Ctaz24_1	Ceftazidime	Ctaz	24	1	Cephams_3rdgen	B-Lactam
Ctaz24_2	Ceftazidime	Ctaz	24	2	Cephams_3rdgen	B-Lactam
Ctaz24_3	Ceftazidime	Ctaz	24	3	Cephams_3rdgen	B-Lactam
CtazOD_1	Ceftazidime	Ctaz	OD	1	Cephams_3rdgen	B-Lactam
CtazOD_2	Ceftazidime	Ctaz	OD	2	Cephams_3rdgen	B-Lactam
CtazOD_3	Ceftazidime	Ctaz	OD	3	Cephams_3rdgen	B-Lactam
Doxy24_1	Doxycycline	Doxy	24	1	Tetracyclines	Ribosome
Doxy24_2	Doxycycline	Doxy	24	2	Tetracyclines	Ribosome
Doxy24_3	Doxycycline	Doxy	24	3	Tetracyclines	Ribosome
DoxyOD_1	Doxycycline	Doxy	OD	1	Tetracyclines	Ribosome
DoxyOD_2	Doxycycline	Doxy	OD	2	Tetracyclines	Ribosome
DoxyOD_3	Doxycycline	Doxy	OD	3	Tetracyclines	Ribosome
Gent24_1	Gentamicin	Gent	24	1	Aminoglycosides	Ribosome
Gent24_2	Gentamicin	Gent	24	2	Aminoglycosides	Ribosome
Gent24_3	Gentamicin	Gent	24	3	Aminoglycosides	Ribosome
GentOD_1	Gentamicin	Gent	OD	1	Aminoglycosides	Ribosome
GentOD_2	Gentamicin	Gent	OD	2	Aminoglycosides	Ribosome
GentOD_3	Gentamicin	Gent	OD	3	Aminoglycosides	Ribosome
Kan24_1	Kanamycin	Kan	24	1	Aminoglycosides	Ribosome
Kan24_2	Kanamycin	Kan	24	2	Aminoglycosides	Ribosome
Kan24_3	Kanamycin	Kan	24	3	Aminoglycosides	Ribosome
KanOD_1	Kanamycin	Kan	OD	1	Aminoglycosides	Ribosome
KanOD_2	Kanamycin	Kan	OD	2	Aminoglycosides	Ribosome
KanOD_3	Kanamycin	Kan	OD	3	Aminoglycosides	Ribosome
Tet24_1	Tetracycline	Tet	24	1	Tetracyclines	Ribosome
Tet24_2	Tetracycline	Tet	24	2	Tetracyclines	Ribosome
Tet24_3	Tetracycline	Tet	24	3	Tetracyclines	Ribosome
TetOD_1	Tetracycline	Tet	OD	1	Tetracyclines	Ribosome
TetOD_2	Tetracycline	Tet	OD	2	Tetracyclines	Ribosome
TetOD_3	Tetracycline	Tet	OD	3	Tetracyclines	Ribosome
Tic24_1	Ticarcillin	Tic	24	1	Carboxypenicillins	B-Lactam
Tic24_2	Ticarcillin	Tic	24	2	Carboxypenicillins	B-Lactam
Tic24_3	Ticarcillin	Tic	24	3	Carboxypenicillins	B-Lactam
TicOD_1	Ticarcillin	Tic	OD	1	Carboxypenicillins	B-Lactam
TicOD_2	Ticarcillin	Tic	OD	2	Carboxypenicillins	B-Lactam
TicOD_3	Ticarcillin	Tic	OD	3	Carboxypenicillins	B-Lactam
TP0_1	Time_0	TP0	TP0	1	TP0	TP0
TP0_2	Time_0	TP0	TP0	2	TP0	TP0
TP0_3	Time_0	TP0	TP0	3	TP0	TP0

## Sheet: A1_counts
Dataset A1: Table of counts for the TRMR genes in each sample for all antibiotics and time zero (TP0). Sample labels are explained in A1_sample_metadata.
GENES	Carb24_1	Carb24_2	Carb24_3	CarbOD_1	CarbOD_2	CarbOD_3	Cix24_1	Cix24_2	Cix24_3	CixOD_1	CixOD_2	CixOD_3	Ctaz24_1	Ctaz24_2	Ctaz24_3	CtazOD_1	CtazOD_2	CtazOD_3	Doxy24_1	Doxy24_2	Doxy24_3	DoxyOD_1	DoxyOD_2	DoxyOD_3	Gent24_1	Gent24_2	Gent24_3	GentOD_1	GentOD_2	GentOD_3	Kan24_1	Kan24_2	Kan24_3	KanOD_1	KanOD_2	KanOD_3	Tet24_1	Tet24_2	Tet24_3	TetOD_1	TetOD_2	TetOD_3	Tic24_1	Tic24_2	Tic24_3	TicOD_1	TicOD_2	TicOD_3	TP0_1
aaeA_V_down	0	0	0	0	0	0	0	0	0	0	0	0	0	0	0	0	0	2	0	0	0	0	0	0	0	0	0	0	0	0	0	0	0	0	0	0	0	0	0	0	0	0	0	0	0	0	0	0	0
aaeB_S_down	0	0	0	0	0	0	0	0	0	0	0	0	0	0	0	0	0	0	0	0	0	1	2	4	0	0	0	0	0	0	0	0	0	0	0	0	0	0	0	0	0	0	0	0	0	0	0	0	2
aaeR_K_down	0	0	0	0	0	0	0	0	0	0	0	0	2	0	2	5	5	8	1	2	2	25	36	7	0	0	0	0	0	0	0	0	0	0	0	0	0	0	0	0	0	0	0	0	1	0	0	0	7
aaeX_-_down	0	0	0	0	0	0	0	0	0	0	0	0	0	0	0	0	0	0	1	0	0	0	0	0	0	0	0	0	0	0	0	0	0	0	0	0	0	0	0	0	0	0	0	0	0	0	0	0	3
aas_Q_down	119	38	150	0	0	0	6	8	1	0	0	0	50	10	57	349	326	313	428	200	228	90	124	136	0	1	0	1	1	0	3	1	0	1	1	1	4	2	2	0	0	0	0	15	54	2	2	3	602
aat_-_down	0	0	0	0	0	0	0	0	0	0	0	0	0	0	0	1	0	5	0	0	0	0	0	0	0	0	0	0	0	0	0	0	0	0	0	0	0	0	0	0	0	0	0	0	1	0	0	0	0
abgA_R_down	222	92	217	0	0	1	7	8	10	0	0	0	68	18	69	404	395	415	513	264	254	149	185	270	0	0	0	0	0	0	4	0	0	2	3	1	5	1	1	1	0	1	1	25	58	2	1	3	842
abgB_R_down	24	0	6	0	0	0	0	0	0	0	0	0	0	0	0	8	12	7	5	7	2	0	0	3	0	0	0	0	0	0	0	0	0	0	0	0	0	0	0	0	0	0	0	0	0	0	0	0	7
abgR_K_down	32	16	57	0	0	0	4	2	1	1	1	0	35	7	27	150	127	147	288	95	107	64	85	88	2	0	0	0	0	0	1	0	0	1	0	1	4	0	1	0	0	0	2	5	23	1	2	0	346
abgT_H_down	93	21	87	0	1	1	2	4	2	0	0	0	28	13	32	246	228	200	333	144	129	86	110	132	1	0	0	0	1	0	3	0	0	2	1	1	6	0	4	1	0	1	0	5	24	1	4	3	501
abrB_R_down	0	0	0	0	0	0	0	0	0	0	0	0	0	0	0	0	0	0	0	0	0	0	0	0	0	0	0	0	0	0	0	0	0	0	0	0	0	0	0	0	0	0	0	0	0	0	0	0	0
accA_I_down	997	347	1083	0	0	0	15	17	13	2	1	1	266	190	589	591	552	807	2205	1315	2186	796	929	1211	0	1	1	0	0	0	1	0	0	2	0	1	2	3	2	4	3	2	3	256	752	16	16	19	367
accB_I_down	0	0	0	0	0	0	0	0	0	0	0	0	0	0	0	0	0	0	0	0	0	0	0	0	0	0	0	0	0	0	0	0	0	0	0	0	0	0	0	0	0	0	0	0	0	0	0	0	0
accC_I_down	0	0	0	0	0	0	0	0	0	0	0	0	0	0	0	4	0	18	0	0	0	0	2	3	0	0	0	0	0	0	0	0	0	0	0	0	0	0	0	0	0	0	0	0	0	0	0	0	1
accD_I_down	118	63	218	0	1	0	8	13	9	2	0	2	95	25	73	526	447	532	719	313	309	205	223	254	1	0	1	0	0	1	3	0	0	1	0	1	7	1	2	1	0	1	1	40	60	1	2	2	927
aceA_C_down	154	59	192	0	1	0	6	7	1	1	0	1	86	38	66	560	509	622	485	220	249	215	250	298	1	0	3	0	0	0	3	0	0	0	1	0	8	0	0	0	0	0	40	30	83	1	3	5	757
aceB_C_down	0	0	0	0	0	0	0	0	0	0	0	0	0	0	0	0	0	1	0	0	0	0	0	0	0	0	0	0	0	0	0	0	0	0	0	0	0	0	0	0	0	0	0	0	0	0	0	0	1
aceE_C_down	25	11	21	0	0	0	0	0	1	0	0	0	4	3	6	91	112	137	70	31	24	31	43	29	37	0	7	3	2	2	0	0	0	1	0	0	1	0	0	0	0	0	0	3	9	1	0	1	106
aceF_C_down	124	46	107	0	0	0	2	1	0	0	0	1	17	11	31	214	245	277	265	128	140	59	93	101	6	0	2	1	0	1	2	0	0	1	0	1	0	0	1	0	0	0	0	5	29	2	1	1	345
aceK_-_down	37	3	3	0	0	0	0	0	0	0	0	0	0	0	0	14	7	18	2	1	1	3	5	1	0	0	0	0	0	0	0	0	0	0	0	0	0	0	0	0	0	0	13	1	2	0	0	0	4
ackA_C_down	0	0	0	0	0	0	0	0	0	0	0	0	0	0	0	0	1	3	0	0	0	0	0	0	0	0	0	0	0	0	0	0	0	0	0	0	0	0	0	0	0	0	0	0	0	0	0	0	1
acnA_C_down	0	0	0	0	0	0	0	0	0	0	0	0	0	0	0	2	0	8	0	0	0	0	1	0	0	0	0	0	0	0	0	0	0	0	0	0	0	0	0	0	0	0	0	0	0	0	0	0	0
acnB_C_down	0	0	0	0	0	0	0	0	0	0	0	0	0	0	0	0	0	0	0	0	0	0	0	0	0	0	0	0	0	0	0	0	0	0	0	0	0	0	0	0	0	0	0	0	0	0	0	0	0
acpH_-_down	0	0	0	0	0	0	0	0	0	0	0	0	0	0	0	0	0	0	0	0	0	0	0	0	0	0	0	0	0	0	0	0	0	0	0	0	0	0	0	0	0	0	0	0	0	0	0	0	3
acpP_Q_down	0	0	3	0	0	0	0	0	0	0	0	0	0	0	0	4	2	1	2	0	0	1	0	3	0	0	0	0	0	0	0	0	0	0	0	0	0	0	0	0	0	0	0	0	0	0	0	0	3
acpS_I_down	0	0	0	0	0	0	0	0	0	0	0	0	0	0	0	0	0	0	0	0	0	0	0	0	0	0	0	0	0	0	0	0	0	0	0	0	0	0	0	0	0	0	0	0	0	0	0	0	0
acpT_H_down	535	140	324	0	0	0	10	18	5	0	1	1	131	41	146	1132	1034	1037	1309	577	651	388	462	616	2	0	0	0	2	1	7	2	0	3	0	3	14	1	1	0	0	0	45	62	192	4	8	2	2073
acrA_M_down	0	1	0	0	0	0	0	0	0	0	0	0	0	0	0	0	0	0	0	0	0	0	0	0	0	0	0	0	0	0	0	0	0	0	0	0	0	0	0	0	0	0	0	0	0	0	0	0	1
acrB_V_down	665	43	140	0	0	0	6	2	0	0	0	0	44	19	57	1258	872	882	694	312	282	263	327	433	1	0	0	3	0	1	2	1	0	2	1	5	6	1	1	1	0	1	3	30	112	6	7	8	1703
acrD_V_down	0	0	0	0	0	0	0	0	0	0	0	0	0	0	0	4	9	2	0	0	0	0	0	0	0	0	0	0	0	0	0	0	0	0	0	0	0	0	0	0	0	0	0	0	0	0	0	0	1
acrE_M_down	124	49	149	0	0	0	5	6	1	0	0	0	52	11	63	435	404	502	408	164	170	177	198	234	0	0	1	0	0	0	1	0	0	1	1	1	1	1	0	0	0	0	2	27	66	4	3	3	638
acrF_V_down	39	12	32	0	0	0	1	0	0	0	0	0	25	19	59	106	91	100	67	41	30	52	72	45	0	0	0	0	0	0	0	0	0	0	0	0	2	0	0	0	0	0	1	7	9	1	1	2	139
acrR_K_down	0	0	1	0	0	0	1	0	0	0	0	0	0	0	1	0	0	0	10	3	2	0	2	2	0	0	0	0	0	0	0	0	0	0	0	0	0	0	0	0	0	0	0	0	0	0	0	0	5
acs_I_down	0	0	1	0	0	0	0	0	0	0	0	0	2	1	0	8	12	1	4	1	5	5	5	8	0	0	0	0	0	0	0	0	0	0	0	0	0	0	0	0	0	0	0	0	2	0	0	0	19
actP_R_down	64	57	182	0	0	0	1	7	0	0	0	2	45	23	55	349	324	357	452	200	266	113	144	168	0	0	0	0	0	0	0	0	0	3	0	3	3	1	1	0	1	0	1	25	54	2	1	0	623
ada_L_down	0	0	0	0	0	0	0	0	0	0	0	0	0	0	0	7	2	4	0	0	0	0	0	0	0	0	0	0	0	0	0	0	0	0	0	0	0	0	0	0	0	0	0	0	0	0	0	0	2
add_F_down	0	0	0	0	0	0	0	0	0	0	0	0	0	0	0	1	0	0	0	0	0	0	0	0	0	0	0	0	0	0	0	0	0	0	0	0	0	0	0	0	0	0	0	0	0	0	0	0	0
ade_F_down	18	8	23	0	0	0	0	0	0	0	0	0	5	1	3	27	20	32	1	2	5	12	7	24	0	0	0	0	0	1	0	0	0	0	0	0	0	0	0	0	0	0	44	13	51	0	0	0	10
adhE_C_down	0	0	0	0	0	0	0	0	0	0	0	0	0	0	0	0	0	0	0	0	0	2	2	3	0	0	0	0	0	0	0	0	0	0	0	0	0	0	0	0	0	0	0	0	0	0	0	0	0
adhP_R_down	336	71	143	0	0	1	3	9	0	0	0	0	34	28	53	281	381	275	701	327	354	156	210	204	0	0	0	0	2	0	0	0	0	2	1	5	4	4	4	0	1	0	1	26	87	1	2	5	680
adiA_E_down	606	278	630	3	2	1	15	17	7	1	1	0	178	92	196	1618	1421	1924	1868	907	930	792	885	1081	0	0	0	0	0	1	4	0	0	7	3	2	14	4	2	0	0	0	53	145	372	14	13	19	3371
adiC_E_down	0	0	1	0	0	0	0	0	0	0	0	0	1	0	0	0	0	1	3	2	3	2	0	9	0	1	0	0	0	0	0	0	0	0	0	0	0	0	0	0	0	0	0	0	0	0	0	0	7
adiY_-_down	0	0	0	0	0	0	0	0	0	0	0	0	0	0	0	0	0	0	0	0	0	0	0	1	0	0	0	0	0	0	0	0	0	0	0	0	0	0	0	0	0	0	0	0	0	0	0	0	0
adk_F_down	0	0	0	0	0	0	0	0	0	0	0	0	0	0	0	0	0	0	0	0	0	4	4	3	0	0	0	0	0	0	0	0	0	0	0	0	0	0	0	0	0	0	0	0	0	0	0	0	0
adrA_-_down	0	0	1	0	0	0	0	0	0	0	0	0	0	1	1	6	3	9	4	3	0	1	2	0	0	0	0	0	0	0	0	0	0	0	0	0	0	0	0	0	0	0	0	0	0	0	0	0	8
aegA_C_down	0	0	0	0	0	0	0	0	0	0	0	0	0	0	0	0	0	0	1	0	1	0	0	0	0	0	0	0	0	0	0	0	0	0	0	0	0	0	0	0	0	0	0	0	0	0	0	0	2
aer_T_down	208	74	220	0	0	0	7	7	4	0	0	2	73	28	88	566	476	508	628	289	296	193	228	321	1	0	0	0	0	0	1	0	0	1	1	3	2	3	2	0	0	0	1	23	103	4	5	5	741
aes_I_down	0	0	0	0	0	0	0	0	0	0	0	0	0	0	0	0	0	0	0	0	0	0	0	0	0	0	0	0	0	0	0	0	0	0	0	0	0	0	0	0	0	0	0	0	0	0	0	0	0
afuC_E_down	0	0	0	0	0	0	0	0	0	0	0	0	0	0	0	0	0	0	0	0	0	0	0	0	0	0	0	0	0	0	0	0	0	0	0	0	0	0	0	0	0	0	0	0	0	0	0	0	0
agaB_-_down	0	0	0	0	0	0	0	0	0	0	0	0	0	0	0	0	0	0	0	0	0	2	0	3	0	0	0	0	0	0	0	0	0	0	0	0	0	0	0	0	0	0	0	1	0	0	0	0	0
agaC_-_down	0	0	0	0	0	0	0	0	0	0	0	0	0	0	0	0	0	0	0	0	0	0	0	0	0	0	0	0	0	0	0	0	0	0	0	0	0	0	0	0	0	0	0	0	0	0	0	0	1
agaD_-_down	0	1	0	0	0	0	0	0	0	0	0	0	0	0	0	0	1	3	0	0	0	0	0	0	0	0	0	0	0	0	0	0	0	0	0	0	0	0	0	0	0	0	0	0	0	0	0	0	1
agaI_G_down	1049	344	989	1	1	0	14	12	8	3	0	3	219	115	274	2021	1565	1474	840	342	393	922	1122	1149	1	0	0	0	0	0	2	0	0	2	1	1	12	3	2	0	1	0	4	114	520	14	23	12	1283
agaR_G_down	0	0	0	0	0	0	0	0	0	0	0	0	0	0	0	3	3	1	0	0	0	0	0	0	0	0	0	0	0	0	0	0	0	0	0	0	0	0	0	0	0	0	0	0	0	0	0	0	1
agaS_M_down	9	0	1	0	0	0	0	0	0	0	0	0	0	0	1	5	3	0	2	0	0	2	0	4	0	0	0	0	0	0	0	0	0	0	0	0	0	0	0	0	0	0	0	0	0	0	0	0	3
agaV_-_down	0	0	0	0	0	0	0	0	0	0	0	0	0	0	0	4	2	0	0	0	0	0	0	1	0	0	0	0	0	0	0	0	0	0	0	0	0	0	0	0	0	0	0	2	0	0	0	0	3
agp_-_down	0	0	0	0	0	0	0	0	0	0	0	0	0	0	0	0	0	0	1	0	0	0	0	0	0	0	0	0	0	0	0	0	0	0	0	0	0	0	0	0	0	0	0	0	0	0	0	0	2
ahpC_O_down	22	28	68	0	0	0	3	2	1	0	0	0	30	11	34	198	188	205	231	116	99	60	78	58	1	1	0	0	0	0	0	0	0	2	1	2	2	0	2	0	0	1	0	5	35	0	2	0	304
ahpF_O_down	0	0	0	0	0	0	0	0	0	0	0	0	0	0	0	0	0	0	0	0	0	0	0	0	0	0	0	0	0	0	0	0	0	0	0	0	0	0	0	0	0	0	0	0	0	0	0	0	0
aidB_I_down	0	0	0	0	0	0	0	0	0	0	0	0	0	0	0	0	0	0	0	0	0	0	0	0	0	0	0	0	0	0	0	0	0	0	0	0	0	0	0	0	0	0	0	0	0	0	0	0	0
ais_-_down	190	69	236	0	0	0	10	15	4	0	0	0	96	36	104	637	660	807	721	362	389	223	259	287	5	0	3	2	2	2	5	0	0	3	0	3	10	1	5	0	0	0	0	34	91	4	3	4	1040
alaS_J_down	14	0	1	0	0	0	0	0	0	0	0	0	0	1	0	1	3	0	0	0	0	0	0	0	0	0	0	0	0	0	0	0	0	0	0	0	0	0	0	0	0	0	0	0	0	0	0	0	0
aldA_C_down	618	151	495	1	1	0	16	22	9	1	0	0	114	78	176	1265	1173	1268	819	295	278	467	629	666	2	2	2	1	1	2	2	0	0	4	3	4	12	2	4	0	1	1	6	78	235	5	8	7	1697
aldB_C_down	299	118	307	0	0	0	8	11	4	2	1	1	116	25	106	824	802	939	940	364	471	295	336	461	4	1	0	0	0	0	5	1	0	0	1	1	11	0	4	1	0	1	27	45	104	1	2	3	1371
alkA_L_down	0	0	0	0	0	0	0	0	0	0	0	0	0	0	0	2	0	4	0	0	0	0	0	0	0	0	0	0	0	0	0	0	0	0	0	0	0	0	0	0	0	0	0	0	0	0	0	0	1
alkB_L_down	0	0	0	0	0	0	0	0	0	0	0	0	0	0	0	0	0	0	0	0	0	0	0	0	0	0	0	0	0	0	0	0	0	0	0	0	0	0	0	0	0	0	0	1	0	0	0	0	1
allA_F_down	0	0	0	0	0	0	0	0	0	0	0	0	0	0	0	1	4	1	0	0	0	0	0	0	0	0	0	0	0	0	0	0	0	0	0	0	0	0	0	0	0	0	0	0	0	0	0	0	0
allB_F_down	0	0	0	0	0	0	0	0	0	0	0	0	0	0	0	0	0	5	1	0	0	0	0	0	0	0	0	0	0	0	0	0	0	0	0	0	0	0	0	0	0	0	0	0	0	0	0	0	2
allC_E_down	0	0	0	0	0	0	0	0	0	0	0	0	0	0	0	0	0	0	0	0	0	2	0	3	0	0	0	0	0	0	0	0	0	0	0	0	0	0	0	0	0	0	0	0	0	0	0	0	1
allD_-_down	0	0	0	0	0	0	1	0	0	0	0	0	0	0	0	0	0	0	1	0	0	0	0	0	0	0	0	0	0	0	0	0	0	0	0	0	0	0	0	0	0	0	0	0	0	0	0	0	0
allR_K_down	0	0	0	0	0	0	0	0	0	0	0	0	0	0	0	0	0	0	0	0	0	0	0	0	0	0	0	0	0	0	0	0	0	0	0	0	0	0	0	0	0	0	0	0	0	0	0	0	0
allS_K_down	0	0	0	0	0	0	0	0	0	0	0	0	0	0	0	0	0	0	0	0	0	0	0	0	0	0	0	0	0	0	0	0	0	0	0	0	0	0	0	0	0	0	0	0	0	0	0	0	1
alpA_K_down	0	0	0	0	0	0	0	0	0	0	0	0	0	0	0	0	0	0	0	0	0	1	0	3	0	0	0	0	0	0	0	0	0	0	0	0	0	0	0	0	0	0	0	0	0	0	0	0	0
alr_M_down	0	1	0	0	0	0	0	0	0	1	0	1	0	0	0	0	0	3	0	0	0	1	0	3	0	0	0	0	0	0	0	0	0	0	0	0	0	0	0	0	0	0	0	0	1	0	0	0	2
alsA_G_down	0	0	0	0	0	0	0	0	0	0	0	0	0	0	0	0	0	0	0	0	0	0	0	0	0	0	0	0	0	0	0	0	0	0	0	0	0	0	0	0	0	0	0	0	0	0	0	0	3
alsB_G_down	253	84	327	0	0	0	7	13	5	0	1	1	105	32	136	1003	800	1012	927	472	540	392	457	573	1	0	0	3	2	4	5	2	0	2	1	1	5	1	3	1	2	0	59	62	141	6	11	8	1686
alsC_G_down	0	0	0	0	0	0	0	0	0	0	0	0	0	0	0	0	0	0	0	0	0	0	0	0	0	0	0	0	0	0	0	0	0	0	0	0	0	0	0	0	0	0	0	0	0	0	0	0	0
alsE_G_down	118	20	66	0	0	0	1	3	1	0	0	2	20	5	21	177	159	185	260	67	98	58	59	95	0	0	0	0	0	0	0	0	0	0	0	0	3	1	0	0	0	0	0	8	38	0	0	1	313
alsK_G_down	0	0	0	0	0	0	0	0	0	0	0	0	0	0	0	0	0	0	0	0	0	0	0	0	0	0	0	0	0	0	0	0	0	0	0	0	0	0	0	0	0	0	0	0	0	0	0	0	0
alx_P_down	448	218	491	0	1	0	10	15	8	0	1	1	180	53	200	1389	1237	1305	1362	644	684	514	609	708	1	0	1	1	1	1	3	1	0	3	1	7	17	8	1	0	2	0	1	77	220	6	13	12	1933
amiA_M_down	0	0	0	0	0	0	0	0	0	0	0	0	0	0	0	3	2	8	0	0	0	0	0	2	0	0	0	0	0	0	0	0	0	0	0	0	0	0	0	0	0	0	0	0	0	0	0	0	1
amiB_M_down	0	0	0	0	0	0	0	0	0	0	0	0	0	0	0	1	1	5	0	0	0	0	0	0	0	0	0	0	0	0	0	0	0	0	0	0	0	0	0	0	0	0	0	0	0	0	0	0	1
amiC_M_down	0	0	1	0	0	0	0	0	0	0	0	0	0	0	1	3	0	5	3	1	2	2	1	1	0	0	0	0	0	0	0	0	0	0	0	0	0	0	0	0	0	0	0	1	0	0	0	0	2
amiD_V_down	0	0	0	0	0	0	0	0	0	0	0	0	0	0	0	0	0	0	0	0	0	0	0	0	0	0	0	0	0	0	0	0	0	0	0	0	0	0	0	0	0	0	0	0	0	0	0	0	1
amn_F_down	129	59	158	0	1	0	8	7	5	1	1	1	80	24	83	464	435	436	591	332	313	144	211	217	3	0	2	1	0	1	3	0	0	0	0	0	7	2	3	1	1	1	1	26	56	1	1	5	747
ampC_V_down	0	2	0	0	0	0	0	0	0	0	0	0	0	0	0	0	0	0	0	0	0	0	2	0	0	0	0	0	0	0	0	0	0	0	0	0	0	0	0	0	0	0	0	0	0	0	0	0	1
ampD_V_down	0	0	0	0	0	0	0	0	0	0	0	0	0	0	0	1	0	0	0	0	0	0	1	0	0	0	0	0	0	0	0	0	0	0	0	0	0	0	0	0	0	0	0	0	0	0	0	0	0
ampE_V_down	4	0	0	0	0	0	0	0	0	0	0	0	1	0	1	3	2	13	1	2	2	2	0	5	0	0	0	0	0	0	0	0	0	0	0	0	0	0	0	0	0	0	0	0	0	0	1	1	1
ampG_-_down	0	0	0	0	0	0	0	0	0	0	0	0	0	0	0	0	0	0	0	0	0	0	0	0	0	0	0	0	0	0	0	0	0	0	0	0	0	0	0	0	0	0	0	0	0	0	0	0	2
ampH_V_down	0	0	0	0	0	0	0	0	0	0	0	0	0	0	0	0	0	0	0	0	0	0	0	0	0	0	0	0	0	0	0	0	0	0	0	0	0	0	0	0	0	0	0	0	0	0	0	0	0
amtB_-_down	0	0	0	0	0	0	0	0	0	0	0	0	0	0	0	0	0	0	0	0	0	0	0	0	0	0	0	0	0	0	0	0	0	0	0	0	0	0	0	0	0	0	0	0	0	0	0	0	0
amyA_-_down	124	37	94	0	0	0	2	8	1	0	0	0	35	21	52	258	222	249	414	189	233	83	101	130	1	0	0	0	0	0	1	0	0	0	0	0	5	0	3	0	0	0	0	18	31	2	0	2	467
anmK_O_down	0	0	0	0	0	0	0	0	0	0	0	0	0	0	0	1	5	0	0	0	0	1	3	2	0	0	0	0	0	0	0	0	0	0	0	0	0	0	0	0	0	0	0	0	0	0	0	0	0
ansA_-_down	1	20	31	0	0	0	1	0	0	0	0	1	18	5	17	716	467	1683	330	121	140	54	58	82	0	0	0	1	0	1	2	0	0	0	0	0	4	0	1	0	0	0	0	12	21	2	1	3	329
ansB_-_down	0	0	0	0	0	0	0	0	0	0	0	0	0	0	0	3	2	1	0	0	1	1	2	0	0	0	0	0	0	0	0	0	0	0	0	0	0	0	0	0	0	0	0	0	0	0	0	0	0
ansP_E_down	2179	733	2876	0	1	1	62	99	47	4	3	3	889	234	906	5495	5135	6356	9803	4418	5044	2599	2859	3745	6	7	4	5	2	6	36	4	0	24	16	35	133	32	44	4	5	5	11	355	1210	38	50	60	14325
apaG_-_down	0	0	0	0	0	0	0	0	0	0	0	0	0	0	0	6	2	0	0	0	0	0	0	0	0	0	0	0	0	0	0	0	0	0	0	0	0	0	0	0	0	0	0	0	0	0	0	0	0
apaH_T_down	0	0	0	0	0	0	0	0	0	0	0	0	0	0	0	0	0	1	0	0	0	0	0	0	0	0	0	0	0	0	0	0	0	0	0	0	0	0	0	0	0	0	0	0	0	0	0	0	0
apbE_-_down	69	47	120	0	0	0	0	4	3	1	0	0	44	15	40	372	296	347	343	154	202	112	119	219	0	0	1	0	0	0	0	0	0	0	0	0	3	0	1	0	0	0	0	28	51	2	3	3	444
aphA_R_down	20	4	10	0	0	0	0	0	0	0	0	0	1	0	4	37	36	43	40	14	26	8	14	6	0	0	0	1	0	1	0	0	0	0	0	0	1	0	0	0	0	0	0	2	2	0	0	0	43
appA_-_down	0	0	0	0	0	0	0	0	0	0	0	0	0	0	0	0	0	0	0	0	0	0	0	0	0	0	0	0	0	0	0	0	0	0	0	0	0	0	0	0	0	0	0	0	0	0	0	0	0
appB_C_down	0	0	0	0	0	0	0	0	0	0	0	0	0	0	0	0	0	5	0	0	0	0	0	0	0	0	0	0	0	0	0	0	0	0	0	0	0	0	0	0	0	0	0	0	0	0	0	0	5
appC_C_down	267	26	46	0	0	0	0	2	0	0	0	0	15	7	14	479	420	714	148	57	63	101	134	141	1	0	0	0	0	0	2	0	0	1	0	0	0	1	0	0	0	1	573	20	24	2	1	0	226
appY_-_down	78	19	62	0	0	0	4	3	1	0	0	0	29	13	29	354	252	306	308	103	107	111	143	173	0	0	0	0	0	0	0	0	0	2	0	2	1	0	1	0	0	0	0	6	36	1	1	2	495
apt_F_down	0	0	0	0	0	0	0	0	0	0	0	0	0	0	0	3	2	1	0	0	0	1	1	0	0	0	0	0	0	0	0	0	0	0	0	0	0	0	0	0	0	0	0	0	0	0	0	0	4
aqpZ_-_down	0	0	0	0	0	0	0	0	0	0	0	0	0	0	0	0	0	0	0	0	0	0	0	0	0	0	0	0	0	0	0	0	0	0	0	0	0	0	0	0	0	0	0	0	0	0	0	0	0
araA_G_down	0	0	0	0	0	0	0	0	0	0	0	0	0	0	0	5	1	8	0	0	0	0	0	0	0	0	0	0	0	0	0	0	0	0	0	0	0	0	0	0	0	0	0	0	0	0	0	0	0
araB_C_down	0	1	0	0	0	0	0	0	0	0	0	0	0	1	1	2	9	11	3	1	2	3	5	2	0	0	0	0	0	0	0	0	0	0	0	0	0	0	0	0	0	0	0	1	0	0	0	0	12
araC_-_down	0	0	0	0	0	0	0	0	0	0	0	0	0	0	0	0	0	0	0	0	0	0	0	0	0	0	0	0	0	0	0	0	0	0	0	0	0	0	0	0	0	0	0	0	0	0	0	0	0
araD_G_down	0	1	0	0	0	0	0	0	0	0	0	0	1	0	0	3	0	5	3	2	1	1	0	2	0	0	0	0	0	0	0	0	0	0	0	0	0	0	0	0	0	0	0	1	0	0	0	0	9
araE_-_down	29	4	9	0	0	0	0	0	0	0	0	0	0	1	4	22	31	7	19	6	6	13	8	17	0	0	0	0	0	0	0	0	0	1	0	1	0	0	0	0	0	0	0	0	3	0	1	0	63
araF_G_down	14	4	11	0	0	0	0	1	0	0	0	0	6	0	6	52	73	40	58	30	46	22	22	22	0	0	0	0	0	0	0	0	0	0	0	0	2	1	1	0	0	0	0	1	2	1	0	0	81
araG_G_down	86	24	57	0	0	0	6	1	2	0	0	0	25	8	34	215	184	220	275	97	130	89	123	110	0	0	0	0	0	0	1	0	0	1	0	2	5	1	0	0	0	0	0	11	29	2	3	1	319
araH_G_down	0	5	1	0	0	0	0	0	0	0	0	0	7	1	3	28	27	11	18	9	14	7	2	12	0	0	0	0	0	0	0	1	0	0	0	0	0	0	0	0	0	0	0	1	2	0	0	0	38
araJ_G_down	0	0	0	0	0	0	0	0	0	0	0	0	0	0	0	0	0	0	0	0	0	0	0	0	0	0	0	0	0	0	0	0	0	0	0	0	0	0	0	0	0	0	0	0	0	0	0	0	0
arcA_K_down	45	15	26	0	0	0	0	2	2	0	0	0	12	4	13	50	68	56	104	47	45	61	75	66	0	0	0	0	0	0	0	0	0	0	1	1	1	1	1	0	0	0	0	12	14	1	0	1	225
arcB_T_down	0	3	5	0	0	0	0	0	0	0	0	0	0	0	2	20	29	20	32	16	18	10	15	9	0	0	0	0	0	0	0	0	0	0	0	0	2	0	0	0	0	0	0	2	4	0	1	0	112
argA_E_down	70	39	129	0	0	0	3	6	1	0	0	0	46	10	45	420	327	430	371	169	168	106	106	169	2	0	0	0	0	1	2	0	0	1	0	1	5	1	1	0	0	0	0	18	39	3	1	1	529
argB_E_down	0	0	0	0	0	0	0	0	0	0	0	0	0	0	0	0	1	0	0	0	0	0	0	0	0	0	0	0	0	0	0	0	0	0	0	0	0	0	0	0	0	0	0	0	0	0	0	0	0
argC_E_down	0	0	0	0	0	0	0	0	0	0	0	0	0	0	0	0	0	0	0	0	0	1	0	1	0	0	0	0	0	0	0	0	0	0	0	0	0	0	0	0	0	0	0	0	0	0	0	0	2
argD_E_down	0	0	0	0	0	0	0	0	0	0	0	0	0	0	0	3	3	6	0	0	0	0	1	0	0	0	0	0	0	0	0	0	0	0	0	0	0	0	0	0	0	0	0	0	0	0	0	0	0
argE_E_down	0	0	0	0	0	0	0	0	0	0	0	0	0	0	1	0	0	0	0	1	0	2	1	1	0	0	0	0	0	0	0	0	0	0	0	0	0	0	0	0	0	0	0	2	1	0	0	0	1
argF_E_down	26	0	1	0	0	0	0	0	0	0	0	0	0	0	0	25	26	28	1	1	1	3	4	2	0	0	0	0	0	0	0	0	0	0	0	0	0	0	0	0	0	0	175	3	7	0	0	0	0
argG_E_down	0	0	1	0	0	0	0	0	0	0	0	0	0	0	0	1	2	3	0	0	0	0	0	0	0	0	0	0	0	0	0	0	0	0	0	0	0	0	0	0	0	0	0	0	0	0	0	0	5
argH_E_down	0	0	0	0	0	0	0	0	0	0	0	0	0	0	0	0	0	0	0	0	0	0	0	0	0	0	0	0	0	0	0	0	0	0	0	0	0	0	0	0	0	0	0	0	0	0	0	0	0
argI_E_down	0	2	6	0	0	0	0	0	0	0	0	0	1	1	1	2	1	1	1	0	0	5	3	9	0	0	0	0	0	0	0	0	0	0	0	0	0	0	0	0	0	0	0	0	0	0	0	0	12
argK_E_down	17	4	11	0	0	0	0	0	0	0	0	0	5	5	7	73	48	53	47	20	35	22	15	25	0	0	0	1	0	2	0	1	0	0	0	1	1	1	0	0	0	0	0	2	9	1	1	0	70
argO_R_down	174	51	129	0	0	0	2	2	3	0	0	0	61	18	78	448	356	411	494	224	237	169	202	234	0	0	3	0	1	1	2	0	0	1	1	1	7	1	0	1	1	1	44	31	80	1	1	4	686
argP_K_down	32	13	28	0	0	0	3	0	0	0	0	0	6	2	10	81	62	82	91	27	31	17	14	36	0	0	0	0	0	0	1	0	0	1	1	6	1	0	0	0	0	0	0	4	13	0	0	1	85
argR_K_down	0	0	0	0	0	0	0	0	0	0	0	0	0	0	0	4	2	7	0	0	0	0	0	0	0	0	0	0	0	0	0	0	0	0	0	0	0	0	0	0	0	0	0	0	0	0	0	0	0
argS_J_down	0	0	0	0	0	0	0	0	0	0	0	0	0	0	0	1	3	0	0	0	0	0	0	4	0	0	0	0	0	0	0	0	0	0	0	0	0	0	0	0	0	0	0	0	0	0	0	0	1
argT_T_down	0	2	0	0	0	0	0	0	0	0	0	0	0	0	0	0	0	0	0	0	0	0	0	0	0	0	0	0	0	0	0	0	0	0	0	0	0	0	0	0	0	0	0	0	0	0	0	0	0
ariR_-_down	0	0	0	0	0	0	0	0	0	0	0	0	0	0	0	0	0	0	0	0	0	0	0	0	0	0	0	0	0	0	0	0	0	0	0	0	0	0	0	0	0	0	0	0	0	0	0	0	1
arnA_G_down	0	0	0	0	0	0	0	0	0	0	0	0	0	0	0	0	0	0	0	0	0	1	1	1	0	0	0	0	0	0	0	0	0	0	0	0	0	0	0	0	0	0	0	0	0	0	0	0	0
arnB_M_down	0	0	0	0	0	0	0	0	0	0	0	0	0	0	0	1	2	2	0	1	0	0	0	0	0	0	0	0	0	0	0	0	0	0	0	0	0	0	0	0	0	0	0	0	0	0	0	0	4
arnC_M_down	0	0	0	0	0	0	0	0	0	0	0	0	0	0	0	4	3	0	0	0	0	0	0	0	0	0	0	0	0	0	0	0	0	0	0	0	0	0	0	0	0	0	0	0	4	0	0	0	1
arnD_-_down	228	89	215	0	0	0	5	7	4	0	0	0	94	32	90	684	594	673	786	335	360	236	321	322	0	2	0	0	1	1	4	0	0	1	1	2	4	1	3	0	0	0	0	34	90	1	7	1	1231
arnE_-_down	0	0	0	0	0	0	0	0	0	0	0	0	0	0	0	5	4	3	0	1	0	1	1	1	0	0	0	0	0	0	0	0	0	0	0	0	0	0	0	0	0	0	0	0	0	0	0	0	1
arnF_-_down	0	0	0	0	0	0	0	0	0	0	0	0	0	0	0	0	0	0	0	0	0	0	0	0	0	0	0	0	0	0	0	0	0	0	0	0	0	0	0	0	0	0	0	0	0	0	0	0	0
arnT_M_down	8	3	2	0	0	0	0	0	0	0	0	0	0	0	0	2	3	0	0	0	0	0	0	0	0	0	0	0	0	0	0	0	0	0	0	0	0	0	0	0	0	0	0	0	0	0	0	0	4
aroA_E_down	0	17	44	0	0	0	0	0	1	0	0	0	8	8	28	106	54	167	74	35	37	31	27	39	0	0	0	0	0	1	0	0	0	1	0	4	0	0	0	0	0	0	0	5	11	0	0	0	96
aroB_E_down	0	0	0	0	0	0	0	0	0	0	0	0	0	0	0	0	0	0	0	0	0	0	0	0	0	0	0	0	0	0	0	0	0	0	0	0	0	0	0	0	0	0	0	0	0	0	0	0	1
aroC_-_down	22	11	34	0	0	0	0	0	0	0	0	0	7	3	9	71	58	56	92	40	50	23	24	42	0	0	0	0	0	0	1	0	0	0	0	0	3	0	0	0	0	0	0	1	9	0	0	0	94
aroD_-_down	0	1	1	0	0	0	0	0	0	0	0	0	2	0	0	1	2	1	7	2	2	1	0	1	0	0	0	0	0	0	0	0	0	0	0	0	0	0	0	0	0	0	0	0	2	0	0	0	0
aroE_E_down	0	0	1	0	0	0	0	0	0	0	0	0	0	0	0	0	0	5	0	1	0	0	0	0	0	0	0	0	0	0	0	0	0	0	0	0	0	0	0	0	0	0	0	0	0	0	0	0	5
aroF_E_down	0	0	0	0	0	0	0	0	0	0	0	0	0	0	0	0	0	0	0	0	0	0	0	0	0	0	0	0	0	0	0	0	0	0	0	0	0	0	0	0	0	0	0	0	0	0	0	0	1
aroG_E_down	0	0	0	0	0	0	0	0	0	0	0	0	0	0	0	0	0	0	0	0	0	0	0	0	0	0	0	0	0	0	0	0	0	0	0	0	0	0	0	0	0	0	0	0	0	0	0	0	0
aroH_E_down	0	0	1	0	0	0	0	0	0	0	0	0	0	0	0	1	1	10	0	0	0	1	1	0	0	0	0	0	0	0	0	0	0	0	0	0	0	0	0	0	0	0	0	0	1	0	0	0	2
aroK_E_down	0	0	0	0	0	0	0	0	0	0	0	0	0	0	0	0	0	0	0	0	0	0	0	0	0	0	0	0	0	0	0	0	0	0	0	0	0	0	0	0	0	0	0	0	0	0	0	0	2
aroL_E_down	0	0	0	0	0	0	0	0	0	0	0	0	0	0	0	9	5	1	0	0	0	0	0	0	0	0	0	0	0	0	0	0	0	0	0	0	0	0	0	0	0	0	0	0	0	0	0	0	2
aroM_-_down	0	0	0	0	0	0	0	0	0	0	0	0	0	0	0	0	0	0	0	0	0	2	1	1	0	0	0	0	0	0	0	0	0	0	0	0	0	0	0	0	0	0	0	0	0	0	0	0	0
aroP_E_down	0	0	0	0	0	0	0	0	0	0	0	0	0	0	0	0	0	0	0	0	0	0	0	0	0	0	0	0	0	0	0	0	0	0	0	0	0	0	0	0	0	0	0	0	0	0	0	0	0
arpA_-_down	28	15	37	0	0	0	2	0	0	0	0	1	8	8	15	90	68	75	84	46	39	36	40	36	0	0	0	1	0	0	1	1	0	0	0	0	0	0	0	0	0	0	0	2	9	0	1	0	134
arrD_R_down	68	25	59	0	0	0	2	0	3	0	0	0	18	3	18	165	185	187	171	61	80	40	66	56	0	0	2	0	0	0	1	0	0	0	0	0	2	0	1	0	0	0	0	11	21	0	0	1	266
arrQ_R_down	0	0	0	0	0	0	0	0	0	0	0	0	0	0	0	0	1	0	0	1	0	1	1	0	0	0	0	0	0	0	0	0	0	0	0	0	0	0	0	0	0	0	0	0	0	0	0	0	0
arsB_P_down	0	0	2	0	0	0	0	0	0	0	0	0	0	0	0	0	1	2	0	0	0	4	1	1	0	0	0	0	0	0	0	0	0	0	0	0	0	0	0	0	0	0	0	0	0	0	0	0	4
arsC_P_down	222	46	177	0	0	0	3	3	1	0	0	0	32	20	46	782	853	571	528	213	266	183	217	230	0	0	0	1	0	2	2	0	0	4	1	3	11	1	1	0	0	0	0	24	89	2	3	5	842
arsR_K_down	16	4	6	0	0	1	0	0	0	0	0	0	4	3	1	39	21	43	24	23	22	8	8	23	0	0	0	0	0	0	0	0	0	0	0	0	1	0	0	0	0	0	0	2	2	0	0	1	51
artI_T_down	0	0	1	0	0	0	0	0	0	0	0	0	0	0	0	0	0	1	0	0	0	0	0	0	0	0	0	0	0	0	0	0	0	0	0	0	0	0	0	0	0	0	0	0	0	0	0	0	2
artJ_T_down	0	0	0	0	0	0	0	0	0	0	0	0	0	0	0	2	1	0	0	0	0	2	0	3	0	0	0	0	0	0	0	0	0	0	0	0	0	0	0	0	0	0	0	0	0	0	0	0	2
artM_E_down	0	0	0	0	0	0	0	0	0	0	0	0	0	0	0	2	4	0	0	0	0	0	0	0	0	0	0	0	0	0	0	0	0	0	0	0	0	0	0	0	0	0	0	0	0	0	0	0	1
artP_E_down	27	6	22	0	0	0	0	0	0	0	0	0	11	3	6	55	53	79	62	27	29	25	20	31	0	0	0	0	0	0	0	0	0	0	0	0	0	0	0	0	0	0	0	4	16	0	0	0	79
artQ_E_down	0	0	0	0	0	0	0	1	0	0	0	0	0	0	0	4	5	2	1	0	1	0	0	1	0	0	0	0	0	0	0	0	0	0	0	0	0	0	0	0	0	0	0	0	0	0	0	0	21
ascB_-_down	269	135	287	0	1	0	6	5	3	0	0	0	111	43	97	690	726	804	925	451	441	282	344	416	0	1	0	1	3	1	1	1	0	2	0	4	17	2	1	0	0	0	2	52	131	6	12	6	1474
ascF_G_down	236	70	200	0	1	0	6	4	1	0	1	0	62	20	86	653	535	683	583	241	258	179	198	235	0	0	0	1	1	1	2	0	0	0	0	5	5	0	2	1	0	0	45	26	72	0	1	2	772
ascG_K_down	0	0	0	0	0	0	0	0	0	0	0	0	0	0	0	0	0	0	0	0	0	0	0	0	0	0	0	0	0	0	0	0	0	0	0	0	0	0	0	0	0	0	0	0	0	0	0	0	1
asd_E_down	0	1	2	0	0	0	0	1	0	0	0	0	0	0	0	11	8	2	2	1	2	2	1	7	0	0	0	0	0	0	0	0	0	0	0	0	0	0	0	0	0	0	0	0	0	0	0	0	4
aslA_P_down	0	0	0	0	0	0	0	0	0	0	0	0	0	0	0	2	3	6	0	0	0	1	0	5	0	0	0	0	0	0	0	0	0	0	0	0	0	0	0	0	0	0	0	0	1	0	0	0	6
aslB_R_down	0	0	0	0	0	0	0	0	0	0	0	0	0	0	0	11	7	6	0	0	0	0	0	0	0	0	0	0	0	0	0	0	0	0	0	0	0	0	0	0	0	0	0	0	0	0	0	0	1
asmA_M_down	0	0	0	0	0	0	1	0	0	0	0	0	0	0	0	2	8	4	0	0	0	0	2	1	0	0	0	0	0	0	0	0	0	0	0	0	0	0	0	0	0	0	0	0	1	0	0	0	0
asnA_E_down	17	0	0	0	0	0	0	0	0	0	0	0	0	0	0	4	4	1	3	0	1	1	2	0	0	0	0	0	0	0	0	0	0	0	0	0	0	0	0	0	0	0	0	0	1	0	0	0	3
asnB_E_down	0	0	0	0	0	0	0	0	0	0	0	0	0	0	0	0	0	0	0	0	0	0	0	0	0	0	0	0	0	0	0	0	0	0	0	0	0	0	0	0	0	0	0	0	0	0	0	0	0
asnC_K_down	0	0	0	0	0	0	0	0	0	0	0	0	0	0	0	0	0	0	0	0	0	0	0	0	0	0	0	0	0	0	0	0	0	0	0	0	0	0	0	0	0	0	0	0	0	0	0	0	0
asnS_J_down	0	0	0	0	0	0	0	0	0	0	0	0	0	0	0	1	0	0	0	0	0	0	0	0	0	0	0	0	0	0	0	0	0	0	0	0	0	0	0	0	0	0	0	0	0	0	0	0	1
aspA_E_down	0	0	3	0	0	0	0	0	1	0	0	0	3	0	0	0	0	0	5	1	1	1	0	2	0	0	0	0	0	0	0	0	0	0	0	0	0	0	0	0	0	0	0	0	1	0	0	0	6
aspC_E_down	223	119	362	0	0	0	6	7	5	0	0	0	45	30	80	254	232	338	410	188	244	162	174	257	1	2	2	0	0	0	4	0	0	3	0	1	8	1	3	0	0	1	57	21	93	2	2	5	505
aspS_J_down	0	0	0	0	0	0	0	0	0	0	0	0	0	0	0	3	1	1	0	0	0	0	0	0	0	0	0	0	0	0	0	0	0	0	0	0	0	0	0	0	0	0	0	0	0	0	0	0	0
asr_-_down	0	0	0	0	0	0	0	0	0	0	0	0	0	0	0	0	0	0	0	0	0	0	0	0	0	0	0	0	0	0	0	0	0	0	0	0	0	0	0	0	0	0	0	0	0	0	0	0	0
astA_-_down	0	2	0	0	0	0	0	0	0	0	0	0	0	0	0	4	0	8	0	0	1	2	4	1	0	0	0	0	0	0	0	0	0	0	0	0	0	0	0	0	0	0	0	0	1	0	0	0	1
astB_-_down	0	0	0	0	0	0	0	0	0	0	0	0	0	0	0	0	0	0	0	0	0	0	0	0	0	0	0	0	0	0	0	0	0	0	0	0	0	0	0	0	0	0	0	0	0	0	0	0	0
astC_E_down	57	54	120	1	0	1	6	3	5	1	1	1	62	11	48	419	434	379	554	229	275	111	131	155	0	0	0	2	1	0	3	0	0	2	3	0	7	2	1	1	0	0	0	28	60	2	3	4	681
astD_C_down	0	0	0	0	0	0	0	0	0	0	0	0	0	0	0	0	0	0	0	0	0	0	0	0	0	0	0	0	0	0	0	0	0	0	0	0	0	0	0	0	0	0	0	0	0	0	0	0	0
astE_-_down	0	0	0	0	0	0	0	0	0	0	0	0	0	0	0	0	0	0	0	0	0	0	0	0	0	0	0	0	0	0	0	0	0	0	0	0	0	0	0	0	0	0	0	0	0	0	0	0	0
atoA_I_down	0	0	0	0	0	0	0	0	0	0	0	0	0	0	0	2	2	0	0	0	0	0	0	0	0	0	0	0	0	0	0	0	0	0	0	0	0	0	0	0	0	0	0	0	0	0	0	0	0
atoB_I_down	0	0	0	0	0	0	0	0	0	0	0	0	0	0	0	7	6	7	1	0	0	0	0	0	0	0	0	0	0	0	0	0	0	0	0	0	0	0	0	0	0	0	0	0	0	0	0	0	2
atoC_T_down	0	0	0	0	0	0	0	0	0	0	0	0	0	0	0	0	0	0	0	0	0	0	0	0	0	0	0	0	0	0	0	0	0	0	0	0	0	0	0	0	0	0	0	0	0	0	0	0	0
atoD_I_down	0	0	0	0	0	0	0	0	0	0	0	0	0	0	0	2	6	0	0	0	0	0	0	0	0	0	0	0	0	0	0	0	0	0	0	0	0	0	0	0	0	0	0	0	0	0	0	0	1
atoE_I_down	115	9	9	0	0	0	0	1	1	0	0	0	4	1	5	255	243	239	49	16	17	55	62	75	1	0	0	0	0	0	0	0	1	0	0	0	0	0	0	0	0	0	289	12	17	0	0	0	75
atoS_T_down	0	0	1	0	0	0	0	0	0	0	0	0	0	0	0	0	0	3	0	0	0	0	1	0	0	0	0	0	0	0	0	0	0	0	0	0	0	0	0	0	0	0	0	0	0	0	0	0	2
atpA_C_down	0	0	1	0	0	0	0	0	0	0	0	0	0	0	0	2	1	8	1	1	1	3	2	1	0	0	0	0	0	0	0	0	0	0	0	0	0	0	0	0	0	0	0	0	2	0	0	0	2
atpB_-_down	0	3	16	0	0	0	1	0	0	0	0	0	6	0	1	32	46	32	11	4	5	7	7	11	0	0	0	0	0	0	0	0	0	0	0	0	0	0	2	0	0	0	0	1	14	0	0	0	38
atpC_-_down	0	0	0	0	0	0	0	0	0	0	0	0	0	0	0	0	0	0	0	0	0	0	0	0	0	0	0	0	0	0	0	0	0	0	0	0	0	0	0	0	0	0	0	0	0	0	0	0	1
atpD_C_down	0	0	0	0	0	0	0	0	0	0	0	0	0	0	0	0	0	0	0	0	0	0	0	0	0	0	0	0	0	0	0	0	0	0	0	0	0	0	0	0	0	0	0	0	0	0	0	0	2
atpE_C_down	0	0	0	0	0	0	0	0	0	0	0	0	0	0	0	2	0	1	0	0	0	0	2	2	0	0	0	0	0	0	0	0	0	0	0	0	0	0	0	0	0	0	0	0	0	0	0	0	3
atpF_C_down	11	0	1	0	0	0	0	0	0	0	0	0	0	0	0	8	2	2	1	0	0	1	0	1	0	0	0	0	0	0	0	0	0	0	0	0	0	0	0	0	0	0	0	1	0	0	0	0	5
atpG_C_down	0	0	0	0	0	0	0	0	0	0	0	0	0	0	0	0	0	0	0	0	0	0	0	0	0	0	0	0	0	0	0	0	0	0	0	0	0	0	0	0	0	0	0	0	0	0	0	0	0
atpH_C_down	0	0	0	0	0	0	0	0	0	0	0	0	0	0	0	1	0	4	0	0	0	0	0	0	0	0	0	0	0	0	0	0	0	0	0	0	0	0	0	0	0	0	0	0	0	0	0	0	2
atpI_C_down	0	0	5	0	0	0	0	0	0	0	0	0	1	1	1	12	5	8	5	1	0	0	2	1	0	0	0	0	0	0	0	0	0	0	0	0	0	0	0	0	0	0	0	0	0	0	1	0	2
avtA_E_down	0	0	0	0	0	0	0	0	0	0	0	0	0	0	0	5	3	6	0	1	0	2	1	4	0	0	0	0	0	0	0	0	0	0	0	0	0	0	0	0	0	0	0	0	0	0	0	0	1
azoR_I_down	56	22	25	0	0	0	3	3	0	0	0	0	8	1	15	149	175	196	137	49	73	37	49	57	0	0	0	0	0	0	1	3	0	2	1	1	4	0	0	0	1	0	0	8	18	0	0	1	257
bacA_-_down	0	0	0	0	0	0	0	0	0	0	0	0	0	0	0	0	0	0	0	0	0	0	0	0	0	0	0	0	0	0	0	0	0	0	0	0	0	0	0	0	0	0	0	0	0	0	0	0	0
baeR_K_down	0	0	0	0	0	0	0	0	0	0	0	0	0	0	0	0	0	0	0	0	0	0	0	0	0	0	0	0	0	0	0	0	0	0	0	0	0	0	0	0	0	0	0	0	0	0	0	0	0
baeS_T_down	0	0	0	0	0	0	0	0	0	0	0	0	0	0	0	0	0	0	0	0	0	0	0	0	0	0	0	0	0	0	0	0	0	0	0	0	0	0	0	0	0	0	0	0	0	0	0	0	1
bamA_M_down	0	0	0	0	0	0	0	0	0	0	0	0	0	0	0	0	0	0	0	0	0	0	0	0	0	0	0	0	0	0	0	0	0	1	0	1	0	0	0	0	0	0	0	0	0	0	0	0	0
bamB_S_down	0	0	0	0	0	0	0	0	0	0	0	0	0	0	0	0	0	0	0	0	0	0	1	0	0	0	0	0	0	0	0	0	0	0	0	0	0	0	0	0	0	0	0	0	0	0	0	0	0
bamC_M_down	0	0	0	0	0	0	0	0	0	0	0	0	0	0	0	2	2	0	2	0	1	0	1	0	0	0	0	0	0	0	0	0	0	0	0	0	0	0	0	0	0	0	0	0	0	0	0	0	1
bamD_R_down	0	0	1	0	0	0	0	0	0	0	0	0	0	0	0	4	2	2	0	0	1	1	0	3	0	0	0	0	0	0	0	0	0	0	0	0	0	0	0	0	0	0	0	0	0	0	0	0	1
barA_T_down	12	8	21	0	0	0	1	3	1	0	0	0	8	5	11	86	77	75	88	38	52	13	7	31	1	0	0	0	0	0	0	0	0	1	0	0	0	0	1	0	0	0	0	12	8	0	0	0	149
basR_K_down	0	0	3	0	0	0	0	0	0	0	0	0	0	0	0	0	0	0	0	0	0	0	0	0	0	0	0	0	0	0	0	0	0	0	0	0	0	0	0	0	0	0	0	0	0	0	0	0	0
basS_T_down	547	186	589	0	0	0	13	20	20	1	3	0	180	82	190	1609	1403	1632	1561	719	893	663	828	954	4	1	1	0	1	0	4	2	0	0	2	2	27	2	6	2	2	0	87	94	268	10	16	19	2908
bax_R_down	12	4	13	0	0	0	0	0	1	0	0	0	4	1	3	99	73	66	35	30	31	16	10	33	1	0	0	0	0	0	1	0	0	0	0	0	1	0	0	0	0	0	0	3	11	0	0	0	113
bcp_O_down	0	2	5	0	0	0	1	0	0	0	0	0	6	0	1	20	27	23	38	9	8	6	10	13	0	0	0	0	0	0	0	0	0	0	0	0	0	0	0	0	0	0	0	2	7	0	0	1	41
bcr_-_down	91	36	138	0	0	1	6	2	2	1	1	1	36	16	41	405	372	289	453	185	196	92	120	132	1	0	0	1	1	2	2	0	0	2	0	2	2	1	2	1	1	0	2	16	41	1	1	0	555
bcsA_M_down	44	21	66	0	0	0	0	1	1	1	1	0	22	9	27	203	184	270	231	71	135	56	81	90	0	0	2	0	0	0	0	0	0	0	0	0	1	0	0	0	0	0	48	9	35	1	2	0	319
bcsB_-_down	7	1	1	0	0	0	0	0	0	0	0	0	1	0	0	7	20	10	8	4	1	3	4	1	0	0	0	0	0	0	0	0	0	0	0	0	0	0	0	0	0	0	0	0	0	0	0	1	23
bcsC_R_down	0	0	0	0	0	0	0	0	0	0	0	0	0	0	0	0	0	1	0	0	0	0	1	1	0	0	0	0	0	0	0	0	0	0	0	0	0	0	0	0	0	0	0	0	0	0	0	0	0
bcsE_-_down	0	0	0	0	0	0	0	0	0	0	0	0	0	0	0	0	0	0	0	0	0	0	0	0	0	0	0	0	0	0	0	0	0	0	0	0	0	0	0	0	0	0	0	0	0	0	0	0	1
bcsF_-_down	812	328	881	0	1	1	30	30	12	8	3	4	317	95	316	2550	2334	2625	2723	1268	1435	953	1152	1253	11	1	2	2	3	2	15	2	0	3	4	5	30	10	8	2	2	1	403	128	420	16	26	15	4058
bcsG_-_down	0	0	0	0	0	0	0	0	0	0	0	0	0	0	0	3	0	8	0	0	1	0	0	0	0	0	0	0	0	0	0	0	0	0	0	0	0	0	0	0	0	0	0	0	0	0	0	0	2
bcsZ_-_down	0	0	0	0	0	0	0	0	0	0	0	0	0	0	0	0	0	0	0	3	0	1	0	1	0	0	0	0	0	0	0	0	0	0	0	0	0	0	0	0	0	0	0	0	0	0	0	0	3
bdm_-_down	0	0	0	0	0	0	0	0	0	0	0	0	0	0	0	2	3	1	0	0	0	1	0	2	0	0	0	0	0	0	0	0	0	0	0	0	0	0	0	0	0	0	0	0	0	0	0	0	0
betA_E_down	0	0	0	0	0	0	0	0	0	0	0	0	0	0	0	0	0	0	1	0	0	0	0	0	0	0	0	0	0	0	0	0	0	0	0	0	0	0	0	0	0	0	0	0	0	0	0	0	1
betB_C_down	2457	1097	3020	1	2	0	129	207	97	9	10	6	1381	551	1724	11201	9983	10572	2746	1518	1453	2346	2653	3510	9	5	6	10	2	9	13	0	1	10	5	13	39	7	7	0	4	0	152	320	1093	26	37	55	5353
betI_K_down	0	0	1	0	0	0	0	0	0	0	0	0	0	0	0	0	0	0	1	0	0	2	0	7	0	0	0	0	0	0	0	0	0	0	0	0	0	0	0	0	0	0	0	0	0	0	0	0	0
betT_M_down	0	0	0	0	0	0	0	0	0	0	0	0	0	0	0	0	0	0	0	0	0	0	0	0	0	0	0	0	0	0	0	0	0	0	0	0	0	0	0	0	0	0	0	0	0	0	0	0	0
bfd_P_down	23	1	3	0	0	0	0	0	0	0	0	0	0	0	0	5	4	11	14	12	8	2	2	2	0	0	0	0	0	0	0	0	0	0	0	0	0	0	0	0	0	0	0	0	3	0	0	0	43
bfr_P_down	0	0	0	0	0	0	0	0	0	0	0	0	0	0	0	2	3	1	0	0	0	0	0	1	0	0	0	0	0	0	0	0	0	0	0	0	0	0	0	0	0	0	0	0	0	0	0	0	1
bglA_-_down	0	0	0	0	0	0	0	0	0	0	0	0	0	0	0	8	4	3	0	0	0	0	0	0	0	0	0	0	0	0	0	0	0	0	0	0	0	0	0	0	0	0	0	0	0	0	0	0	0
bglB_-_down	0	0	0	0	0	0	0	0	0	0	0	0	0	0	0	0	0	0	0	0	0	0	0	0	0	0	0	0	0	0	0	0	0	0	0	0	0	0	0	0	0	0	0	0	0	0	0	0	0
bglF_G_down	0	0	0	0	0	0	0	0	0	0	0	0	0	0	0	1	1	0	0	0	0	0	0	0	0	0	0	0	0	0	0	0	0	0	0	0	0	0	0	0	0	0	0	0	0	0	0	0	0
bglG_K_down	0	1	3	0	0	0	0	0	0	0	0	0	0	0	0	16	29	7	3	2	3	1	3	3	0	0	0	0	0	0	0	0	0	0	0	0	0	0	0	0	0	0	0	0	0	0	0	0	17
bglH_-_down	246	52	98	0	0	0	6	5	2	1	0	2	45	18	51	505	388	597	357	166	163	181	213	232	0	0	0	1	0	0	2	0	0	1	0	1	2	2	0	0	0	1	40	21	72	0	1	2	677
bglJ_K_down	0	0	0	0	0	0	0	0	0	0	0	0	0	0	0	2	2	1	0	0	0	2	0	3	0	0	0	0	0	0	0	0	0	0	0	0	0	0	0	0	0	0	0	0	0	0	0	0	1
bglX_-_down	0	0	1	0	0	0	0	0	0	0	0	0	0	0	0	0	0	4	0	0	0	0	0	0	0	0	0	0	0	0	0	0	0	0	0	0	0	0	0	0	0	0	0	0	0	0	0	0	0
bhsA_-_down	0	0	0	0	0	0	0	0	0	0	0	0	0	0	0	0	1	0	0	0	0	1	1	2	0	0	0	0	0	0	0	0	0	0	0	0	0	0	0	0	0	0	0	0	1	0	0	0	1
bioA_H_down	0	0	0	0	0	0	0	0	0	0	0	0	0	0	0	0	0	0	0	0	0	0	0	0	0	0	0	0	0	0	0	0	0	0	0	0	0	0	0	0	0	0	0	0	0	0	0	0	0
bioB_H_down	0	0	0	0	0	0	0	0	0	0	0	0	0	0	0	1	2	3	0	0	0	0	0	0	0	0	0	0	0	0	0	0	0	0	0	0	0	0	0	0	0	0	0	0	1	0	0	0	1
bioC_R_down	3	1	1	0	0	0	0	0	0	0	0	0	0	0	0	8	11	12	0	0	0	1	0	4	0	0	0	0	0	0	0	0	0	0	0	0	0	0	0	0	0	0	0	0	0	0	0	1	0
bioD_H_down	0	0	0	0	0	0	0	0	0	0	0	0	0	0	0	1	1	0	0	0	0	0	0	0	0	0	0	0	0	0	0	0	0	0	0	0	0	0	0	0	0	0	0	0	0	0	0	0	4
bioF_H_down	0	0	0	0	0	0	0	0	0	0	0	0	0	0	0	0	0	0	0	0	0	0	0	0	0	0	0	0	0	0	0	0	0	0	0	0	0	0	0	0	0	0	0	0	0	0	0	0	0
bioH_R_down	0	0	0	0	0	0	0	0	0	0	0	0	0	0	0	0	0	0	0	0	0	0	0	1	0	0	0	0	0	0	0	0	0	0	0	0	0	0	0	0	0	0	0	0	2	0	0	0	2
birA_K_down	18	3	13	0	0	0	0	1	0	0	0	0	5	2	7	39	42	22	24	5	16	20	18	20	0	0	0	0	0	0	0	0	0	0	0	0	2	0	0	0	0	0	0	2	3	1	0	0	40
bisC_C_down	0	0	9	0	0	0	0	0	0	0	0	0	2	1	5	20	23	23	7	2	4	9	4	13	0	0	0	0	0	0	0	0	0	0	0	0	1	0	0	0	0	0	0	0	4	0	0	1	23
blc_M_down	0	1	4	0	0	0	1	0	0	0	0	0	3	1	3	20	29	26	33	8	12	5	8	9	0	0	0	0	0	0	0	0	0	0	0	0	0	0	0	0	0	0	0	1	6	1	0	2	33
blr_-_down	92	24	35	0	0	0	1	8	0	1	0	0	30	6	23	273	378	225	221	125	132	75	60	156	0	0	0	0	1	0	2	0	0	1	1	1	5	1	4	0	0	0	0	11	24	1	1	2	268
bolA_T_down	0	0	0	0	0	0	0	0	0	0	0	0	0	0	0	0	0	0	0	0	0	0	0	0	0	0	0	0	0	0	0	0	0	0	0	0	0	0	0	0	0	0	0	0	0	0	0	0	1
borD_-_down	0	0	0	0	0	0	0	0	0	0	0	0	0	0	0	0	0	0	0	0	0	0	0	0	0	0	0	0	0	0	0	0	0	0	0	0	0	0	0	0	0	0	0	0	0	0	0	0	0
brnQ_E_down	0	0	0	0	0	0	0	0	0	0	0	0	0	0	0	1	0	10	0	0	0	0	0	0	0	0	0	0	0	0	0	0	0	0	0	0	0	0	0	0	0	0	0	0	2	0	0	0	2
bssR_-_down	0	0	0	0	0	0	0	0	0	0	0	0	0	0	0	3	1	6	0	0	0	0	0	0	0	0	0	0	0	0	0	0	0	0	0	0	0	0	0	0	0	0	0	0	0	0	0	0	3
bssS_-_down	0	0	0	0	0	0	0	0	0	0	0	0	0	0	0	2	8	0	0	0	0	0	0	0	0	0	0	0	0	0	0	0	0	0	0	0	0	0	0	0	0	0	0	0	0	0	0	0	1
btuB_H_down	295	55	159	1	0	1	4	4	2	0	0	2	42	11	33	386	323	373	299	104	137	174	204	235	0	0	0	1	0	0	1	0	0	2	1	2	1	0	3	0	0	0	56	17	44	4	4	7	417
btuC_H_down	12	0	0	0	0	0	0	0	0	0	0	0	0	0	0	1	2	0	0	0	1	0	0	0	0	0	0	0	0	0	0	0	0	0	0	0	0	0	0	0	0	0	0	0	0	0	0	0	0
btuD_H_down	0	0	0	0	0	0	0	0	0	0	0	0	0	0	0	2	2	6	0	2	0	1	0	1	0	0	0	0	0	0	0	0	0	0	0	0	0	0	0	0	0	0	0	0	0	0	0	0	4
btuE_O_down	0	0	0	0	0	0	0	0	0	0	0	0	0	0	0	2	3	1	0	0	0	0	1	4	0	0	0	0	0	0	0	0	0	0	0	0	0	0	0	0	0	0	0	0	0	0	0	0	0
btuF_P_down	0	2	0	0	0	0	0	0	0	0	0	0	0	0	0	3	4	2	0	0	0	1	0	4	0	0	0	0	0	0	0	0	0	0	0	0	0	0	0	0	0	0	0	0	0	0	0	0	2
btuR_H_down	0	0	0	0	0	0	0	0	0	0	0	0	0	0	0	4	12	3	0	0	0	0	0	0	0	0	0	0	0	0	0	0	0	0	0	0	0	0	0	0	0	0	0	0	2	0	0	0	0
cadA_E_down	0	0	0	0	0	0	0	0	0	0	0	0	0	0	0	0	0	0	0	0	0	0	0	0	0	0	0	0	0	0	0	0	0	0	0	0	0	0	0	0	0	0	0	0	0	0	0	0	1
cadB_E_down	93	26	72	0	0	0	3	1	1	0	1	0	32	6	28	221	220	148	184	89	111	74	108	92	1	0	0	0	0	1	3	0	1	0	0	0	1	1	1	0	0	0	0	6	29	1	0	1	275
cadC_K_down	141	28	90	0	0	0	0	1	0	1	0	1	33	17	36	204	222	235	235	107	115	88	94	149	0	0	0	0	0	0	1	0	0	0	0	0	2	0	1	0	0	0	1	10	40	1	2	2	356
caiA_I_down	0	0	0	0	0	0	0	0	0	0	0	0	0	0	0	0	0	0	0	0	0	0	0	0	0	0	0	0	0	0	0	0	0	0	0	0	0	0	0	0	0	0	0	0	0	0	0	0	1
caiB_C_down	0	0	1	0	0	0	0	0	0	0	0	0	0	0	0	0	0	0	0	0	0	0	0	0	0	0	0	0	0	0	0	0	0	0	0	0	0	0	0	0	0	0	0	0	0	0	0	0	1
caiC_Q_down	0	0	0	0	0	0	0	0	0	0	0	0	0	0	0	3	1	2	0	0	0	0	0	0	0	0	0	0	0	0	0	0	0	0	0	0	0	0	0	0	0	0	0	0	0	0	0	0	2
caiD_I_down	0	0	0	0	0	0	0	0	0	0	0	0	0	0	0	0	0	0	0	0	0	0	0	0	0	0	0	0	0	0	0	0	0	0	0	0	0	0	0	0	0	0	0	0	0	0	0	0	0
caiE_R_down	0	0	0	0	0	0	0	0	0	0	0	0	0	0	0	0	0	0	0	0	0	0	0	1	0	0	0	0	0	0	0	0	0	0	0	0	0	0	0	0	0	0	0	0	0	0	0	0	0
caiF_-_down	693	216	552	0	0	0	16	25	12	1	1	4	163	64	258	1534	1274	1408	1024	574	645	348	496	469	1	1	0	1	1	2	4	1	0	3	0	2	16	3	3	0	1	0	5	61	176	4	7	8	1525
caiT_M_down	0	0	0	0	0	0	0	0	0	0	0	0	0	0	0	2	1	3	0	0	0	0	0	0	0	0	0	0	0	0	0	0	0	0	0	0	0	0	0	0	0	0	0	0	2	0	0	0	0
can_-_down	0	0	0	0	0	0	0	0	0	0	0	0	0	0	0	6	7	14	0	0	1	1	1	4	0	0	0	0	0	0	0	0	0	0	0	0	0	0	0	0	0	0	0	0	0	0	0	0	2
carA_F_down	19	7	42	0	0	0	1	2	0	0	0	0	0	0	7	20	6	33	113	48	111	13	21	23	0	0	0	0	0	0	0	0	0	0	0	0	0	0	0	0	0	0	0	0	3	2	0	2	26
carB_F_down	80	28	68	0	0	0	1	1	1	0	0	0	10	7	19	65	56	99	144	59	60	78	105	101	0	0	0	0	1	0	1	0	0	0	0	0	3	0	1	0	1	0	0	14	39	1	1	4	199
cbl_K_down	0	0	0	0	0	0	0	0	0	0	0	0	0	0	0	3	1	12	0	0	0	0	0	0	0	0	0	0	0	0	0	0	0	0	0	0	0	0	0	0	0	0	0	0	0	0	0	0	0
cbpA_O_down	0	0	2	0	0	0	0	0	0	0	0	0	0	0	0	3	17	16	0	0	0	1	2	0	0	0	0	0	0	0	0	0	0	0	0	0	0	0	0	0	0	0	0	0	0	0	0	0	6
cbpM_-_down	0	0	1	0	0	0	0	0	0	0	0	0	0	0	0	0	0	0	0	0	0	0	0	0	0	0	0	0	0	0	0	0	0	0	0	0	0	0	0	0	0	0	0	0	0	0	0	0	0
cbrA_C_down	0	1	3	0	0	0	0	0	0	0	0	0	1	0	1	2	5	2	9	1	4	7	11	7	0	0	0	0	0	0	0	0	0	0	0	0	0	0	0	0	0	0	0	1	1	0	0	0	5
cbrB_-_down	400	138	397	0	0	0	10	15	2	1	1	0	120	40	141	842	733	914	1033	437	540	226	353	423	1	0	2	2	3	3	2	0	0	2	0	1	10	1	1	0	0	1	4	57	233	8	8	8	1020
cbrC_-_down	0	0	1	0	0	0	0	0	0	0	0	0	0	0	0	5	2	3	1	0	0	0	0	0	0	0	0	0	0	0	0	0	0	0	0	0	0	0	0	0	0	0	0	0	0	0	0	0	2
cca_J_down	0	0	0	0	0	0	0	0	0	0	0	0	0	0	0	0	0	0	0	0	0	0	0	0	0	0	0	0	0	0	0	0	0	0	0	0	0	0	0	0	0	0	0	0	0	0	0	0	0
ccmA_O_down	0	0	0	0	0	0	0	0	0	0	0	0	0	0	0	0	0	0	0	0	0	2	0	1	0	0	0	0	0	0	0	0	0	0	0	0	0	0	0	0	0	0	0	0	0	0	0	0	1
ccmB_O_down	0	0	1	0	0	0	0	0	0	0	0	0	0	0	0	0	0	0	0	0	0	1	0	0	0	0	0	0	0	0	0	0	0	0	0	0	0	0	0	0	0	0	0	0	3	0	0	0	1
ccmC_O_down	0	0	0	0	0	0	0	0	0	0	0	0	0	0	0	2	4	0	0	0	0	0	0	0	0	0	0	0	0	0	0	0	0	0	0	0	0	0	0	0	0	0	0	0	0	0	0	0	0
ccmD_-_down	5	10	1	0	0	0	0	0	0	0	0	0	0	0	1	0	0	1	2	0	1	0	1	0	0	0	0	0	0	0	0	0	0	0	0	0	0	0	0	0	0	0	8	0	1	0	0	0	8
ccmE_O_down	0	0	0	0	0	0	0	0	0	0	0	0	0	0	0	1	2	0	0	0	0	1	1	0	0	0	0	0	0	0	0	0	0	0	0	0	0	0	0	0	0	0	0	0	0	0	0	0	2
ccmF_O_down	0	0	0	0	0	0	0	0	0	0	0	0	0	0	0	0	0	0	0	0	0	2	5	3	0	0	0	0	0	0	0	0	0	0	0	0	0	0	0	0	0	0	0	0	0	0	0	0	1
ccmG_C_down	28	10	37	0	0	0	2	0	1	0	0	0	17	7	25	118	99	136	170	62	86	35	42	53	0	0	0	0	0	0	0	0	0	2	0	0	2	0	1	0	0	0	0	6	16	0	1	0	219
ccmH_O_down	0	0	0	0	0	0	0	0	0	0	0	0	0	0	0	0	0	0	0	0	0	0	0	0	0	0	0	0	0	0	0	0	0	0	0	0	0	0	0	0	0	0	0	0	0	0	0	0	0
cdaR_T_down	35	6	23	0	0	0	0	0	0	0	0	0	5	7	4	43	53	22	26	9	11	15	13	6	0	0	0	0	0	1	0	0	0	0	0	0	1	0	0	0	0	0	1	0	10	0	0	0	34
cdd_F_down	0	0	0	0	0	0	0	0	0	0	0	0	0	0	0	0	0	1	0	0	0	0	0	0	0	0	0	0	0	0	0	0	0	0	0	0	0	0	0	0	0	0	0	1	2	0	0	0	6
cdh_-_down	170	78	195	2	1	1	5	2	1	0	0	0	41	23	68	548	452	471	212	82	106	147	229	192	0	0	0	0	0	0	3	0	0	0	0	0	3	0	0	0	0	0	0	22	66	2	4	2	233
cdsA_I_down	34	5	15	0	0	0	0	1	0	0	0	0	3	1	5	32	19	37	10	2	3	10	17	13	0	0	0	0	0	0	0	0	0	0	0	0	0	0	0	0	0	0	0	5	10	0	0	0	16
cedA_-_down	76	22	51	0	0	0	3	2	0	0	0	0	25	6	11	103	139	81	174	87	90	24	46	60	0	0	0	0	0	0	2	0	0	0	0	0	3	0	1	0	0	0	0	7	16	0	0	0	209
cfa_M_down	0	0	0	0	0	0	0	0	0	0	0	0	0	0	0	0	0	0	0	0	0	0	0	0	0	0	0	0	0	0	0	0	0	0	0	0	0	0	0	0	0	0	0	0	0	0	0	0	0
chaA_P_down	0	0	2	0	0	0	0	0	0	0	0	0	0	0	0	0	0	0	0	0	0	3	2	5	0	0	0	0	0	0	0	0	0	0	0	0	0	0	0	0	0	0	0	0	0	0	0	0	2
chaB_R_down	10	0	1	0	0	0	0	0	0	0	0	0	0	0	0	2	0	5	1	0	0	0	0	0	0	0	0	0	0	0	0	0	0	0	0	0	0	0	0	0	0	0	0	0	0	0	0	0	3
chaC_P_down	0	0	0	0	0	0	0	0	0	0	0	0	0	0	0	0	0	0	0	0	0	0	0	0	0	0	0	0	0	0	0	0	0	0	0	0	0	0	0	0	0	0	0	0	0	0	0	0	0
chbA_-_down	0	0	0	0	0	0	0	0	0	0	0	0	0	0	0	0	0	0	0	0	0	0	0	2	0	0	0	0	0	0	0	0	0	0	0	0	0	0	0	0	0	0	0	0	0	0	0	0	1
chbB_G_down	0	2	3	0	0	0	0	0	0	0	0	0	1	1	1	4	2	12	19	4	5	0	0	3	0	0	0	0	0	0	0	0	0	0	0	0	0	0	0	0	0	0	0	0	2	0	0	0	22
chbC_G_down	28	17	58	0	0	0	3	2	1	0	0	0	24	3	28	188	173	237	311	100	124	72	86	78	5	0	0	1	1	0	0	0	0	0	0	0	2	1	3	0	0	0	0	6	33	0	2	0	313
chbF_G_down	0	0	0	0	0	0	0	0	0	0	0	0	0	0	0	0	0	0	0	0	0	0	0	0	0	0	0	0	0	0	0	0	0	0	0	0	0	0	0	0	0	0	0	0	0	0	0	0	0
chbG_-_down	0	0	0	0	0	0	0	0	0	0	0	0	0	0	0	0	0	0	0	0	0	1	0	2	0	0	0	0	0	0	0	0	0	0	0	0	0	0	0	0	0	0	0	0	0	0	0	0	1
chbR_-_down	0	2	11	0	0	0	0	0	0	0	0	0	0	1	2	20	16	24	43	26	22	22	29	20	0	0	0	0	0	0	0	0	0	1	0	1	1	0	1	0	0	0	1	2	5	1	1	0	91
cheA_T_down	0	0	0	0	0	0	0	0	0	0	0	0	0	0	0	0	0	0	0	0	0	0	0	0	0	0	0	0	0	0	0	0	0	0	0	0	0	0	0	0	0	0	0	0	0	0	0	0	4
cheB_T_down	0	0	0	0	0	0	0	0	0	0	0	0	0	0	0	5	1	11	0	0	0	0	0	0	0	0	0	0	0	0	0	0	0	0	0	0	0	0	0	0	0	0	0	0	0	0	0	0	1
cheR_T_down	48	6	43	0	0	0	0	2	2	0	0	1	22	9	23	176	156	123	164	72	79	52	45	79	0	0	0	0	0	0	4	1	0	1	0	1	7	0	0	0	0	0	1	3	25	0	1	0	251
cheW_T_down	0	0	0	0	0	0	0	0	0	0	0	0	0	0	0	0	0	0	1	0	0	0	0	0	0	0	0	0	0	0	0	0	0	0	0	0	0	0	0	0	0	0	0	0	0	0	0	0	0
cheY_-_down	0	0	0	0	0	0	0	0	0	0	0	0	0	0	0	0	0	0	0	0	0	0	0	0	0	0	0	0	0	0	0	0	0	0	0	0	0	0	0	0	0	0	0	0	0	0	0	0	0
cheZ_T_down	0	0	0	0	0	0	0	0	0	0	0	0	0	0	0	1	1	6	1	0	0	1	2	0	0	0	0	0	0	0	0	0	0	0	0	0	0	0	0	0	0	0	0	0	0	0	0	0	5
chiA_-_down	18	3	14	0	0	0	0	0	0	0	0	0	7	3	7	61	62	63	18	13	9	7	11	13	0	0	0	0	0	0	0	0	0	0	0	0	0	0	0	0	0	0	0	2	3	0	0	0	29
cho_L_down	0	1	4	0	0	0	0	0	0	0	0	0	1	0	4	13	29	2	30	17	12	7	9	20	0	0	0	0	0	0	0	0	0	0	0	0	1	0	0	0	0	0	0	0	3	0	0	0	52
chpA_T_down	54	18	41	0	0	0	1	0	1	0	0	0	21	7	18	129	122	132	134	53	83	42	46	69	0	0	0	1	0	1	1	0	0	0	0	1	5	0	0	0	0	0	0	4	16	0	0	0	165
chpB_T_down	0	0	0	0	0	0	0	0	0	0	0	0	0	0	0	0	0	1	0	0	0	0	1	0	0	0	0	0	0	0	0	0	0	0	0	0	0	0	0	0	0	0	0	0	0	0	0	0	0
chpR_T_down	336	55	221	0	1	0	8	9	3	2	2	1	63	27	76	540	433	791	471	223	256	148	137	205	1	0	0	1	0	2	3	1	0	1	2	1	8	0	1	0	2	0	0	9	96	5	5	3	776
chpS_T_down	44	9	37	0	0	0	2	1	1	0	0	0	8	5	13	134	136	72	117	41	67	40	40	57	0	0	0	0	0	0	1	0	0	0	0	0	2	0	0	0	0	0	0	4	22	2	1	1	142
cirA_P_down	114	42	97	1	0	1	4	4	2	0	0	0	58	11	58	349	351	321	465	215	221	103	119	172	2	0	0	0	1	1	1	0	0	1	0	1	7	2	1	0	0	0	0	11	42	3	2	2	621
citC_C_down	0	0	0	0	0	0	0	0	0	0	0	0	0	0	0	0	2	0	0	0	0	0	0	0	0	0	0	0	0	0	0	0	0	0	0	0	0	0	0	0	0	0	0	0	0	0	0	0	0
citD_C_down	0	0	0	0	0	0	0	0	0	0	0	0	0	0	0	0	0	0	0	0	0	0	0	0	0	0	0	0	0	0	0	0	0	0	0	0	0	0	0	0	0	0	0	0	0	0	0	0	0
citE_G_down	8	1	9	0	0	0	0	0	0	0	0	0	2	1	3	5	14	4	13	3	2	8	8	7	0	0	0	0	0	0	0	0	0	0	0	0	0	0	0	0	0	0	0	2	3	0	0	0	12
citF_C_down	2	12	16	0	0	0	0	0	2	0	0	0	2	2	5	51	29	70	933	456	745	43	45	75	0	2	0	0	0	0	0	0	0	1	1	0	2	2	3	0	0	0	0	1	8	0	0	0	248
citG_H_down	0	0	0	0	0	0	0	0	0	0	0	0	0	0	0	0	0	0	0	0	0	0	0	0	0	0	0	0	0	0	0	0	0	0	0	0	0	0	0	0	0	0	0	0	0	0	0	0	0
citT_P_down	0	0	0	0	0	0	0	0	0	0	0	0	0	0	0	1	3	0	0	0	0	0	3	2	0	0	0	0	0	0	0	0	0	0	0	0	0	0	0	0	0	0	0	0	0	0	0	0	1
citX_I_down	0	0	0	0	0	0	0	0	0	0	0	0	0	0	0	0	0	0	0	0	0	0	0	0	0	0	0	0	0	0	0	0	0	0	0	0	0	0	0	0	0	0	0	0	0	0	0	0	0
clcA_P_down	28	1	1	0	0	0	0	0	0	0	0	0	0	0	1	6	2	16	2	0	0	0	0	0	0	0	0	0	0	0	0	0	0	0	0	0	0	0	0	0	0	0	0	0	0	0	0	0	6
clcB_P_down	26	44	145	0	0	1	3	4	0	0	0	0	32	7	32	283	253	344	407	192	210	106	136	115	1	0	0	0	0	0	2	0	0	0	1	3	6	0	2	0	0	0	65	26	44	3	2	1	580
cld_M_down	0	0	0	0	0	0	0	0	0	0	0	0	0	0	0	0	0	0	0	0	0	1	0	0	0	0	0	0	0	0	0	0	0	0	0	0	0	0	0	0	0	0	0	0	1	0	0	0	0
clpA_O_down	15	3	3	0	0	0	0	0	0	0	0	0	5	0	3	18	14	25	24	10	9	4	3	10	0	0	0	0	0	0	0	0	0	0	0	0	1	0	0	0	0	0	0	0	3	0	0	0	38
clpB_O_down	0	0	6	0	0	0	0	0	0	0	0	0	2	1	3	11	18	11	10	6	7	1	0	5	0	0	0	0	0	0	0	0	0	0	0	0	1	0	0	0	0	0	0	0	4	0	0	0	17
clpP_U_down	0	0	0	0	0	0	0	0	0	0	0	0	0	0	0	4	2	8	0	3	1	0	0	0	0	0	0	0	0	0	0	0	0	0	0	0	0	0	0	0	0	0	0	0	0	0	0	0	1
clpS_-_down	0	0	0	0	0	0	0	0	0	0	0	0	0	0	0	0	0	0	0	0	0	0	0	0	0	0	0	0	0	0	0	0	0	0	0	0	0	0	0	0	0	0	0	0	0	0	0	0	0
clpX_O_down	0	0	0	0	0	0	0	0	0	0	0	0	0	0	0	0	0	0	0	0	0	0	0	0	0	0	0	0	0	0	0	0	0	0	0	0	0	0	0	0	0	0	0	0	0	0	0	0	0
cls_I_down	0	0	0	0	0	0	0	0	0	0	0	0	0	0	0	0	0	0	0	0	0	0	0	0	0	0	0	0	0	0	0	0	0	0	0	0	0	0	0	0	0	0	0	0	1	0	0	0	0
cmk_F_down	0	0	0	0	0	0	0	0	0	0	0	0	0	0	0	3	0	14	0	0	0	0	0	0	0	0	0	0	0	0	0	0	0	0	0	0	0	0	0	0	0	0	0	0	0	0	0	0	2
cmoA_R_down	2	0	0	0	0	0	0	0	0	0	0	0	1	0	0	0	0	0	1	2	1	0	0	1	0	0	0	0	0	0	0	0	0	0	0	0	0	0	0	0	0	0	34	0	2	0	0	0	3
cmoB_-_down	0	0	0	0	0	0	0	0	0	0	0	0	0	2	0	3	11	0	1	0	0	1	2	3	0	0	0	0	0	0	0	0	0	0	0	0	0	0	0	0	0	0	0	0	0	0	0	0	6
cmr_-_down	0	0	0	0	0	0	0	0	0	0	0	0	0	0	0	4	4	1	0	0	1	0	0	5	0	0	0	0	0	0	0	0	0	0	0	0	0	0	0	0	0	0	0	0	1	0	0	0	1
cmtA_G_down	31	5	31	0	0	0	0	1	0	0	0	0	6	5	12	34	29	32	45	25	37	21	41	14	0	0	0	0	0	0	0	0	0	0	0	0	0	0	0	0	0	0	0	12	83	0	1	0	61
cmtB_T_down	0	0	0	0	0	0	0	0	0	0	0	0	0	0	0	0	1	0	0	0	0	0	0	0	0	0	0	0	0	0	0	0	0	0	0	0	0	0	0	0	0	0	0	0	0	0	0	0	1
cnu_-_down	0	2	3	0	0	0	0	0	0	0	0	0	0	0	1	23	19	17	33	18	16	6	15	8	1	0	0	0	0	0	0	0	0	0	0	0	1	0	0	0	0	0	1	1	3	0	0	0	37
coaA_H_down	0	0	6	0	0	0	0	0	0	0	0	0	2	0	0	3	7	8	6	4	1	0	0	0	0	0	0	0	0	0	0	0	0	0	0	0	0	0	0	0	0	0	0	1	2	0	0	0	8
coaD_H_down	0	0	2	0	0	0	0	0	0	0	0	0	0	0	0	1	6	0	4	1	0	1	3	0	0	0	0	0	0	0	0	0	0	0	0	0	0	0	0	0	0	0	0	0	0	0	1	0	4
coaE_H_down	0	0	0	0	0	0	0	0	0	0	0	0	0	0	0	0	0	0	0	0	0	0	0	0	0	0	0	0	0	0	0	0	0	0	0	0	0	0	0	0	0	0	0	0	0	0	0	0	0
cobB_K_down	0	0	0	0	0	0	0	0	0	0	0	0	0	0	0	3	6	1	0	0	0	0	0	0	0	0	0	0	0	0	0	0	0	0	0	0	0	0	0	0	0	0	0	0	0	0	0	0	0
cobC_G_down	0	0	0	0	0	0	0	0	0	0	0	0	0	0	0	0	0	0	1	0	0	0	0	0	0	0	0	0	0	0	0	0	0	0	0	0	0	0	0	0	0	0	0	0	0	0	0	0	0
cobS_H_down	0	0	1	0	0	0	0	0	0	0	0	0	1	0	1	2	3	8	11	8	6	2	0	8	0	0	0	0	0	0	0	0	0	0	0	0	0	0	0	0	0	0	0	0	1	0	0	0	22
cobT_H_down	0	0	0	0	0	0	0	1	0	0	0	0	0	0	0	4	2	3	0	0	1	1	1	0	0	0	0	0	0	0	0	0	0	0	0	0	0	0	0	0	0	0	0	0	0	0	0	0	5
cobU_H_down	0	0	0	0	0	0	0	0	0	0	0	0	0	0	0	0	0	0	0	0	0	0	0	0	0	0	0	0	0	0	0	0	0	0	0	0	0	0	0	0	0	0	0	0	0	0	0	0	1
codA_R_down	0	0	0	0	0	0	1	0	0	0	0	0	0	0	0	5	1	7	2	0	0	0	0	0	0	0	0	0	0	0	0	0	0	0	0	0	0	0	0	0	0	0	0	0	0	0	0	0	4
codB_F_down	60	32	105	0	0	0	3	6	1	0	0	0	45	11	53	273	203	346	406	157	182	108	135	138	1	0	0	0	0	0	3	0	0	1	0	1	4	1	1	1	0	1	0	10	34	1	1	1	575
cof_R_down	0	0	0	0	0	0	0	0	0	0	0	0	0	0	0	1	0	1	0	0	0	0	0	0	0	0	0	0	0	0	0	0	0	0	0	0	0	0	0	0	0	0	0	0	0	0	0	0	0
copA_P_down	1983	587	1819	1	1	2	73	94	48	5	3	1	720	173	715	5898	4407	5124	7576	2848	3450	1668	1866	2212	18	4	2	4	3	3	41	3	0	27	16	30	98	19	38	3	1	1	7	249	835	21	30	24	10186
corA_P_down	0	0	0	0	0	0	0	0	0	0	0	0	0	0	0	1	2	0	0	0	0	0	0	1	0	0	0	0	0	0	0	0	0	0	0	0	0	0	0	0	0	0	0	0	0	0	0	0	5
cpdA_R_down	0	0	1	0	0	0	0	0	0	0	0	0	1	0	0	2	3	1	2	0	0	0	1	0	0	0	0	0	0	0	0	0	0	0	0	0	0	0	0	0	0	0	0	0	0	0	0	0	4
cpdB_F_down	0	0	0	0	0	0	0	0	0	0	0	0	0	0	0	1	4	6	0	0	0	0	0	0	0	0	0	0	0	0	0	0	0	0	0	0	0	0	0	0	0	0	0	0	0	0	0	0	3
cpsB_G_down	0	0	0	0	0	0	0	0	0	0	0	0	0	0	0	1	1	0	0	0	0	0	1	0	0	0	0	0	0	0	0	0	0	0	0	0	0	0	0	0	0	0	0	0	0	0	0	0	0
cpsG_G_down	78	33	97	0	0	0	8	9	3	0	0	0	64	12	57	291	250	355	629	222	251	113	143	167	1	0	0	0	0	0	3	0	0	0	1	1	10	0	4	1	0	1	1	18	43	3	1	3	763
cpxA_T_down	0	0	0	0	0	0	0	0	0	0	0	0	0	0	0	4	2	5	0	0	0	0	0	0	0	0	0	0	0	0	0	0	0	0	0	0	0	0	0	0	0	0	0	0	0	0	0	0	1
cpxP_P_down	158	86	216	0	0	0	16	8	2	14	13	2	59	20	53	979	857	1474	465	196	244	248	340	368	1	1	1	0	3	0	3	0	0	1	1	1	5	1	1	0	0	0	2	27	124	6	6	8	805
cpxR_K_down	0	4	3	0	0	0	0	0	0	0	0	0	2	1	1	18	10	25	27	14	3	6	5	5	0	0	0	0	0	0	0	0	0	0	0	0	0	0	0	0	0	0	0	2	2	0	0	0	38
crcB_D_down	182	45	130	0	0	0	2	7	4	0	0	1	62	12	68	379	396	414	444	217	264	148	190	181	0	0	0	0	0	0	1	0	0	3	0	5	10	3	4	0	1	0	51	20	74	1	2	2	669
creA_-_down	0	0	0	0	0	0	0	0	0	0	0	0	0	0	0	2	2	7	0	1	1	1	0	1	0	0	0	0	0	0	0	0	0	0	0	0	0	0	0	0	0	0	0	0	0	0	0	0	1
creB_K_down	0	0	0	0	0	0	0	0	0	0	0	0	0	0	0	0	0	0	0	0	0	0	0	0	0	0	0	0	0	0	0	0	0	0	0	0	0	0	0	0	0	0	0	0	0	0	0	0	0
creC_T_down	0	0	0	0	0	0	0	0	0	0	0	0	0	0	0	0	0	0	0	0	1	0	0	0	0	0	0	0	0	0	0	0	0	0	0	0	0	0	0	0	0	0	0	0	0	0	0	0	1
creD_-_down	0	0	0	0	0	0	0	0	0	0	0	0	0	0	0	0	0	0	0	0	0	1	0	3	0	0	0	0	0	0	0	0	0	0	0	0	0	0	0	0	0	0	0	0	0	0	0	0	1
crl_-_down	8	5	7	0	0	0	0	0	0	0	0	0	3	0	2	12	11	27	15	4	8	3	7	8	0	0	0	0	0	0	0	0	0	0	0	0	0	0	0	0	0	0	0	2	0	0	0	0	21
crp_T_down	0	0	0	0	0	0	0	0	0	0	0	0	0	0	0	0	0	1	0	0	0	0	0	0	0	0	0	0	0	0	0	0	0	0	0	0	0	0	0	0	0	0	0	0	0	0	0	0	0
crr_-_down	0	1	3	0	0	0	0	0	0	0	0	0	1	0	1	2	9	1	10	4	6	6	9	7	0	0	0	0	0	0	0	0	0	0	0	0	0	0	0	0	0	0	0	1	0	0	1	0	26
csdA_E_down	52	8	34	0	0	0	0	0	0	0	0	0	1	0	4	22	20	14	17	9	6	11	9	22	0	0	0	0	0	0	0	0	0	0	0	0	0	0	0	0	0	0	0	0	7	0	0	0	19
csdE_R_down	0	0	0	0	0	0	0	0	0	0	0	0	0	0	0	2	2	5	0	0	0	0	0	0	0	0	0	0	0	0	0	0	0	0	0	0	0	0	0	0	0	0	0	0	0	0	0	0	0
csgA_-_down	0	0	0	0	0	0	0	0	0	0	0	0	0	0	0	0	0	0	0	0	0	0	0	0	0	0	0	0	0	0	0	0	0	0	0	0	0	0	0	0	0	0	0	0	0	0	0	0	2
csgB_-_down	59	22	81	0	0	0	0	4	1	0	0	0	28	6	32	293	262	275	327	123	136	64	98	104	1	0	1	0	0	0	2	1	0	3	1	1	5	2	1	0	0	0	1	8	41	1	4	0	399
csgC_-_down	137	65	153	0	0	0	5	11	4	0	0	0	67	21	55	496	373	418	485	235	241	176	216	258	1	0	1	0	0	0	7	2	0	0	0	0	8	6	2	0	0	0	1	18	53	2	2	4	822
csgD_K_down	185	67	155	0	0	0	3	5	8	0	1	0	65	16	60	493	385	494	561	259	285	169	185	241	0	0	0	0	1	0	2	0	0	1	2	3	10	1	2	0	0	1	57	15	64	4	3	4	815
csgE_-_down	0	1	11	0	0	0	0	0	0	0	0	0	1	0	1	3	0	9	12	12	5	6	9	8	0	0	0	0	0	0	0	0	0	0	0	0	0	0	0	0	0	0	0	3	4	0	0	0	7
csgF_-_down	0	0	1	0	0	0	0	0	0	0	0	0	0	0	1	15	8	9	8	6	3	5	4	6	0	0	0	0	0	0	0	0	0	0	0	0	0	1	0	0	0	0	0	0	0	0	0	0	10
csgG_M_down	0	0	0	0	0	0	0	0	0	0	0	0	0	0	0	0	2	1	0	0	0	0	0	0	0	0	0	0	0	0	0	0	0	0	0	0	0	0	0	0	0	0	0	0	0	0	0	0	2
csiD_-_down	0	0	0	0	0	0	0	0	0	0	0	0	0	0	0	4	0	7	0	0	0	1	0	2	0	0	0	0	0	0	0	0	0	0	0	0	0	0	0	0	0	0	0	0	2	0	0	0	4
csiE_K_down	3	2	8	0	0	0	1	0	0	0	0	1	4	1	12	30	18	40	35	8	22	6	4	29	0	0	0	0	0	0	0	0	0	1	0	1	0	1	1	0	0	0	0	2	2	0	0	0	63
csiR_K_down	389	111	352	1	1	0	11	12	13	1	2	1	144	52	155	1057	952	1144	1180	508	582	372	443	534	0	3	1	0	0	1	11	2	0	8	7	3	5	3	3	0	0	0	3	64	182	5	5	8	1818
cspA_-_down	339	119	341	0	0	1	3	13	6	1	1	1	126	37	118	1115	995	1127	1217	496	646	342	447	509	0	0	0	0	2	0	5	0	1	6	1	5	10	4	2	2	3	1	81	57	163	6	7	6	2026
cspB_-_down	0	0	0	0	0	0	0	0	0	0	0	0	0	0	0	0	0	0	0	0	0	0	0	0	0	0	0	0	0	0	0	0	0	0	0	0	0	0	0	0	0	0	0	0	0	0	0	0	0
cspC_-_down	0	0	0	0	0	0	0	0	0	0	0	0	0	0	0	0	0	0	0	0	0	0	0	0	0	0	0	0	0	0	0	0	0	0	0	0	0	0	0	0	0	0	0	0	0	0	0	0	0
cspD_-_down	0	0	0	0	0	0	0	0	0	0	0	0	0	0	0	2	5	0	0	0	0	0	0	1	0	0	0	0	0	0	0	0	0	0	0	0	0	0	0	0	0	0	0	0	0	0	0	0	3
cspE_-_down	620	236	686	2	1	1	11	24	7	4	4	3	203	88	252	2140	2101	1941	1564	649	731	658	751	974	3	0	1	0	0	1	5	1	0	4	1	7	23	3	3	0	3	0	5	84	272	7	16	10	2681
cspF_-_down	0	0	0	0	0	0	0	0	0	0	0	0	0	0	1	1	4	2	1	0	0	0	0	4	0	0	0	0	0	0	0	0	0	0	0	0	0	0	0	0	0	0	0	1	0	0	0	0	6
cspG_-_down	0	0	0	0	0	0	0	0	0	0	0	0	2	0	2	3	4	0	0	0	0	2	3	2	0	0	0	0	0	0	0	0	0	0	0	0	0	0	0	0	0	0	0	0	2	0	0	0	4
cspH_-_down	0	0	1	0	0	0	0	0	0	0	0	0	0	0	0	4	1	14	1	0	0	0	0	0	0	0	0	0	0	0	0	0	0	0	0	0	0	0	0	0	0	0	0	0	0	0	0	0	6
cspI_-_down	0	0	0	0	0	0	0	0	0	0	0	0	0	0	0	0	0	0	0	0	0	0	0	0	0	0	0	0	0	0	0	0	0	0	0	0	0	0	0	0	0	0	0	0	0	0	0	0	0
csrA_-_down	0	0	0	0	0	0	0	0	0	0	0	0	0	0	0	0	0	0	0	0	0	0	0	0	0	0	0	0	0	0	0	0	0	0	0	0	0	0	0	0	0	0	0	0	0	0	0	0	0
csrD_-_down	0	0	0	0	0	0	0	0	0	0	0	0	0	0	0	0	0	0	0	0	0	0	0	0	0	0	0	0	0	0	0	0	0	0	0	0	0	0	0	0	0	0	0	0	0	0	0	0	0
cstA_T_down	0	0	3	0	0	0	2	0	1	0	0	0	1	0	1	20	20	3	30	6	4	9	4	14	0	0	0	0	0	0	0	0	0	0	1	0	0	0	0	0	0	0	0	0	0	0	0	0	27
cueO_Q_down	53	42	112	0	0	0	3	6	1	0	1	0	38	14	40	344	295	328	308	135	150	112	129	156	0	1	0	0	0	0	0	0	0	1	0	1	7	2	0	0	1	0	0	13	61	2	4	0	439
cueR_K_down	0	0	0	0	0	0	0	0	0	0	0	0	0	0	0	0	0	0	0	0	0	0	0	1	0	0	0	0	0	0	0	0	0	0	0	0	0	0	0	0	0	0	0	0	0	0	0	0	2
cusA_-_down	1644	471	1535	1	0	2	32	50	21	6	6	2	350	161	457	2264	2061	2546	1290	571	701	729	880	1078	2	0	2	3	1	3	5	0	0	3	4	5	21	5	7	0	2	0	2	119	353	9	11	15	2171
cusB_M_down	0	0	1	0	0	0	0	0	0	0	0	0	0	0	0	0	0	0	0	0	0	0	0	0	0	0	0	0	0	0	0	0	0	0	0	0	0	0	0	0	0	0	0	0	0	0	0	0	3
cusC_U_down	17	3	10	0	0	0	0	0	0	0	0	0	1	3	8	57	50	44	32	14	13	19	17	24	0	0	0	0	0	0	1	0	0	0	0	0	0	0	0	0	0	0	0	1	5	0	0	0	65
cusF_S_down	0	0	0	0	0	0	0	0	0	0	0	0	0	0	0	0	0	0	0	0	0	0	0	0	0	0	0	0	0	0	0	0	0	0	0	0	0	0	0	0	0	0	0	0	0	0	0	0	0
cusR_K_down	0	0	0	0	0	0	0	0	0	0	0	0	0	0	0	0	0	0	0	0	0	0	0	2	0	0	0	0	0	0	0	0	0	0	0	0	0	0	0	0	0	0	0	0	0	0	0	0	0
cusS_T_down	0	0	0	0	0	0	0	0	0	0	0	0	0	0	0	2	9	0	0	0	0	0	0	0	0	0	0	0	0	0	0	0	0	0	0	0	0	0	0	0	0	0	0	0	0	0	0	0	2
cutA_P_down	54	28	61	0	0	0	2	0	1	0	0	0	26	4	22	169	146	148	209	95	117	80	187	85	0	0	0	0	0	0	0	0	0	0	1	0	0	1	0	0	0	0	0	38	29	1	1	0	198
cutC_P_down	0	0	0	0	0	0	0	0	0	0	0	0	0	0	0	5	6	4	0	0	0	0	0	0	0	0	0	0	0	0	0	0	0	0	0	0	0	0	0	0	0	0	0	0	0	0	0	0	0
cvpA_-_down	0	0	0	0	0	0	0	0	0	0	0	0	0	0	0	0	0	0	0	0	0	0	0	0	0	0	0	0	0	0	0	0	0	0	0	0	0	0	0	0	0	0	0	0	0	0	0	0	0
cvrA_P_down	0	0	0	0	0	0	0	0	0	0	0	0	0	0	0	0	0	0	0	0	0	0	0	0	0	0	0	0	0	0	0	0	0	0	0	0	0	0	0	0	0	0	0	0	0	0	0	0	0
cyaA_-_down	432	190	468	1	1	0	10	25	14	0	2	1	190	80	205	1067	927	1129	827	412	503	395	535	600	0	3	10	2	2	3	3	0	0	1	1	0	9	3	0	0	0	0	44	63	177	7	12	5	1159
cyaY_-_down	0	0	1	0	0	0	0	0	0	0	0	0	0	0	0	0	0	0	0	0	0	6	5	0	0	0	0	0	0	0	0	0	0	0	0	0	0	0	0	0	0	0	0	0	2	0	0	0	1
cybB_C_down	82	32	75	0	0	0	5	2	2	1	0	1	37	11	40	191	156	218	336	193	192	93	106	117	1	2	0	0	0	0	3	0	0	0	0	0	1	0	2	0	0	0	0	17	44	0	3	2	504
cycA_E_down	0	0	0	0	0	0	0	0	0	0	0	0	0	0	0	0	0	0	0	0	0	2	6	0	0	0	0	0	0	0	0	0	0	0	0	0	0	0	0	0	0	0	0	0	0	0	0	0	0
cydA_C_down	5244	280	674	12	12	13	4	11	1	15	13	17	27	55	47	17977	16876	37188	164	152	68	3309	4198	4508	9001	3466	8246	2133	2273	2446	88	2370	19	470	729	144	2	1	1	4	5	8	14918	464	1106	55	67	69	641
cydB_C_down	0	0	0	0	0	0	0	0	0	0	0	0	0	0	0	0	0	0	0	0	0	1	0	3	0	0	0	0	0	0	0	0	0	0	0	0	0	0	0	0	0	0	0	0	0	0	0	0	1
cydC_O_down	0	0	0	0	0	0	0	0	0	0	0	0	0	0	0	0	1	3	0	0	0	0	0	0	0	0	0	0	0	0	0	0	0	0	0	0	0	0	0	0	0	0	0	0	0	0	0	0	0
cydD_O_down	0	0	0	0	0	0	0	0	0	0	0	0	0	0	0	3	7	2	0	0	0	1	0	1	0	0	0	0	0	0	0	0	0	0	0	0	0	0	0	0	0	0	0	0	0	0	0	0	2
cynR_K_down	16	6	28	0	0	0	0	1	2	0	0	0	7	4	10	73	50	58	89	30	40	15	24	16	0	0	0	0	0	0	1	0	0	0	0	0	1	0	0	0	0	0	0	1	13	0	0	0	116
cynS_P_down	0	0	0	0	0	0	0	0	0	0	0	0	0	0	0	0	0	0	0	0	0	1	1	0	0	0	0	0	0	0	0	0	0	0	0	0	0	0	0	0	0	0	0	0	0	0	0	0	2
cynT_-_down	133	34	98	1	0	0	3	7	3	0	1	1	45	15	50	399	362	392	469	172	246	95	114	133	1	0	0	1	0	1	1	0	1	1	0	1	3	0	1	0	0	0	50	22	65	1	2	1	559
cynX_P_down	0	0	0	0	0	0	0	0	0	0	0	0	0	0	1	0	0	0	0	1	0	0	0	0	0	0	0	0	0	0	0	0	0	0	0	0	0	0	0	0	0	0	0	0	0	0	0	0	0
cyoA_C_down	0	0	0	0	0	0	0	0	0	0	0	0	1	0	0	0	0	0	1	0	0	332	88	965	0	0	0	0	0	0	0	0	0	0	0	0	0	0	0	0	0	0	0	0	0	3	1	12	2
cyoB_C_down	0	0	0	0	0	0	0	0	0	0	0	0	0	0	0	0	0	3	0	0	0	1	1	1	0	0	0	0	0	0	0	0	0	0	0	0	0	0	0	0	0	0	0	0	0	0	0	0	2
cyoC_C_down	48	20	64	0	0	0	2	1	2	0	0	0	26	3	22	229	247	201	248	131	139	88	110	123	0	1	2	0	0	0	0	1	0	1	0	0	0	0	1	0	0	0	0	12	28	0	2	4	420
cyoD_C_down	0	0	0	0	0	0	0	0	0	0	0	0	0	0	0	0	0	0	0	0	0	0	0	0	0	0	0	0	0	0	0	0	0	0	0	0	0	0	0	0	0	0	0	0	0	0	0	0	0
cyoE_O_down	0	0	0	0	0	0	0	0	0	0	0	0	0	0	0	3	1	9	0	0	0	0	0	0	0	0	0	0	0	0	0	0	0	0	0	0	0	0	0	0	0	0	0	0	0	0	0	0	0
cysA_P_down	0	0	0	0	0	0	0	0	0	0	0	0	0	0	0	0	0	0	0	0	0	0	0	0	0	0	0	0	0	0	0	0	0	0	0	0	0	0	0	0	0	0	0	0	0	0	0	0	0
cysB_K_down	0	0	0	0	0	0	0	0	0	0	0	0	0	0	0	0	0	0	1	0	0	0	0	0	0	0	0	0	0	0	0	0	0	0	0	0	0	0	0	0	0	0	0	0	0	0	0	0	0
cysC_P_down	0	0	0	0	0	0	0	0	0	0	0	0	0	0	0	3	4	0	0	0	0	0	0	0	0	0	0	0	0	0	0	0	0	0	0	0	0	0	0	0	0	0	0	0	0	0	0	0	0
cysD_H_down	0	0	0	0	0	0	0	0	0	0	0	0	0	0	0	0	0	0	0	0	0	0	0	2	0	0	0	0	0	0	0	0	0	0	0	0	0	0	0	0	0	0	0	0	0	0	0	0	0
cysE_E_down	0	0	0	0	0	0	0	0	0	0	0	0	0	0	0	2	0	8	0	0	0	0	0	0	0	0	0	0	0	0	0	0	0	0	0	0	0	0	0	0	0	0	0	0	0	0	0	0	1
cysG_H_down	0	0	2	0	0	0	0	0	0	0	0	0	0	0	0	6	2	14	3	0	2	0	0	0	0	0	0	0	0	0	0	0	0	0	0	0	0	0	0	0	0	0	0	0	0	0	0	0	3
cysH_H_down	0	1	0	0	0	0	0	0	0	0	0	0	0	0	0	0	0	0	0	0	0	0	0	0	0	0	0	0	0	0	0	0	0	0	0	0	0	0	0	0	0	0	0	0	0	0	0	0	1
cysI_P_down	162	46	104	0	0	0	4	5	1	1	2	1	40	18	58	313	289	251	260	113	140	110	135	154	0	0	0	0	0	0	1	1	0	2	2	1	3	1	3	1	1	0	0	18	33	0	0	0	450
cysJ_P_down	0	2	0	0	0	0	0	0	0	0	0	0	0	0	0	5	2	4	0	1	2	2	1	0	0	0	0	0	0	0	0	0	0	0	0	0	0	0	0	0	0	0	0	0	0	0	0	0	7
cysK_E_down	0	0	1	0	0	0	0	0	0	0	0	0	1	0	1	6	2	2	3	0	1	0	0	0	0	0	0	0	0	0	0	0	0	0	0	0	0	0	0	0	0	0	0	0	0	0	0	0	1
cysM_E_down	192	66	141	0	0	0	6	3	0	0	2	0	58	40	122	173	200	211	205	95	114	114	130	199	0	0	0	0	0	0	0	0	0	0	0	1	5	1	0	0	1	0	1	17	35	0	2	0	421
cysN_P_down	32	8	37	0	0	0	2	1	0	0	0	0	10	8	8	103	76	117	92	50	52	24	28	26	0	0	0	0	0	0	0	0	0	0	0	0	3	0	1	0	0	0	0	8	15	1	0	1	145
cysP_P_down	17	15	31	0	0	0	0	0	1	0	0	0	12	6	16	109	114	191	103	29	47	23	42	43	0	0	0	0	0	0	0	0	0	0	0	1	2	2	0	0	0	0	0	5	9	2	2	0	88
cysQ_P_down	0	0	0	0	0	0	0	0	0	0	0	0	0	0	0	1	0	1	0	0	0	0	0	1	0	0	0	0	0	0	0	0	0	0	0	0	0	0	0	0	0	0	0	0	0	0	0	0	4
cysS_J_down	0	0	0	0	0	0	0	0	0	0	0	0	0	0	0	0	3	0	0	0	0	0	0	0	0	0	0	0	0	0	0	0	0	0	0	0	0	0	0	0	0	0	0	0	0	0	0	0	0
cysU_O_down	7	0	2	0	0	0	0	0	0	0	0	0	3	0	2	10	18	15	19	10	8	8	10	14	0	0	0	0	0	0	0	0	0	0	0	0	0	0	0	0	0	0	29	0	0	0	0	0	36
cysW_P_down	0	0	0	0	0	0	0	0	0	0	0	0	0	0	0	0	0	0	0	0	1	0	0	0	0	0	0	0	0	0	0	0	0	0	0	0	0	0	0	0	0	0	0	0	0	0	0	0	0
cysZ_E_down	0	0	0	0	0	0	0	0	0	0	0	0	0	0	0	1	0	2	3	1	0	0	0	0	0	0	0	0	0	0	0	0	0	0	0	0	0	0	0	0	0	0	0	0	0	0	0	0	2
cytR_K_down	0	0	0	0	0	0	0	0	0	0	0	0	0	0	0	0	0	0	0	0	0	0	0	0	0	0	0	0	0	0	0	0	0	0	0	0	0	0	0	0	0	0	0	0	0	0	0	0	0
dacA_M_down	0	0	0	0	0	0	0	0	0	0	0	0	0	0	0	0	0	0	0	0	0	0	0	0	0	0	0	0	0	0	0	0	0	0	0	0	0	0	0	0	0	0	0	0	0	0	0	0	3
dacB_M_down	0	1	1	0	0	0	0	0	0	0	0	0	2	1	3	19	29	7	1	0	2	1	2	1	0	0	0	0	0	0	0	0	0	0	0	0	0	0	0	0	0	0	0	0	0	0	0	0	7
dacC_M_down	0	0	1	0	0	0	0	0	0	0	0	0	0	0	0	2	4	19	1	0	0	0	0	0	0	0	0	0	0	0	0	0	0	0	0	0	0	0	0	0	0	0	0	1	0	0	0	0	2
dacD_M_down	0	0	0	0	0	0	0	0	0	0	0	0	0	0	0	0	0	0	0	0	0	0	0	0	0	0	0	0	0	0	0	0	0	0	0	0	0	0	0	0	0	0	0	0	0	0	0	0	0
dadA_E_down	0	0	0	0	0	0	0	0	0	0	0	0	0	0	0	0	0	0	0	0	0	0	0	0	0	0	0	0	0	0	0	0	0	0	0	0	0	0	0	0	0	0	0	0	0	0	0	0	1
dadX_M_down	54	5	8	0	0	0	1	2	0	0	0	0	2	2	6	69	47	82	38	17	19	25	34	35	0	0	0	0	0	0	1	0	0	0	0	0	1	0	1	0	0	0	0	8	5	0	0	2	94
dam_L_down	0	0	0	0	0	0	0	0	0	0	0	0	0	0	0	0	0	0	0	0	0	0	0	0	0	0	0	0	0	0	0	0	0	0	0	0	0	0	0	0	0	0	0	0	0	0	0	0	0
damX_S_down	0	0	1	0	0	0	0	0	0	0	0	0	0	0	0	0	0	0	0	0	0	0	1	0	0	0	0	0	0	0	0	0	0	0	0	0	0	0	0	0	0	0	0	0	0	0	0	0	3
dapA_M_down	377	193	639	0	0	0	9	16	4	0	0	1	139	54	168	1083	867	909	1005	414	457	387	434	578	1	0	1	0	0	1	3	2	0	3	2	5	11	2	4	1	1	1	0	75	132	8	4	7	1431
dapB_E_down	136	30	109	0	0	0	2	3	1	0	0	0	33	16	41	129	138	119	30	19	13	81	89	122	0	0	0	0	0	0	0	0	0	0	0	0	0	0	0	0	0	0	43	9	56	0	0	1	98
dapD_E_down	0	0	0	0	0	0	0	0	0	0	0	0	0	0	0	0	0	0	0	0	0	0	0	0	0	0	0	0	0	0	0	0	0	0	0	0	0	0	0	0	0	0	0	0	0	0	0	0	0
dapE_E_down	0	1	0	0	0	0	0	0	0	0	0	0	0	0	1	0	0	0	4	5	0	0	0	0	0	0	0	0	0	0	0	0	0	0	0	0	0	0	0	0	0	0	0	1	0	0	0	0	2
dapF_E_down	175	36	132	0	0	0	2	4	4	0	0	0	57	16	87	167	168	216	187	69	78	144	179	202	0	0	0	0	0	0	1	0	0	0	0	0	0	0	1	0	0	0	1	26	78	3	5	3	331
dbpA_J_down	31	32	98	0	0	0	1	1	2	0	1	0	49	9	43	357	354	289	422	171	234	131	176	183	0	0	0	0	1	0	2	1	0	0	0	1	13	3	1	1	1	1	41	29	46	2	1	4	661
dcd_F_down	0	0	0	0	0	0	0	0	0	0	0	0	0	0	0	2	3	6	0	0	0	0	0	2	0	0	0	0	0	0	0	0	0	0	0	0	0	0	0	0	0	0	0	0	0	0	0	0	0
dcm_L_down	52	12	34	0	0	0	2	1	0	0	0	0	23	7	22	57	66	96	148	64	79	45	60	45	0	0	0	0	0	0	0	0	0	0	1	0	2	1	1	0	0	0	0	2	23	1	2	1	212
dcp_E_down	0	0	0	0	0	0	0	0	0	0	0	0	0	0	0	0	0	0	0	0	0	0	0	0	0	0	0	0	0	0	0	0	0	0	0	0	0	0	0	0	0	0	0	0	0	0	0	0	1
dcrB_-_down	0	0	0	0	0	0	0	0	0	0	0	0	0	0	0	0	0	0	0	0	0	0	0	0	0	0	0	0	0	0	0	0	0	0	0	0	0	0	0	0	0	0	0	0	0	0	0	0	0
dctA_C_down	0	1	1	0	0	0	0	0	0	0	0	0	1	0	2	0	0	4	2	0	3	1	0	1	0	0	0	0	0	0	0	0	0	0	0	0	0	0	0	0	0	0	0	1	0	0	0	0	3
dctR_K_down	0	0	1	0	0	0	0	0	0	0	0	0	0	0	0	2	4	1	0	0	3	0	4	0	0	0	0	0	0	0	0	0	0	0	0	0	0	0	0	0	0	0	0	0	0	0	0	0	1
dcuA_R_down	0	0	0	0	0	0	0	0	0	0	0	0	0	0	0	0	0	1	0	0	1	1	1	0	0	0	0	0	0	0	0	0	0	0	0	0	0	0	0	0	0	0	0	0	0	0	0	0	2
dcuB_R_down	73	28	64	0	0	0	1	0	1	0	2	0	23	10	23	171	169	143	184	60	86	61	59	89	0	0	0	1	1	0	0	0	0	1	0	1	1	0	1	0	0	0	0	10	23	2	0	0	255
dcuC_C_down	16	15	33	0	0	0	0	1	0	0	0	0	11	7	8	71	62	71	102	40	34	16	18	42	0	0	0	0	0	0	0	0	0	0	0	0	1	0	1	0	0	0	0	2	14	0	0	0	82
dcuD_C_down	5527	1620	3789	0	0	0	47	67	32	3	7	1	642	733	2067	1916	2568	3447	3901	1920	1989	497	1834	2146	24	6	52	3	1	5	37	1	1	11	1	15	56	7	22	0	3	0	40	447	1385	12	29	31	3005
dcuR_T_down	0	0	0	0	0	0	0	0	0	0	0	0	0	0	0	0	0	0	0	0	0	0	0	0	0	0	0	0	0	0	0	0	0	0	0	0	0	0	0	0	0	0	0	0	0	0	0	0	0
dcuS_T_down	0	0	0	0	0	0	0	0	0	0	0	0	0	0	0	0	0	0	0	0	0	0	0	0	0	0	0	0	0	0	0	0	0	0	0	0	0	0	0	0	0	0	0	0	1	0	0	0	1
dcyD_E_down	0	0	4	0	0	0	0	0	0	0	0	0	0	0	0	0	0	2	2	0	0	2	3	3	0	0	0	0	0	0	0	0	0	0	0	0	0	0	0	1	0	1	0	0	0	0	0	1	6
ddlA_M_down	0	0	0	0	0	0	0	0	0	0	0	0	1	0	0	1	4	2	2	0	0	0	0	0	0	0	0	0	0	0	0	0	0	0	0	0	0	1	0	0	0	0	0	0	0	0	0	0	1
ddlB_M_down	0	0	0	0	0	0	0	0	0	0	0	0	0	0	0	1	1	0	0	0	1	0	0	0	0	0	0	0	0	0	0	0	0	0	0	0	0	0	0	0	0	0	0	0	0	0	0	0	0
ddpA_E_down	0	2	0	0	0	0	0	0	0	0	0	0	0	0	2	1	1	7	14	7	8	1	0	7	0	0	0	0	0	0	1	0	0	0	0	0	0	0	0	0	0	0	0	0	1	0	0	1	26
ddpB_P_down	0	0	1	0	0	0	0	0	0	0	0	0	0	0	0	0	0	0	4	5	1	1	0	4	0	0	0	0	0	0	0	0	0	0	0	0	0	0	0	0	0	0	0	0	0	0	0	0	3
ddpC_P_down	33	33	88	0	0	0	1	6	4	0	0	0	50	13	42	233	219	204	402	131	198	68	94	127	0	0	0	0	0	0	2	1	0	1	0	0	9	1	1	0	0	0	1	13	35	0	1	3	472
ddpD_P_down	0	0	0	0	0	0	0	0	0	0	0	0	0	0	0	0	0	0	0	1	2	0	0	0	0	0	0	0	0	0	0	0	0	0	0	0	0	0	0	0	0	0	0	0	0	0	0	0	2
ddpF_P_down	0	0	0	0	0	0	0	0	0	0	0	0	0	0	0	3	4	5	0	0	0	0	0	0	0	0	0	0	0	0	0	0	0	0	0	0	0	0	0	0	0	0	0	0	0	0	0	0	1
ddpX_M_down	0	0	1	0	0	0	0	0	0	0	0	0	0	0	0	5	11	9	1	0	1	1	0	5	0	0	0	0	0	0	0	0	0	0	0	0	0	0	0	0	0	0	0	0	0	0	0	0	4
deaD_J_down	0	0	11	0	0	0	0	0	0	0	0	0	0	1	3	16	14	23	23	9	13	10	2	13	0	0	0	0	0	0	0	0	0	1	0	0	2	0	0	0	0	0	0	0	5	1	0	1	50
dedA_S_down	0	0	0	0	0	0	0	0	0	0	0	0	0	0	0	0	0	2	0	0	0	0	0	2	0	0	0	0	0	0	0	0	0	0	0	0	0	0	0	0	0	0	0	0	0	0	0	0	1
dedD_S_down	0	0	0	0	0	0	0	0	0	0	0	0	0	0	0	0	0	0	0	0	0	0	0	0	0	0	0	0	0	0	0	0	0	0	0	0	0	0	0	0	0	0	0	0	0	0	0	0	0
def_-_down	12	0	12	0	0	0	0	0	0	0	0	0	0	0	1	10	5	4	1	3	1	1	2	5	0	0	0	0	0	0	0	0	0	0	0	0	0	0	0	0	0	0	0	0	0	0	0	0	5
degP_O_down	0	0	0	0	0	0	0	0	0	0	0	0	0	0	0	0	0	0	0	0	0	0	0	0	0	0	0	0	0	0	0	0	0	0	0	0	0	0	0	0	0	0	0	0	0	0	0	0	0
degQ_O_down	0	0	0	0	0	0	0	0	0	0	0	0	0	0	0	0	0	0	1	1	1	1	0	4	0	0	0	0	0	0	0	0	0	0	0	0	0	0	0	0	0	0	0	1	2	0	0	0	5
degS_O_down	0	2	1	0	0	0	0	1	0	0	0	0	0	0	0	16	18	9	2	4	1	6	3	4	0	0	0	0	0	0	0	0	0	0	0	0	0	0	0	0	0	0	0	0	2	0	0	0	6
deoA_F_down	0	0	0	0	0	0	0	0	0	0	0	0	0	0	0	0	0	0	0	0	1	0	0	0	0	0	0	0	0	0	0	0	0	0	0	0	0	0	0	0	0	0	0	0	1	0	0	0	3
deoB_G_down	0	1	1	0	0	0	0	0	0	0	0	0	0	0	0	3	0	6	2	0	1	1	1	1	0	0	0	0	0	0	0	0	0	0	0	0	0	0	1	0	0	0	0	0	0	0	0	0	5
deoC_F_down	140	70	187	0	0	0	6	8	3	1	0	1	83	24	79	535	431	577	644	302	372	189	195	354	0	1	0	1	1	0	3	0	0	0	0	2	2	2	2	0	0	0	1	33	97	1	5	2	765
deoD_F_down	30	4	17	0	0	0	1	0	0	0	0	0	3	1	1	12	17	20	35	18	27	18	19	23	0	0	0	0	0	0	1	0	0	0	0	0	0	0	0	0	0	0	0	5	14	0	0	0	83
deoR_G_down	134	79	151	0	0	0	0	2	0	1	0	0	19	15	32	53	108	130	797	316	328	63	196	270	0	1	0	0	0	0	2	0	0	2	1	4	12	3	4	0	1	0	0	37	94	1	2	4	954
der_R_down	0	0	0	0	0	0	0	0	0	0	0	0	0	0	0	4	11	0	0	0	0	3	3	0	0	0	0	0	0	0	0	0	0	0	0	0	0	0	0	0	0	0	0	0	0	0	0	0	0
dfp_H_down	0	0	0	0	0	0	0	0	0	0	0	0	0	0	0	0	3	0	2	0	0	0	0	0	0	0	0	0	0	0	0	0	0	0	0	0	0	0	0	0	0	0	19	0	0	0	0	0	0
dgkA_-_down	260	117	287	0	1	0	5	9	5	0	0	0	71	42	160	566	588	566	290	122	160	189	208	257	1	0	1	0	0	0	2	1	0	0	0	0	6	0	1	0	0	0	1	24	76	4	4	5	498
dgoA_G_down	0	0	0	0	0	0	0	0	0	0	0	0	0	0	0	0	0	0	0	0	0	0	1	0	0	0	0	0	0	0	0	0	0	0	0	0	0	0	0	0	0	0	0	0	0	0	0	0	0
dgoD_R_down	15	0	0	0	0	0	0	0	0	0	0	0	0	0	0	3	5	0	0	0	0	0	0	0	0	0	0	0	0	0	0	0	0	0	0	0	0	0	0	0	0	0	0	0	0	0	0	0	0
dgoK_-_down	136	47	126	0	0	0	1	1	0	0	1	0	26	21	51	329	297	365	272	140	145	145	170	218	16	11	3	6	5	7	0	0	0	1	0	1	8	1	4	0	0	1	1	21	85	0	4	1	535
dgoR_K_down	0	0	0	0	0	0	0	0	0	0	0	0	0	0	0	0	0	0	0	0	0	0	0	0	0	0	0	0	0	0	0	0	0	0	0	0	0	0	0	0	0	0	0	0	0	0	0	0	0
dgoT_-_down	0	0	1	0	0	0	0	0	0	0	0	0	0	0	0	0	0	0	0	0	0	0	0	0	0	0	0	0	0	0	0	0	0	0	0	0	0	0	0	0	0	0	0	0	0	0	0	0	0
dgsA_G_down	0	0	1	0	0	0	0	0	0	0	0	0	0	0	0	0	0	0	0	0	0	0	0	0	0	0	0	0	0	0	0	0	0	0	0	0	0	0	0	0	0	0	0	0	0	0	0	0	0
dgt_F_down	645	218	592	0	0	1	18	18	12	3	2	3	165	77	202	1922	1687	1593	986	428	431	936	1161	1272	1	3	0	0	1	1	3	1	0	3	5	2	11	4	8	0	0	0	92	90	392	14	16	19	2514
dhaK_G_down	6	2	9	0	0	0	0	0	0	0	0	0	2	1	1	44	27	16	29	23	20	12	11	18	0	0	0	0	0	0	0	0	0	0	0	0	0	0	1	0	0	0	0	0	4	0	0	0	47
dhaL_G_down	0	0	0	0	0	0	0	0	0	0	0	0	0	0	0	0	0	0	0	1	0	0	0	0	0	0	0	0	0	0	0	0	0	0	0	0	0	0	0	0	0	0	0	0	0	0	0	0	2
dhaM_S_down	119	50	88	1	0	0	1	2	0	0	0	0	15	10	12	168	195	211	139	69	63	45	56	60	0	7	0	0	0	0	3	547	1	75	139	16	2	2	1	0	0	0	1	45	97	0	1	0	224
dhaR_K_down	0	0	0	0	0	0	0	0	0	0	0	0	0	0	0	0	0	0	0	0	0	0	0	0	0	0	0	0	0	0	0	0	0	0	0	0	0	0	0	0	0	0	0	0	0	0	0	0	3
diaA_G_down	435	185	397	1	0	1	10	11	12	0	0	0	137	65	159	2102	1888	2209	737	369	314	496	532	737	3	0	0	3	1	6	2	0	0	3	0	4	16	1	4	1	1	1	2	67	226	7	11	13	2054
dicA_K_down	0	3	5	0	0	0	0	0	0	0	0	0	2	1	4	11	8	5	30	7	21	12	20	10	0	0	0	0	0	0	0	0	0	0	0	0	0	0	0	0	0	0	0	1	2	0	0	0	31
dicB_-_down	18	13	31	0	0	0	0	6	2	0	0	0	10	3	9	62	51	46	136	58	66	24	34	52	0	0	0	0	0	0	0	0	0	0	0	0	1	1	0	1	2	0	0	1	20	0	1	0	159
dicC_-_down	0	0	0	0	0	0	0	0	0	0	0	0	0	0	0	0	0	0	0	0	0	0	0	0	0	0	0	0	0	0	0	0	0	0	0	0	0	0	0	0	0	0	0	0	0	0	0	0	0
dinB_L_down	19	14	41	0	0	0	1	1	2	0	0	0	14	13	31	48	48	46	52	18	31	22	16	40	0	0	0	0	0	0	0	0	0	0	0	0	0	0	0	0	0	0	0	6	26	0	0	0	84
dinD_-_down	0	4	21	0	0	0	0	0	1	0	0	0	0	0	4	56	50	17	44	12	24	23	20	31	0	0	0	0	0	0	0	0	0	0	0	0	0	0	0	0	0	0	1	1	7	0	0	0	41
dinF_V_down	120	35	71	0	0	0	1	3	0	0	0	0	18	6	18	316	328	303	409	166	201	105	146	135	0	0	0	0	0	0	2	0	0	0	0	0	6	1	0	0	0	0	1	20	56	1	4	3	487
dinG_L_down	43	26	71	0	0	0	6	3	4	0	0	0	24	7	26	306	258	264	279	121	133	53	60	89	0	1	0	0	1	0	2	0	0	0	0	1	1	2	1	0	0	0	0	8	31	0	1	0	393
dinI_-_down	45	12	55	0	0	0	2	1	0	1	1	0	18	6	20	146	140	122	140	50	87	27	37	35	0	0	0	0	1	0	1	0	0	0	0	0	3	0	0	0	0	0	0	4	12	1	1	1	180
dinJ_L_down	64	158	49	0	0	0	1	2	0	0	1	0	21	10	20	110	116	66	130	56	60	40	57	85	0	0	0	0	0	0	0	0	0	0	0	0	0	0	0	0	0	0	0	10	17	1	0	2	178
dinQ_C_down	0	0	0	0	0	0	0	0	0	0	0	0	0	0	0	0	0	0	0	0	0	0	0	0	0	0	0	0	0	0	0	0	0	0	0	0	0	0	0	0	0	0	0	0	0	0	0	0	0
dipZ_C_down	0	0	0	0	0	0	0	0	0	0	0	0	0	0	0	2	3	2	0	0	1	1	1	0	0	0	0	0	0	0	0	0	0	0	0	0	0	0	0	0	0	0	0	0	0	0	0	0	2
djlA_O_down	0	0	0	0	0	0	0	0	0	0	0	0	0	0	0	0	0	0	0	0	0	1	1	0	0	0	0	0	0	0	0	0	0	0	0	0	0	0	0	0	0	0	0	0	0	0	1	0	0
djlB_-_down	0	0	0	0	0	0	0	0	0	0	0	0	0	0	0	2	1	2	0	0	0	3	0	2	0	0	0	0	0	0	0	0	0	0	0	0	0	0	0	0	0	0	0	0	0	0	0	0	3
djlC_-_down	0	0	0	0	0	0	0	0	0	0	0	0	0	0	0	1	0	2	0	0	0	0	0	0	0	0	0	0	0	0	0	0	0	0	0	0	0	0	0	0	0	0	0	0	0	0	0	0	3
dkgA_R_down	0	0	0	0	0	0	0	0	0	0	0	0	0	0	0	0	0	0	0	0	0	0	0	0	0	0	0	0	0	0	0	0	0	0	0	0	0	0	0	0	0	0	0	0	0	0	0	0	0
dkgB_R_down	0	0	0	0	0	0	0	0	0	0	0	0	0	0	1	0	0	0	1	0	0	1	0	1	0	0	0	0	0	0	0	0	0	0	0	0	0	0	0	0	0	0	0	0	3	0	0	0	7
dksA_T_down	0	2	19	0	0	0	1	0	0	0	0	0	5	4	9	27	16	62	4	0	1	3	3	8	0	0	0	0	0	0	1	0	0	0	0	0	0	0	1	0	0	0	0	4	1	0	0	0	14
dld_C_down	0	0	0	0	0	0	0	0	0	0	0	0	0	0	0	0	0	1	0	0	0	0	0	0	0	0	0	0	0	0	0	0	0	0	0	0	0	0	0	0	0	0	0	0	0	0	0	0	2
dmsA_C_down	0	0	0	0	0	0	0	0	0	0	0	0	0	0	0	0	0	0	0	0	0	0	0	0	0	0	0	0	0	0	0	0	0	0	0	0	0	0	0	0	0	0	0	0	2	0	0	0	0
dmsB_C_down	0	0	0	0	0	0	0	0	0	0	0	0	0	0	0	2	6	0	0	0	0	0	0	0	0	0	0	0	0	0	0	0	0	0	0	0	0	0	0	0	0	0	0	0	0	0	0	0	1
dmsC_R_down	0	0	0	0	0	0	0	0	0	0	0	0	0	0	0	0	0	0	0	0	0	0	0	0	0	0	0	0	0	0	0	0	0	0	0	0	0	0	0	0	0	0	0	0	0	0	0	0	0
dmsD_R_down	0	0	0	0	0	0	0	0	0	0	0	0	0	0	0	1	0	5	0	0	0	0	0	0	0	0	0	0	0	0	0	0	0	0	0	0	0	0	0	0	0	0	0	0	0	0	0	0	2
dnaA_L_down	0	2	0	0	0	0	0	0	0	0	0	0	0	0	0	2	4	0	0	0	0	0	0	0	0	0	0	0	0	0	0	0	0	0	0	0	0	0	0	0	0	0	0	0	0	0	0	0	0
dnaB_L_down	0	0	1	0	0	0	0	0	0	0	0	0	0	0	0	0	0	0	0	0	0	0	0	0	0	0	0	0	0	0	0	0	0	0	0	0	0	0	0	0	0	0	0	0	0	0	0	0	0
dnaC_L_down	0	0	0	0	0	0	0	0	0	0	0	0	0	0	0	0	0	0	0	0	0	0	0	3	0	0	0	0	0	0	0	0	0	0	0	0	0	0	0	0	0	0	0	0	0	0	0	0	0
dnaE_L_down	0	0	0	0	0	0	0	0	0	0	0	0	0	0	0	1	1	3	0	1	0	0	0	0	0	0	0	0	0	0	0	0	0	0	0	0	0	0	0	0	0	0	0	0	0	0	0	0	0
dnaG_L_down	0	0	0	0	0	0	0	0	0	0	0	0	0	0	0	0	0	3	0	0	0	3	2	4	0	0	0	0	0	0	0	0	0	0	0	0	0	0	0	0	0	0	0	0	1	0	0	0	2
dnaJ_O_down	0	0	0	0	0	0	0	0	0	0	0	0	0	0	0	0	0	0	0	0	0	0	0	0	0	0	0	0	0	0	0	0	0	0	0	0	0	0	0	0	0	0	0	0	0	0	0	0	0
dnaK_O_down	0	0	0	0	0	0	0	0	0	0	0	0	0	0	0	0	0	0	0	0	0	0	0	0	0	0	0	0	0	0	0	0	0	0	0	0	0	0	0	0	0	0	0	0	0	0	0	0	0
dnaN_L_down	408	151	341	1	0	0	13	18	7	0	0	0	92	43	92	1070	910	1235	901	542	524	502	648	790	2	1	18	2	1	5	5	2	0	1	1	2	10	4	0	1	0	1	0	86	180	6	12	14	1972
dnaQ_L_down	0	0	0	0	0	0	0	0	0	0	0	0	0	0	0	0	0	0	0	0	0	0	0	0	0	0	0	0	0	0	0	0	0	0	0	0	0	0	0	0	0	0	0	0	0	0	0	0	0
dnaT_-_down	0	0	0	0	0	0	0	0	0	0	0	0	0	0	0	0	0	0	0	0	0	0	0	0	0	0	0	0	0	0	0	0	0	0	0	0	0	0	0	0	0	0	0	0	1	0	0	0	0
dnaX_L_down	110	30	58	0	0	0	2	1	0	0	0	0	35	9	19	263	253	253	1486	559	1172	104	101	135	0	0	0	1	0	1	4	0	0	0	1	0	3	0	2	0	0	0	3	10	23	3	2	5	486
dos_T_down	48	26	97	0	0	0	3	5	0	0	0	1	36	12	50	239	209	229	395	173	223	76	111	104	0	0	0	0	0	0	1	0	0	1	1	0	9	2	1	1	3	0	2	8	29	0	1	2	529
dpiA_T_down	0	0	1	0	0	0	0	0	0	0	0	0	0	0	0	1	0	4	2	0	0	1	1	3	0	0	0	0	0	0	0	0	0	0	0	0	0	0	0	0	0	0	0	0	0	0	0	0	3
dpiB_T_down	12	0	1	0	0	0	0	0	0	0	0	0	0	0	0	0	0	0	2	0	0	0	0	0	0	0	0	0	0	0	0	0	0	0	0	0	0	0	0	0	0	0	0	0	0	0	0	0	0
dppA_E_down	0	0	0	0	0	0	0	0	0	0	0	0	0	0	0	0	0	0	0	0	0	0	0	0	0	0	0	0	0	0	0	0	0	0	0	0	0	0	0	0	0	0	0	0	0	0	0	0	0
dppB_P_down	0	1	0	0	0	0	0	0	0	0	0	0	0	0	0	6	6	5	1	0	1	1	5	0	0	0	0	0	0	0	0	0	0	0	0	0	0	0	0	0	0	0	0	0	0	0	0	0	5
dppC_P_down	1	0	1	0	0	0	0	0	0	0	0	0	0	0	0	15	4	20	0	0	0	1	0	0	0	0	0	0	0	0	0	0	0	0	0	0	0	0	0	0	0	0	38	1	0	0	0	0	5
dppD_P_down	0	0	0	0	0	0	0	0	0	0	0	0	0	0	0	1	3	0	0	0	0	0	0	1	0	0	0	0	0	0	0	0	0	0	0	0	0	0	0	0	0	0	0	0	3	0	0	0	5
dppF_E_down	0	4	3	0	0	0	0	0	0	0	0	0	0	0	0	6	9	2	6	2	2	0	0	1	0	0	0	0	0	0	0	0	0	0	0	0	0	0	0	0	0	0	0	0	0	0	0	0	9
dps_P_down	0	0	0	0	0	0	0	0	0	0	0	0	0	0	0	3	4	2	0	0	0	0	0	0	0	0	0	0	0	0	0	0	0	0	0	0	0	0	0	0	0	0	0	0	0	0	0	0	0
dsbA_-_down	41	9	35	0	0	0	0	0	0	0	0	0	3	2	14	81	95	57	186	62	73	48	47	62	1	0	0	0	0	0	0	0	0	0	0	0	2	0	0	0	0	0	0	6	26	2	0	0	336
dsbB_O_down	0	1	2	0	0	0	0	0	0	0	0	0	0	0	0	4	3	16	0	0	0	0	0	0	0	0	0	0	0	0	0	0	0	0	0	0	0	0	0	0	0	0	0	0	0	0	0	0	1
dsbC_O_down	73	32	66	0	0	0	0	1	1	1	0	0	11	5	20	146	106	123	457	235	182	124	113	190	2	1	0	0	0	0	2	0	0	1	1	0	3	2	2	0	0	0	0	35	69	0	0	2	661
dsbG_O_down	0	0	4	0	0	0	0	0	0	0	0	0	0	0	0	8	7	10	150	69	102	2	11	11	0	1	0	0	0	0	1	0	0	1	0	1	0	0	0	0	0	0	0	2	0	0	0	0	38
dsdA_E_down	0	0	0	0	0	0	0	0	0	0	0	0	0	0	0	0	0	0	0	0	0	0	0	0	0	0	0	0	0	0	0	0	0	0	0	0	0	0	0	0	0	0	0	0	0	0	0	0	0
dsdC_K_down	0	0	0	0	0	0	0	0	0	0	0	0	0	0	0	0	0	0	0	0	0	0	0	0	0	0	0	0	0	0	0	0	0	0	0	0	0	0	0	0	0	0	0	0	0	0	0	0	0
dsdX_E_down	0	0	0	0	0	0	0	0	0	0	0	0	0	0	0	2	5	1	0	0	0	1	0	1	0	0	0	0	0	0	0	0	0	0	0	0	0	0	0	0	0	0	0	0	0	0	0	0	0
dsrB_-_down	0	0	0	0	0	0	0	0	0	0	0	0	0	0	0	0	0	0	0	0	0	0	0	0	0	0	0	0	0	0	0	0	0	0	0	0	0	0	0	0	0	0	0	0	0	0	0	0	0
dtd_-_down	30	6	17	0	0	0	1	0	0	0	0	0	4	4	2	58	70	29	47	18	27	32	31	33	0	0	0	0	0	0	0	0	0	0	0	0	1	1	0	0	0	0	0	7	6	0	3	0	98
dtpB_E_down	0	4	14	0	0	0	0	0	0	0	0	0	5	3	3	27	31	36	34	14	12	16	20	15	0	0	0	0	0	0	0	0	0	0	0	0	0	0	0	0	0	0	0	0	6	0	0	0	73
dusA_J_down	0	0	0	0	0	0	0	0	0	0	0	0	0	0	0	1	0	10	0	0	0	0	0	0	0	0	0	0	0	0	0	0	0	0	0	0	0	0	0	0	0	0	0	1	0	0	0	0	0
dusB_J_down	122	39	114	0	0	0	2	4	1	0	0	0	54	19	61	278	273	303	215	90	117	92	109	158	0	0	0	2	0	0	1	1	0	2	1	1	2	0	0	0	1	0	2	18	52	2	5	3	287
dusC_J_down	0	0	0	0	0	0	0	0	0	0	0	0	0	0	0	0	0	0	0	0	0	0	0	0	0	0	0	0	0	0	0	0	0	0	0	0	0	0	0	0	0	0	0	0	0	0	0	0	0
dut_-_down	0	0	0	0	0	0	0	0	0	0	0	0	0	0	0	1	0	0	0	0	0	3	1	7	0	0	0	0	0	0	0	0	0	0	0	0	0	0	0	0	0	0	0	0	0	0	0	0	2
dxr_-_down	0	0	0	0	0	0	0	0	0	0	0	0	0	0	0	0	0	0	0	0	0	0	0	0	0	0	0	0	0	0	0	0	0	0	0	0	0	0	0	0	0	0	0	0	0	0	0	0	0
dxs_I_down	136	81	246	8	3	10	4	6	0	10	3	18	4	3	39	14723	12813	33509	27	33	34	2950	3376	4447	7594	3007	7424	1862	1961	2084	4	0	2	20	17	44	0	0	1	2	1	5	227	206	433	34	59	65	322
eamA_-_down	0	0	0	0	0	0	0	0	0	0	0	0	0	0	0	0	0	0	0	0	0	0	0	0	0	0	0	0	0	0	0	0	0	0	0	0	0	0	0	0	0	0	0	0	0	0	0	0	0
eamB_E_down	0	0	0	0	0	0	0	0	0	0	0	0	0	0	0	3	7	1	0	0	0	1	1	1	0	0	0	0	0	0	0	0	0	0	0	0	0	0	0	0	0	0	0	0	0	0	0	0	2
ebgA_G_down	26	16	37	0	0	0	0	0	0	0	0	0	25	8	23	189	147	274	190	103	92	53	64	86	0	0	0	0	0	0	0	0	0	0	1	1	2	0	1	0	0	0	0	7	29	1	0	1	245
ebgC_-_down	0	0	0	0	0	0	0	0	0	0	0	0	0	0	0	1	0	0	0	0	0	0	0	0	0	0	0	0	0	0	0	0	0	0	0	0	0	0	0	0	0	0	0	0	0	0	0	0	0
ebgR_K_down	0	0	0	0	0	0	0	0	0	0	0	0	0	0	0	2	3	1	2	4	3	1	0	1	0	0	0	0	0	0	0	0	0	0	0	0	0	0	0	0	0	0	0	0	0	0	1	0	8
ecnA_-_down	0	0	1	0	0	0	0	0	0	0	0	0	2	0	2	12	5	7	5	5	4	4	2	9	0	0	0	0	0	0	0	0	0	0	0	0	0	0	0	0	0	0	0	0	2	0	0	0	13
ecnB_S_down	0	0	0	0	0	0	0	0	0	0	0	0	0	0	0	0	0	0	0	0	0	0	0	0	0	0	0	0	0	0	0	0	0	0	0	0	0	0	0	0	0	0	0	0	0	0	0	0	0
eco_-_down	81	19	52	0	0	0	3	3	1	0	0	0	23	7	22	124	116	131	211	81	75	42	47	74	1	0	0	0	0	0	2	0	0	0	0	0	3	2	2	1	0	0	0	8	22	1	1	0	264
ecpD_U_down	0	0	0	0	0	0	0	0	0	0	0	0	0	0	0	0	0	0	0	0	0	0	0	0	0	0	0	0	0	0	0	0	0	0	0	0	0	0	0	0	0	0	0	0	0	0	0	0	0
eda_G_down	0	0	0	0	0	0	0	0	0	0	0	0	0	0	0	0	4	1	0	0	0	0	0	0	0	0	0	0	0	0	0	0	0	0	0	0	0	0	0	0	0	0	0	0	0	0	0	0	0
edd_-_down	27	3	24	0	1	0	0	0	0	0	0	0	2	1	10	54	56	54	129	67	77	32	44	38	0	1	1	0	0	0	1	0	0	0	0	0	4	0	2	0	0	0	1	4	13	0	0	2	151
efeB_P_down	20	24	38	0	0	0	3	3	2	0	1	0	24	7	25	233	215	147	249	129	119	53	86	71	0	0	0	0	0	0	0	0	0	0	0	0	5	1	0	0	0	0	0	7	29	0	0	1	341
efeO_P_down	34	45	59	0	0	0	2	4	2	0	0	1	25	11	25	331	247	424	288	110	136	87	115	136	0	1	0	1	0	1	3	0	0	0	0	0	3	1	3	0	0	0	1	9	37	1	0	3	509
efp_J_down	0	0	0	0	0	0	0	0	0	0	0	0	0	0	0	0	0	0	1	0	0	0	0	0	0	0	0	0	0	0	0	0	0	0	0	0	0	0	0	0	0	0	0	0	0	0	0	0	0
elaA_R_down	0	0	1	0	0	0	0	0	0	0	0	0	0	0	0	0	0	0	0	0	0	0	0	0	0	0	0	0	0	0	0	0	0	0	0	0	0	0	0	0	0	0	0	0	0	0	0	0	0
elaB_S_down	36	9	38	0	0	0	1	3	3	0	0	0	25	11	26	119	95	188	51	23	19	40	35	57	0	0	0	1	0	0	0	0	0	1	1	0	2	1	1	0	0	0	2	3	10	0	0	2	78
elaD_-_down	0	0	2	0	0	0	0	0	0	0	0	0	0	0	0	0	0	6	0	0	0	3	1	2	0	0	0	0	0	0	0	0	0	0	0	0	0	0	0	0	0	0	0	0	0	0	0	0	3
elbA_-_down	0	0	0	0	0	0	0	0	0	0	0	0	0	0	0	0	0	0	0	0	0	0	0	0	0	0	0	0	0	0	0	0	0	0	0	0	0	0	0	0	0	0	0	0	0	0	0	0	0
elbB_Q_down	0	0	0	0	0	0	0	0	0	0	0	0	0	0	0	4	5	3	0	0	0	0	0	0	0	0	0	0	0	0	0	0	0	0	0	0	0	0	0	0	0	0	0	0	0	0	0	0	1
emrA_V_down	0	0	0	0	0	0	0	0	0	0	0	0	0	0	0	0	0	0	0	0	0	0	0	0	0	0	0	0	0	0	0	0	0	0	0	0	0	0	0	0	0	0	0	0	0	0	0	0	0
emrB_-_down	0	0	1	0	0	0	0	0	0	0	0	0	0	0	0	0	5	0	2	0	0	0	0	0	0	0	0	0	0	0	0	0	0	0	0	0	0	0	0	0	0	0	0	0	0	0	0	0	2
emrD_-_down	1849	575	1876	0	0	0	21	28	13	0	0	1	325	259	822	577	682	720	996	441	722	137	396	597	0	0	1	1	0	0	2	0	0	1	0	0	4	2	1	0	1	0	2	94	336	2	12	13	473
emrE_P_down	0	0	0	0	0	0	0	0	0	0	0	0	0	0	0	0	0	0	0	0	0	0	0	0	0	0	0	0	0	0	0	0	0	0	0	0	0	0	0	0	0	0	0	0	0	0	0	0	1
emrK_V_down	0	0	0	0	0	0	0	0	0	0	0	0	0	0	0	0	0	0	0	0	0	0	0	0	0	0	0	0	0	0	0	0	0	0	0	0	0	0	0	0	0	0	0	0	0	0	0	0	0
emrY_-_down	15	4	11	0	0	0	0	0	0	0	0	0	1	1	3	27	23	17	24	11	9	20	24	12	0	0	0	0	0	0	0	0	0	0	0	0	0	0	0	0	0	0	0	5	11	0	0	0	131
emtA_M_down	18	15	40	0	0	0	1	3	1	0	0	0	22	9	26	163	144	124	157	90	61	55	70	106	1	0	0	0	0	0	2	0	0	0	0	0	4	1	2	0	0	0	0	4	11	0	0	1	305
endA_L_down	0	0	1	0	0	0	0	0	0	0	0	0	0	0	1	0	2	0	0	0	0	0	0	0	0	0	0	0	0	0	0	0	0	0	0	0	0	0	0	0	0	0	0	0	0	0	0	0	6
eno_G_down	0	1	7	0	0	0	0	1	1	0	0	0	4	1	6	16	7	8	27	15	12	3	2	1	0	0	0	0	0	0	0	0	0	0	0	0	0	0	0	0	0	0	0	0	8	2	2	0	18
entA_R_down	0	0	0	0	0	0	0	0	0	0	0	0	0	0	0	0	0	0	0	0	0	0	0	0	0	0	0	0	0	0	0	0	0	0	0	0	0	0	0	0	0	0	0	0	0	0	0	0	0
entB_Q_down	0	0	0	0	0	0	0	0	0	0	0	0	0	0	0	0	0	0	0	0	0	0	0	0	0	0	0	0	0	0	0	0	0	0	0	0	0	0	0	0	0	0	0	0	0	0	0	0	0
entC_Q_down	0	0	0	0	0	0	0	0	0	0	0	0	0	0	0	1	1	10	1	0	0	2	0	3	0	0	0	0	0	0	0	0	0	0	0	0	0	0	0	0	0	0	0	0	0	0	0	0	0
entD_Q_down	54	63	147	0	1	1	1	4	2	1	1	0	41	14	56	451	445	442	600	211	301	185	204	229	0	0	1	0	0	1	2	0	0	1	0	3	7	2	1	0	0	1	0	21	83	4	6	4	831
entE_Q_down	0	0	0	0	0	0	0	0	0	0	0	0	0	0	0	1	0	3	0	0	0	0	0	2	0	0	0	0	0	0	1	0	0	0	0	0	0	0	0	0	0	0	0	0	0	0	0	0	2
entF_Q_down	0	0	0	0	0	0	0	0	0	0	0	0	0	0	0	0	0	0	0	0	0	0	0	0	0	0	0	0	0	0	0	0	0	0	0	0	0	0	0	0	0	0	0	0	0	0	0	0	0
entS_-_down	0	1	0	0	0	0	0	0	0	0	0	0	0	0	0	2	3	10	0	1	1	0	0	0	0	0	0	0	0	0	0	0	0	0	0	0	0	0	0	0	0	0	0	0	0	0	0	0	1
envC_D_down	0	0	1	0	0	0	0	0	0	0	0	0	0	0	0	0	1	0	1	0	0	0	0	0	0	0	0	0	0	0	0	0	0	0	0	0	0	0	0	0	0	0	0	0	0	0	0	0	2
envR_K_down	14	4	13	0	0	0	0	0	0	0	0	0	4	1	2	41	68	30	15	4	4	13	14	16	0	0	0	0	0	0	0	0	0	0	0	0	0	0	0	1	0	1	0	2	5	0	0	0	23
envY_-_down	0	0	1	0	0	0	0	0	0	0	0	0	0	0	0	0	0	0	0	0	0	0	0	3	0	0	0	0	0	0	0	0	0	0	0	0	0	0	0	0	0	0	0	0	0	0	0	0	1
envZ_T_down	0	0	0	0	0	0	0	0	0	0	0	0	0	0	0	0	0	0	0	0	0	0	0	0	0	0	0	0	0	0	0	0	0	0	0	0	0	0	0	0	0	0	0	0	0	0	0	0	0
epd_G_down	0	0	0	0	0	0	0	0	0	0	0	0	0	0	0	0	0	0	0	0	1	0	0	0	0	0	0	0	0	0	0	0	0	0	0	0	0	0	0	0	0	0	0	0	0	0	0	0	0
eptA_R_down	0	0	0	0	0	0	0	0	0	0	0	0	0	0	0	2	7	1	0	0	0	0	0	0	0	0	0	0	0	0	0	0	0	0	0	0	0	0	0	0	0	0	0	1	0	0	0	0	0
eptB_R_down	0	0	0	0	0	0	0	0	0	0	0	0	0	0	0	0	0	0	0	0	0	0	0	0	0	0	0	0	0	0	0	0	0	0	0	0	0	0	0	0	0	0	0	0	0	0	0	0	0
era_R_down	0	0	0	0	0	0	0	0	0	0	0	0	0	0	0	0	0	0	0	0	0	0	0	0	0	0	0	0	0	0	0	0	0	0	0	0	0	0	0	0	0	0	0	0	0	0	0	0	0
erfK_S_down	1199	573	1421	2	4	0	58	76	31	2	6	2	607	180	620	3338	3468	3141	6037	2594	3466	1103	1265	1605	5	3	0	2	7	7	14	4	0	5	3	4	59	11	11	2	1	2	2	201	629	15	20	24	3999
erpA_S_down	0	2	1	0	0	0	0	0	0	0	0	0	0	0	0	43	33	98	0	0	2	9	10	21	5	1	6	1	2	1	0	0	0	0	0	0	0	0	0	0	0	0	0	0	3	0	0	0	6
essD_-_down	0	0	3	0	0	0	0	0	0	0	0	0	0	1	0	4	12	1	0	0	0	2	1	3	0	0	0	0	0	0	0	0	0	0	0	0	0	0	0	0	0	0	0	0	0	0	0	0	0
essQ_-_down	0	0	0	0	0	0	0	0	0	0	0	0	0	0	0	1	5	1	0	0	0	0	0	0	0	0	0	0	0	0	0	0	0	0	0	0	0	0	0	0	0	0	0	0	0	0	0	0	0
etk_M_down	0	1	0	0	0	0	0	0	0	0	0	0	0	0	0	0	0	0	0	0	0	0	0	0	0	0	0	0	0	0	0	0	0	0	0	0	0	0	0	0	0	0	0	1	0	0	0	0	1
etp_T_down	0	0	0	0	0	0	0	0	0	0	0	0	0	0	0	0	0	0	0	0	0	0	0	0	0	0	0	0	0	0	0	0	0	0	0	0	0	0	0	0	0	0	0	0	0	0	0	0	0
eutA_E_down	0	0	0	0	0	0	0	0	0	0	0	0	1	0	0	1	1	6	0	0	0	0	0	0	0	0	0	0	0	0	0	0	0	0	0	0	0	0	0	0	0	0	0	0	0	0	0	0	1
eutB_-_down	0	0	0	0	0	0	0	0	0	0	0	0	0	0	0	0	0	0	0	2	0	0	1	2	0	0	0	0	0	0	0	0	0	0	0	0	0	0	0	0	0	0	0	0	0	0	0	0	0
eutC_-_down	0	0	0	0	0	0	0	0	0	0	0	0	0	0	0	0	0	0	1	0	0	0	0	0	0	0	0	0	0	0	0	0	0	0	0	0	0	0	0	0	0	0	0	0	0	0	0	0	2
eutD_C_down	4	0	0	0	0	0	0	0	0	0	0	0	0	0	1	0	1	1	6	2	7	3	2	4	0	0	0	0	0	0	0	0	0	0	0	0	1	0	0	0	0	0	0	0	1	0	0	0	12
eutE_C_down	0	0	0	0	0	0	0	0	0	0	0	0	0	0	0	0	0	0	0	0	0	0	0	0	0	0	0	0	0	0	0	0	0	0	0	0	0	0	0	0	0	0	0	0	0	0	0	0	0
eutG_C_down	0	0	0	0	0	0	0	0	0	0	0	0	0	0	0	0	0	0	0	0	0	0	0	0	0	0	0	0	0	0	0	0	0	0	0	0	0	0	0	0	0	0	0	0	0	0	0	0	0
eutH_-_down	0	0	0	0	0	0	0	0	0	0	0	0	0	0	0	1	0	1	0	0	0	1	0	2	0	0	0	0	0	0	0	0	0	0	0	0	0	0	0	0	0	0	0	0	0	0	0	0	1
eutJ_E_down	0	0	0	0	0	0	0	0	0	0	0	0	0	0	0	7	3	2	0	0	0	0	0	2	0	0	0	0	0	0	0	0	0	0	0	0	0	0	0	0	0	0	0	0	0	0	0	0	0
eutK_C_down	0	0	2	0	0	0	0	0	0	0	0	0	0	0	0	0	0	0	0	0	0	0	0	0	0	0	0	0	0	0	0	0	0	0	0	0	0	0	0	0	0	0	0	0	0	0	0	0	0
eutL_-_down	0	0	0	0	0	0	0	0	0	0	0	0	0	0	0	0	1	2	0	0	0	0	0	0	0	0	0	0	0	0	0	0	0	0	0	0	0	0	0	0	0	0	0	0	0	0	0	0	0
eutM_C_down	0	0	0	0	0	0	0	0	0	0	0	0	0	0	0	10	3	3	0	0	0	0	0	0	0	0	0	0	0	0	0	0	0	0	0	0	0	0	0	0	0	0	0	0	0	0	0	0	0
eutN_-_down	0	0	0	0	0	0	0	0	0	0	0	0	0	0	0	0	0	2	0	0	0	0	0	0	0	0	0	0	0	0	0	0	0	0	0	0	0	0	0	0	0	0	0	0	0	0	0	0	0
eutP_E_down	0	0	0	0	0	0	0	0	0	0	0	0	0	0	0	0	0	0	0	0	0	0	0	0	0	0	0	0	0	0	1	0	0	0	0	0	0	0	0	0	0	0	0	0	0	0	0	0	0
eutQ_E_down	0	0	0	0	0	0	0	0	0	0	0	0	0	0	0	0	0	0	0	0	0	0	0	0	0	0	0	0	0	0	0	0	0	0	0	0	0	0	0	0	0	0	0	0	0	0	0	0	0
eutR_-_down	0	0	1	0	0	0	0	0	0	0	1	0	0	0	0	6	5	4	0	0	0	0	0	2	0	0	0	0	0	0	0	0	0	0	0	0	0	0	0	0	0	0	0	0	0	0	0	0	4
eutS_-_down	0	0	0	0	0	0	0	0	0	0	0	0	0	0	0	0	1	3	1	0	0	0	0	1	0	0	0	0	0	0	0	0	0	0	0	0	0	0	0	0	0	0	0	0	0	0	0	0	2
eutT_E_down	39	7	11	0	0	0	1	0	1	0	0	0	10	2	10	117	93	77	55	22	26	24	28	22	0	0	0	0	0	0	0	0	0	0	0	0	0	0	0	0	0	0	0	6	11	0	0	2	99
evgA_K_down	0	1	0	0	0	0	0	0	0	0	0	0	0	0	0	7	4	5	0	1	0	0	0	0	0	0	0	0	0	0	0	0	0	0	0	0	0	0	0	0	0	0	0	0	0	0	0	0	1
evgS_T_down	0	0	0	0	0	0	0	0	0	0	0	0	0	0	0	1	4	0	1	1	0	1	0	3	0	0	0	0	0	0	0	0	0	0	0	0	0	0	0	0	0	0	0	0	0	0	0	0	2
exbB_U_down	135	53	80	0	0	0	1	2	0	0	0	0	34	16	35	266	241	266	262	137	165	105	149	158	0	0	0	0	0	0	1	0	0	1	2	1	1	1	3	0	0	0	0	14	37	1	0	0	432
exbD_U_down	0	0	0	0	0	0	0	0	0	0	0	0	0	0	0	0	0	0	0	0	0	0	0	0	0	0	0	0	0	0	0	0	0	0	0	0	0	0	0	0	0	0	0	0	0	0	0	0	1
exoX_L_down	133	91	216	0	0	0	4	8	5	0	0	0	79	29	72	533	492	533	860	374	487	240	262	322	1	0	0	0	0	0	6	0	0	2	2	4	13	2	1	0	0	0	76	23	92	5	7	7	1050
exuR_K_down	85	15	72	0	0	0	1	1	3	0	0	0	17	12	36	122	102	158	211	82	102	74	92	123	0	0	0	0	0	0	1	0	0	0	0	0	2	0	1	0	0	0	1	7	16	2	2	3	250
exuT_-_down	0	0	0	0	0	0	0	0	0	0	0	0	0	0	0	0	0	0	0	0	0	0	0	0	0	0	0	0	0	0	0	0	0	0	0	0	0	0	0	0	0	0	0	0	0	0	0	0	0
fabA_I_down	0	1	0	0	0	0	0	0	0	0	0	0	0	0	0	15	10	5	1	0	0	3	3	5	0	0	0	0	0	0	0	0	0	0	0	0	0	0	0	0	0	0	0	0	0	0	0	0	7
fabB_Q_down	0	0	0	0	0	0	0	0	0	0	0	0	0	0	0	0	0	0	0	0	0	0	0	0	0	0	0	0	0	0	0	0	0	0	0	0	0	0	0	0	0	0	0	0	0	0	0	0	0
fabD_I_down	0	0	0	0	0	0	0	0	0	0	0	0	0	0	0	0	0	0	0	1	0	0	0	0	0	0	0	0	0	0	0	0	0	0	0	0	0	0	0	0	0	0	0	0	1	0	0	0	0
fabF_Q_down	0	0	0	0	0	0	0	0	0	0	0	0	0	0	0	2	6	0	0	0	0	1	1	2	0	0	0	0	0	0	0	0	0	0	0	0	0	0	0	0	0	0	0	0	1	0	0	0	2
fabG_R_down	0	0	0	0	0	0	0	0	0	0	0	0	0	0	1	1	0	1	2	1	2	1	1	1	0	0	0	0	0	0	0	0	0	0	0	0	0	0	0	0	0	0	0	0	2	0	0	0	4
fabH_I_down	0	0	0	0	0	0	0	0	0	0	0	0	0	0	0	0	0	0	0	0	0	4	9	4	0	0	0	0	0	0	0	0	0	0	0	0	0	0	0	0	0	0	0	0	0	0	0	0	4
fabI_I_down	487	170	523	0	0	0	15	26	11	1	1	1	183	47	179	1651	1606	1457	2167	905	1052	467	593	686	5	1	0	0	1	0	26	2	0	10	6	6	28	5	8	3	4	0	33	105	258	8	9	16	2405
fabR_K_down	0	0	0	0	0	0	0	0	0	0	0	0	0	0	0	0	0	0	0	0	0	0	0	0	0	0	0	0	0	0	0	0	0	0	0	0	0	0	0	0	0	0	0	0	0	0	0	0	1
fabZ_I_down	0	2	2	0	0	0	0	0	0	0	0	0	2	0	1	16	26	16	4	1	4	2	2	2	0	0	0	0	0	0	0	0	0	0	0	0	0	0	0	0	0	0	0	0	3	0	0	0	9
fadA_I_down	78	21	48	0	0	0	2	1	1	0	0	0	20	4	16	188	169	205	150	43	71	57	65	52	0	0	0	0	0	0	0	0	0	0	0	0	2	0	1	0	0	0	0	5	33	1	1	1	248
fadB_I_down	0	0	0	0	0	0	0	0	0	0	0	0	0	0	0	7	8	5	0	1	0	0	0	0	0	0	0	0	0	0	0	0	0	0	0	0	0	0	0	0	0	0	0	1	0	0	0	0	2
fadD_Q_down	10	5	0	0	0	0	0	0	0	0	0	0	0	0	0	4	8	1	2	0	0	1	2	3	0	0	0	0	0	0	0	0	0	0	0	0	0	0	0	0	0	0	0	0	0	0	0	1	7
fadE_I_down	75	13	34	0	0	0	2	3	1	0	0	0	16	2	22	181	153	134	110	53	73	56	66	62	0	0	0	0	0	0	0	0	0	0	0	0	0	0	0	0	0	0	0	6	29	0	1	0	205
fadH_C_down	0	0	0	0	0	0	0	0	0	0	0	0	0	0	0	0	0	0	0	0	0	0	0	0	0	0	0	0	0	0	0	0	0	0	0	0	0	0	0	0	0	0	0	0	0	0	0	0	0
fadI_I_down	0	0	0	0	0	0	0	0	0	0	0	0	0	0	0	3	4	7	1	0	0	0	1	2	0	0	0	0	0	0	0	0	0	0	0	0	0	0	0	0	0	0	0	0	1	0	0	0	3
fadJ_I_down	0	0	0	0	0	0	0	0	0	0	0	0	0	0	0	0	0	0	0	0	0	0	0	0	0	0	0	0	0	0	0	0	0	0	0	0	0	0	0	0	0	0	0	0	0	0	0	0	0
fadK_Q_down	104	42	150	0	0	0	6	9	5	0	0	0	74	20	69	419	326	365	606	239	304	148	189	245	3	0	1	0	0	0	4	0	0	0	0	3	9	0	1	0	0	0	21	16	63	2	1	4	760
fadL_I_down	0	0	0	0	0	0	0	0	0	0	0	0	0	0	0	0	0	0	0	0	0	0	0	0	0	0	0	0	0	0	0	0	0	0	0	0	0	0	0	0	0	0	0	0	0	0	0	0	3
fadR_K_down	1	0	0	0	0	0	0	1	0	0	0	0	0	0	0	0	0	0	2	0	0	2	3	1	0	0	0	0	0	0	0	0	0	0	0	0	0	0	0	0	0	0	52	0	0	0	0	0	4
fbaA_G_down	0	0	0	0	0	0	0	0	0	0	0	0	0	0	0	0	0	0	0	0	0	0	0	0	0	0	0	0	0	0	0	0	0	0	0	0	0	0	0	0	0	0	0	0	0	0	0	0	1
fbaB_G_down	9	0	1	0	0	0	0	0	0	0	0	0	0	0	0	3	2	2	0	0	0	2	1	2	0	0	0	0	0	0	0	0	0	0	0	0	0	0	0	0	0	0	0	0	0	0	0	0	3
fbp_G_down	76	39	97	0	0	0	2	5	0	0	0	1	38	14	53	411	377	399	368	207	169	121	167	209	0	0	1	1	0	1	3	1	0	1	1	1	2	0	1	0	0	0	0	8	57	2	0	7	513
fcl_G_down	0	0	0	0	0	0	0	0	0	0	0	0	0	0	0	0	0	1	0	0	0	1	0	2	0	0	0	0	0	0	0	0	0	0	0	0	0	0	0	0	0	0	0	0	0	0	0	0	2
fdhD_-_down	0	0	0	0	0	0	0	0	0	0	0	0	0	0	0	0	0	0	0	0	0	0	0	0	0	0	0	0	0	0	0	0	0	0	0	0	0	0	0	0	0	0	0	0	0	0	0	0	0
fdhE_-_down	0	0	0	0	0	0	0	0	0	0	0	0	0	0	0	0	0	0	0	0	0	0	0	0	0	0	0	0	0	0	0	0	0	0	0	0	0	0	0	0	0	0	0	0	0	0	0	0	0
fdhF_C_down	0	0	0	0	0	0	0	0	0	0	0	0	0	0	0	0	0	0	0	0	0	0	0	0	0	0	0	0	0	0	0	0	0	0	0	0	0	0	0	0	0	0	0	0	0	0	0	0	0
fdnG_C_down	592	174	550	1	1	0	24	92	6	101	179	26	147	52	207	2031	1910	2781	2059	946	1070	752	801	1031	4	24	0	7	3	2	19	0	0	18	5	15	23	6	6	2	3	2	13	88	285	12	10	14	3538
fdnH_C_down	246	49	249	0	0	1	3	6	2	0	0	0	56	11	58	301	270	400	1040	428	429	71	234	268	1	0	1	0	0	0	2	0	0	2	0	3	10	3	0	0	0	0	0	36	129	1	5	7	628
fdnI_C_down	51	10	30	0	0	0	0	1	0	0	0	0	16	3	15	110	88	93	115	52	50	25	37	25	0	1	0	0	0	0	1	0	0	1	0	1	2	0	2	0	0	0	31	5	19	0	0	0	148
fdoG_C_down	84	49	108	0	0	0	2	6	4	0	0	0	37	12	82	296	297	294	285	110	136	97	143	170	0	0	0	2	0	0	1	0	0	2	0	1	1	0	1	0	0	1	0	15	59	0	0	5	427
fdoH_C_down	2680	930	2505	6	6	4	61	112	42	8	5	7	910	347	1132	8389	7483	8562	6642	3201	3492	3058	3491	4489	13	11	18	9	4	14	36	4	0	14	11	18	64	6	21	5	10	4	88	442	1164	40	66	55	12716
fdoI_C_down	27	12	37	0	0	0	1	1	1	0	0	0	16	5	15	146	131	105	119	43	34	47	44	76	1	1	0	0	0	0	0	0	0	0	0	0	1	0	1	0	0	0	1	6	10	1	1	3	198
fdrA_C_down	0	0	0	0	0	0	0	0	0	0	0	0	0	1	0	35	26	59	0	0	0	0	0	0	0	0	0	0	0	0	0	0	0	0	0	0	0	0	0	0	0	0	0	1	0	0	0	0	8
fdx_C_down	0	0	0	0	0	0	0	0	0	0	0	0	0	0	0	5	6	6	0	0	0	0	0	0	0	0	0	0	0	0	0	0	0	0	0	0	0	0	0	0	0	0	0	0	0	0	0	0	1
feaB_C_down	35	8	29	0	0	0	2	0	1	0	0	0	10	3	15	98	78	68	114	43	46	18	31	27	0	0	0	0	0	0	0	0	0	1	1	0	1	0	1	0	0	0	0	2	3	0	0	0	118
feaR_-_down	9	14	22	0	0	0	0	2	0	0	0	0	23	5	10	157	118	111	123	64	63	27	23	42	0	0	0	0	0	0	3	0	0	0	0	0	8	0	1	0	0	0	0	5	21	0	0	1	164
fecA_P_down	128	53	181	0	0	0	12	8	3	0	1	0	62	17	76	662	512	580	698	263	355	197	245	237	0	0	0	1	0	2	2	0	0	4	1	2	11	2	1	0	0	0	0	33	68	1	3	3	1084
fecB_P_down	0	0	0	0	0	0	0	0	0	0	0	0	0	0	0	6	10	7	0	0	0	1	0	1	0	0	0	0	0	0	0	0	0	0	0	0	0	0	0	0	0	0	0	0	0	0	0	0	4
fecC_P_down	0	0	0	0	0	0	0	0	0	0	0	0	0	0	0	3	0	15	0	0	0	0	0	0	0	0	0	0	0	0	0	0	0	0	0	0	0	0	0	0	0	0	0	0	0	0	0	0	1
fecD_P_down	0	0	0	0	0	0	0	0	0	0	0	0	0	0	0	0	0	0	0	0	0	0	0	0	0	0	0	0	0	0	0	0	0	0	0	0	0	0	0	0	0	0	0	0	0	0	0	0	0
fecE_H_down	10	0	0	0	0	0	0	0	0	0	0	0	0	0	0	1	2	1	0	0	0	0	0	0	0	0	0	0	0	0	0	0	0	0	0	0	0	0	0	0	0	0	23	0	1	0	0	0	2
fecI_K_down	5	0	0	0	0	0	0	0	0	0	0	0	0	1	0	4	2	15	0	0	0	1	1	3	0	0	0	0	0	0	0	0	0	0	0	0	0	0	0	0	0	0	0	1	0	0	0	0	4
fecR_T_down	0	0	0	0	0	0	0	0	0	0	0	0	0	0	0	1	1	2	0	0	0	0	0	0	0	0	0	0	0	0	0	0	0	0	0	0	0	0	0	0	0	0	0	0	0	0	0	0	0
feoA_-_down	0	0	0	0	0	0	0	0	0	0	0	0	0	0	0	7	7	8	0	0	0	0	0	0	0	0	0	0	0	0	0	0	0	0	0	0	0	0	0	0	0	0	0	0	1	0	0	0	1
feoB_P_down	0	0	0	0	0	0	0	0	0	0	0	0	0	0	0	0	0	0	0	0	0	0	0	0	0	0	0	0	0	0	0	0	0	0	0	0	0	0	0	0	0	0	0	0	0	0	0	0	1
feoC_-_down	0	0	0	0	0	0	0	0	0	0	0	0	0	0	0	0	0	0	0	0	0	1	1	0	0	0	0	0	0	0	0	0	0	0	0	0	0	0	0	0	0	0	0	0	0	0	0	0	0
fepA_P_down	27	17	43	0	0	0	0	2	0	0	0	0	14	3	24	104	105	118	142	66	72	58	75	66	0	0	0	0	1	0	1	0	0	1	0	1	2	1	1	0	1	0	1	4	19	0	2	0	248
fepB_P_down	0	0	0	0	0	0	0	0	0	0	0	0	0	0	0	0	0	0	0	0	0	0	0	0	0	0	0	0	0	0	0	0	0	0	0	0	0	0	0	0	0	0	0	0	0	0	0	0	0
fepC_H_down	22	0	3	0	0	0	0	0	0	0	0	0	0	1	0	1	2	0	3	0	1	0	0	0	0	0	0	0	0	0	0	0	0	0	0	0	0	0	0	0	0	0	0	0	0	0	0	0	4
fepD_P_down	162	66	150	0	1	0	1	1	3	1	0	2	26	12	59	273	208	275	256	129	145	107	145	150	0	0	1	0	0	0	2	0	0	1	1	0	1	0	1	0	0	0	1	14	38	2	8	1	289
fepE_M_down	19	0	0	0	0	0	0	0	0	0	0	0	0	0	0	15	19	32	1	0	0	1	0	0	0	0	0	0	0	0	0	0	0	0	0	0	0	0	0	0	0	0	0	0	2	0	0	0	4
fepG_P_down	0	0	0	0	0	0	0	0	0	0	0	0	0	0	0	5	9	1	0	0	0	0	0	0	0	0	0	0	0	0	0	0	0	0	0	0	0	0	0	0	0	0	0	0	0	0	0	0	3
fes_P_down	0	0	0	0	0	0	0	0	0	0	0	0	0	0	0	0	0	0	0	0	0	0	0	2	0	0	0	0	0	0	0	0	0	0	0	0	0	0	0	0	0	0	0	0	0	0	0	0	0
ffh_U_down	290	119	395	0	0	0	3	10	5	0	0	0	75	52	180	747	739	813	112	46	71	195	238	277	0	0	0	0	1	1	0	0	0	0	0	1	2	0	3	1	1	0	14	40	144	1	2	2	275
fhlA_T_down	45	32	37	1	0	1	1	3	3	0	0	0	32	7	21	316	250	196	143	70	61	55	68	91	0	0	0	0	0	0	0	0	0	2	0	2	2	1	0	0	1	0	2	10	19	2	2	2	377
fhuA_P_down	0	0	2	0	0	0	0	0	0	0	0	0	0	0	0	4	4	10	0	0	0	0	0	0	0	0	0	0	0	0	0	0	0	0	0	0	0	0	0	0	0	0	0	0	1	0	0	0	4
fhuB_P_down	0	0	1	0	0	0	0	0	0	0	0	0	0	0	0	1	1	8	0	0	0	0	0	0	0	0	0	0	0	0	0	0	0	0	0	0	0	0	0	0	0	0	0	0	2	0	0	0	0
fhuC_H_down	250	103	241	0	2	1	6	9	5	0	1	0	118	42	103	836	836	719	874	422	511	265	324	411	3	0	1	2	1	0	3	1	0	0	1	1	19	3	5	0	0	0	21	39	134	7	6	6	1159
fhuD_P_down	0	0	0	0	0	0	0	0	0	0	0	0	0	0	0	0	0	0	0	0	0	0	0	2	0	0	0	0	0	0	0	0	0	0	0	0	0	0	0	0	0	0	0	0	0	0	0	0	1
fhuE_P_down	0	0	0	0	0	0	0	0	0	0	0	0	0	0	0	0	0	0	0	0	0	0	0	0	0	0	0	0	0	0	0	0	0	0	0	0	0	0	0	0	0	0	0	0	0	0	0	0	2
fhuF_R_down	0	0	0	0	0	0	0	0	0	0	0	0	0	0	0	0	0	0	0	0	0	0	0	0	0	0	0	0	0	0	0	0	0	0	0	0	0	0	0	0	0	0	0	0	0	0	0	0	0
fic_D_down	0	0	0	0	0	0	0	0	0	0	0	0	0	0	0	0	0	0	0	0	0	0	0	0	0	0	0	0	0	0	0	0	0	0	0	0	0	0	0	0	0	0	0	0	0	0	0	0	1
fieF_P_down	0	2	1	0	0	0	0	0	0	0	0	0	1	0	0	2	11	0	1	1	0	1	6	0	0	0	0	0	0	0	0	0	0	0	0	0	0	0	0	0	0	0	0	0	0	0	0	0	4
fimA_U_down	0	0	3	0	0	0	0	0	0	0	0	0	0	1	2	32	19	52	13	4	4	6	9	5	0	0	0	0	0	0	0	0	0	0	0	0	0	0	0	0	0	0	0	2	3	0	0	0	39
fimB_L_down	0	1	2	0	0	0	0	0	0	0	0	0	0	0	2	4	6	17	15	3	7	4	7	2	0	0	0	0	0	0	0	0	0	0	0	0	0	0	0	0	0	0	0	0	3	0	0	0	19
fimC_U_down	0	0	0	0	0	0	0	0	0	0	0	0	0	0	0	0	0	0	0	0	0	0	0	0	0	0	0	0	0	0	0	0	0	0	0	0	0	0	0	0	0	0	0	0	0	0	0	0	0
fimD_U_down	0	0	0	0	0	0	0	0	0	0	0	0	0	0	0	0	0	4	0	0	0	0	2	0	0	0	0	0	0	0	0	0	0	0	0	0	0	0	0	0	0	0	0	0	0	0	0	0	1
fimE_L_down	0	0	0	0	0	0	0	0	0	0	0	0	0	1	0	2	0	8	0	0	0	0	0	0	0	0	0	0	0	0	0	0	0	0	0	0	0	0	0	0	0	0	0	0	0	0	0	0	3
fimF_U_down	0	0	0	0	0	0	0	0	0	0	0	0	0	0	0	0	0	0	0	0	0	0	0	0	0	0	0	0	0	0	0	0	0	0	0	0	0	0	0	0	0	0	0	0	0	0	0	0	1
fimG_U_down	0	0	0	0	0	0	0	0	0	0	0	0	0	0	0	0	0	0	0	0	0	0	0	0	0	0	0	0	0	0	0	0	0	0	0	0	0	0	0	0	0	0	0	0	0	0	0	0	0
fimH_-_down	285	147	335	0	0	0	11	10	5	3	4	1	124	45	123	981	864	1112	1178	492	574	365	422	489	1	0	0	0	0	1	3	1	0	2	1	2	11	3	2	0	0	0	65	59	144	3	5	4	1524
fimI_U_down	0	0	0	0	0	0	0	0	0	0	0	0	0	0	0	0	0	0	0	0	0	0	0	0	0	0	0	0	0	0	0	0	0	0	0	0	0	0	0	0	0	0	0	0	0	0	0	0	0
fimZ_K_down	0	0	0	0	0	0	0	0	0	0	0	0	0	0	0	0	0	0	0	0	0	0	1	0	0	0	0	0	0	0	0	0	0	0	0	0	0	0	0	0	0	0	0	0	0	0	0	0	0
fis_L_down	211	62	198	0	0	0	2	2	0	0	0	0	50	30	65	177	184	232	93	35	43	195	250	224	1	0	2	2	1	2	2	0	0	0	0	1	2	1	1	0	0	0	2	25	84	3	2	6	186
fiu_P_down	0	0	0	0	0	0	0	0	0	0	0	0	0	0	0	3	10	0	0	0	0	0	0	0	0	0	0	0	0	0	0	0	0	0	0	0	0	0	0	0	0	0	0	0	0	0	0	0	2
fixA_C_down	89	54	111	0	0	0	3	3	2	2	1	1	42	13	44	309	265	312	421	150	190	126	174	153	0	0	0	1	0	0	0	0	0	1	1	0	1	0	3	0	0	0	2	21	61	1	0	0	510
fixB_C_down	79	54	142	0	0	0	4	7	4	1	0	1	60	17	59	498	466	445	561	231	222	153	181	235	0	0	0	0	1	0	1	1	0	1	0	0	11	1	1	0	0	0	1	19	62	3	4	1	781
fixC_C_down	12	0	0	0	0	0	0	0	0	0	0	0	0	0	0	0	0	0	39	12	18	2	5	9	0	0	0	0	0	0	0	0	0	0	0	0	0	0	0	0	0	0	0	0	0	0	0	0	12
fixX_C_down	0	0	0	0	0	0	0	0	0	0	0	0	0	0	0	1	1	3	0	0	0	0	0	0	0	0	0	0	0	0	0	0	0	0	0	0	0	0	0	0	0	0	0	0	0	0	0	0	0
fklB_O_down	1	0	2	0	0	0	0	0	0	0	0	0	0	0	0	15	10	30	5	1	3	7	6	17	0	0	0	0	0	0	0	0	0	0	0	0	0	0	0	0	0	0	0	0	1	0	0	0	69
fkpA_O_down	0	0	3	0	0	0	0	0	0	0	0	0	0	0	0	22	30	3	8	2	2	0	4	1	0	0	0	0	0	0	0	0	0	0	0	0	0	0	0	0	0	0	0	0	1	0	0	0	12
fkpB_O_down	13	4	9	0	0	0	0	0	0	0	0	0	4	3	3	29	32	59	43	28	20	18	31	12	0	0	0	0	0	0	0	0	0	0	0	0	0	0	1	0	0	0	0	2	15	0	1	0	41
fldA_C_down	16	2	8	0	0	0	1	0	0	0	0	0	4	1	6	34	40	33	64	32	23	24	30	26	0	0	1	0	0	0	0	0	0	0	0	0	3	0	2	0	0	0	0	1	7	0	0	1	132
fldB_C_down	0	0	0	0	0	0	0	0	0	0	0	0	0	0	0	0	0	0	0	1	0	1	0	2	0	0	0	0	0	0	0	0	0	0	0	0	0	0	0	0	0	0	0	0	0	0	0	0	1
flgA_O_down	22	2	7	0	0	0	0	0	0	0	0	0	3	0	3	2	3	4	13	10	5	2	1	1	0	0	0	0	0	0	0	0	0	0	0	0	0	0	0	0	0	0	0	3	0	0	0	0	16
flgB_N_down	72	24	70	0	1	0	5	2	6	5	11	6	50	12	49	171	138	200	165	86	120	68	75	105	2	0	0	1	0	2	0	0	0	0	0	0	1	0	1	0	1	0	0	9	16	2	3	0	290
flgC_N_down	0	0	1	0	0	0	0	0	0	0	0	0	0	0	0	5	10	7	0	1	0	4	2	5	0	0	0	0	0	0	0	0	0	0	0	0	0	0	0	0	0	0	0	0	0	0	0	0	3
flgD_N_down	145	47	110	0	0	0	3	11	6	18	22	5	72	22	90	428	385	388	343	114	173	99	119	124	1	0	1	1	0	1	1	0	0	0	0	0	5	1	2	1	0	1	1	10	40	2	2	3	515
flgE_N_down	191	115	176	0	0	0	8	8	8	0	0	0	105	47	111	534	487	482	504	233	277	174	191	214	1	1	0	0	0	0	3	1	0	0	0	0	5	1	3	0	0	0	1	34	97	2	5	2	826
flgF_N_down	0	0	0	0	0	0	0	0	0	0	0	0	0	0	0	2	3	0	2	0	0	0	0	0	0	0	0	0	0	0	0	0	0	0	0	0	0	0	0	0	0	0	0	0	0	0	0	0	3
flgG_N_down	93	41	114	0	0	0	4	5	2	0	0	0	56	17	66	86	93	145	281	113	123	16	58	73	1	0	0	0	0	0	0	0	0	0	0	1	3	1	2	0	0	1	28	15	28	0	1	2	148
flgH_N_down	5992	2048	4929	3	5	3	165	324	129	6	12	13	2737	960	3263	12224	11882	12303	12936	5732	5929	4015	4873	5702	30	6	19	11	14	9	65	4	0	28	19	33	150	34	42	4	3	1	84	613	1670	62	65	81	17724
flgI_N_down	0	0	0	0	0	0	0	0	0	0	0	0	0	0	0	0	0	0	0	0	0	0	0	0	0	0	0	0	0	0	0	0	0	0	0	0	0	0	0	0	0	0	0	0	1	0	0	0	1
flgJ_O_down	0	0	0	0	0	0	0	0	0	0	0	0	0	0	0	0	0	0	0	0	0	0	0	0	0	0	0	0	0	0	0	0	0	0	0	0	0	0	0	0	0	0	0	0	0	0	0	0	1
flgK_N_down	0	0	0	0	0	0	0	0	0	0	0	0	0	0	0	0	0	0	0	0	0	0	0	0	0	0	0	0	0	0	0	0	0	0	0	0	0	0	0	0	0	0	0	0	2	0	0	0	1
flgL_N_down	0	0	3	0	0	0	0	0	0	0	0	0	0	0	0	6	8	9	9	3	4	2	7	1	0	0	0	0	0	0	0	0	0	0	0	0	0	0	0	0	0	0	0	0	0	0	0	0	6
flgM_U_down	29	10	38	0	0	0	1	0	0	0	0	0	14	3	15	123	96	107	219	103	123	56	52	92	0	1	1	0	0	0	3	0	0	1	0	0	2	0	0	0	0	0	1	5	22	0	0	1	397
flgN_O_down	115	40	67	0	0	0	0	3	2	0	0	1	28	6	33	2875	1359	9052	230	131	129	65	92	87	0	0	0	4	0	9	0	0	0	1	0	1	3	0	1	0	0	0	1	8	27	0	0	2	490
flhA_U_down	5	0	0	0	0	0	0	0	0	0	0	0	0	0	0	0	0	0	0	0	0	1	0	2	0	0	0	0	0	0	0	0	0	0	0	0	0	0	0	0	0	0	0	0	0	0	0	0	0
flhB_U_down	0	0	0	0	0	0	0	0	0	0	0	0	0	0	0	6	12	14	0	0	0	0	0	0	0	0	0	0	0	0	0	0	0	0	0	0	0	0	0	0	0	0	0	0	0	0	0	0	0
flhC_-_down	0	0	0	0	0	0	0	0	0	0	0	0	0	0	0	4	8	3	1	0	0	0	0	0	0	0	0	0	0	0	0	0	0	0	0	0	0	0	0	0	0	0	0	0	0	0	0	0	1
flhD_-_down	0	0	0	0	0	0	0	0	0	0	0	0	0	0	0	0	0	0	0	0	0	0	0	0	0	0	0	0	0	0	0	0	0	0	0	0	0	0	0	0	0	0	0	0	0	0	0	0	0
flhE_-_down	0	0	0	0	0	0	0	0	0	0	0	0	0	0	0	0	0	0	0	0	0	0	0	0	0	0	0	0	0	0	0	0	0	0	0	0	0	0	0	0	0	0	0	0	0	0	0	0	0
fliA_K_down	34	22	80	0	0	0	4	10	4	0	0	0	29	7	24	164	149	163	125	79	75	56	51	92	1	0	0	0	0	0	0	0	0	0	0	0	1	0	0	0	1	0	0	9	23	0	1	1	244
fliC_N_down	57	55	84	0	0	0	4	1	2	0	0	0	40	10	46	296	265	265	323	126	142	85	118	109	1	3	2	1	1	0	3	0	0	2	0	2	3	0	0	0	0	0	0	17	23	3	3	1	449
fliD_N_down	3	5	3	0	0	0	0	1	0	0	0	0	4	2	1	18	12	38	75	21	26	8	16	13	0	0	0	0	0	0	1	0	0	0	0	0	4	0	1	0	0	0	0	1	7	0	0	0	83
fliE_U_down	707	226	490	0	0	1	21	24	24	5	2	0	307	109	365	1480	1448	1534	1781	742	824	427	535	638	7	0	3	0	2	0	7	1	1	3	1	5	25	7	9	0	0	0	32	75	243	2	7	8	2334
fliF_U_down	216	98	177	1	0	1	5	10	7	0	2	0	103	28	116	610	505	627	628	294	321	190	233	268	1	0	6	0	0	1	4	1	0	2	1	1	7	1	0	1	0	1	2	23	63	3	4	1	940
fliG_N_down	0	0	2	0	0	0	0	0	0	0	0	0	1	0	0	0	0	0	2	1	2	0	0	1	0	0	0	0	0	0	0	0	0	0	0	0	0	0	0	0	0	0	0	0	0	0	0	0	2
fliH_U_down	0	0	0	0	0	0	0	0	0	0	0	0	0	0	0	0	0	0	0	0	0	0	0	0	0	0	0	0	0	0	0	0	0	0	0	0	0	0	0	0	0	0	0	0	0	0	0	0	1
fliI_U_down	0	0	0	0	0	0	0	0	0	0	0	0	0	0	0	2	2	1	1	0	0	0	0	0	0	0	0	0	0	0	0	0	0	0	0	0	0	0	0	0	0	0	0	0	1	0	0	0	2
fliJ_O_down	0	0	0	0	0	0	0	0	0	0	0	0	0	0	0	0	0	0	0	0	0	0	0	0	0	0	0	0	0	0	0	0	0	0	0	0	0	0	0	0	0	0	0	0	0	0	0	0	0
fliK_N_down	0	0	0	0	0	0	0	0	0	0	0	0	0	0	0	0	0	0	0	0	0	1	3	1	0	0	0	0	0	0	0	0	0	0	0	0	0	0	0	0	0	0	0	0	0	0	0	0	2
fliL_N_down	105	32	71	0	0	0	1	4	2	0	0	0	44	12	55	171	166	242	225	110	159	62	65	107	3	0	1	0	0	0	0	0	0	0	3	1	4	1	2	0	0	0	0	12	26	1	1	1	257
fliM_N_down	22	27	31	0	0	0	0	3	1	2	0	1	14	2	21	98	92	89	98	35	50	32	36	35	0	0	0	0	0	0	0	0	0	0	0	0	1	0	1	0	0	0	0	2	9	1	1	0	140
fliN_U_down	429	150	409	0	1	0	23	31	20	2	1	2	252	76	271	1183	972	1193	1638	620	729	404	470	565	0	1	2	1	0	1	6	0	0	5	3	5	23	5	9	0	1	0	2	53	165	3	4	4	2181
fliO_N_down	536	146	358	0	0	0	10	24	4	2	0	2	195	60	229	876	893	938	1077	480	527	275	360	420	2	0	0	2	0	1	8	0	0	1	0	2	15	3	5	0	0	0	2	52	221	3	3	6	1551
fliP_U_down	0	0	0	0	0	0	0	0	0	0	0	0	0	0	0	1	1	1	0	0	0	0	0	0	0	0	0	0	0	0	0	0	0	0	0	0	0	0	0	0	0	0	0	0	0	0	0	0	0
fliQ_U_down	1	0	1	0	0	0	0	0	0	0	0	0	0	0	0	0	0	1	1	0	0	0	0	0	0	0	0	0	0	0	0	0	0	0	0	0	0	0	0	0	0	0	0	0	0	0	0	0	2
fliR_U_down	0	0	0	0	0	0	0	0	0	0	0	0	0	0	0	0	0	0	0	0	0	0	0	0	0	0	0	0	0	0	0	0	0	0	0	0	0	0	0	0	0	0	0	0	0	0	0	0	0
fliS_O_down	15	4	4	0	0	0	0	0	0	0	0	0	0	0	3	20	15	20	38	14	5	8	4	16	0	0	0	0	0	0	0	0	0	0	0	0	1	0	0	0	0	0	0	0	1	0	0	0	56
fliT_-_down	1	4	7	0	0	0	1	0	0	0	0	0	2	4	2	36	25	49	51	20	22	24	27	35	1	0	0	0	0	0	0	0	0	1	0	1	0	0	0	0	0	0	0	2	1	0	1	0	105
fliY_T_down	0	0	0	0	0	0	0	0	0	0	0	0	0	0	0	0	0	0	0	0	0	0	0	0	0	0	0	0	0	0	0	0	0	0	0	0	0	0	0	0	0	0	0	0	0	0	0	0	0
fliZ_-_down	7	9	31	0	0	0	1	1	0	0	0	0	6	3	11	61	46	90	95	28	41	22	21	37	0	0	0	0	0	0	0	0	0	1	0	1	1	0	0	0	0	0	0	6	5	0	0	0	85
flk_-_down	0	0	0	0	0	0	0	0	0	0	0	0	0	0	0	0	0	0	0	0	0	0	0	0	0	0	0	0	0	0	0	0	0	0	0	0	0	0	0	0	0	0	0	0	0	0	0	0	0
flu_U_down	0	0	0	0	0	0	0	0	0	0	0	0	0	0	0	0	0	0	0	0	0	0	0	0	0	0	0	0	0	0	0	0	0	0	0	0	0	0	0	0	0	0	0	0	0	0	0	0	1
flxA_-_down	0	0	2	0	0	0	0	1	0	0	0	0	0	0	0	0	0	0	0	1	0	2	0	3	0	0	0	0	0	0	0	0	0	0	0	0	0	0	0	0	0	0	0	0	0	0	0	0	2
fmt_J_down	0	1	0	0	0	0	0	0	0	0	0	0	0	0	0	0	0	0	0	0	0	0	0	1	0	0	0	0	0	0	0	0	0	0	0	0	0	0	0	0	0	0	0	0	2	0	0	0	0
fnr_T_down	0	0	0	0	0	0	0	0	0	0	0	0	0	0	0	0	0	0	0	0	0	0	0	0	0	0	0	0	0	0	0	0	0	0	0	0	0	0	0	0	0	0	0	0	0	0	0	0	1
focA_P_down	6	1	1	0	0	0	0	0	0	0	0	0	0	0	0	0	0	0	0	0	0	0	0	0	0	0	0	0	0	0	0	0	0	0	0	0	0	0	0	0	0	0	0	1	0	0	0	0	3
focB_P_down	0	0	0	0	0	0	0	0	0	0	0	0	0	0	0	1	5	0	0	1	0	0	0	0	0	0	0	0	0	0	0	0	0	0	0	0	0	0	0	0	0	0	0	0	0	0	0	0	2
folA_H_down	56	11	30	0	0	0	1	1	0	0	0	0	3	2	8	47	39	31	19	12	24	23	24	30	0	0	0	0	0	0	1	0	0	0	0	0	0	0	0	0	0	0	0	2	11	0	0	1	15
folB_H_down	0	0	0	0	0	0	0	0	0	0	0	0	0	0	0	0	0	0	0	0	0	0	0	0	0	0	0	0	0	0	0	0	0	0	0	0	0	0	0	0	0	0	0	0	0	0	0	0	0
folC_H_down	0	0	0	0	0	0	0	0	0	0	0	0	0	0	0	1	1	4	0	0	0	0	1	0	0	0	0	0	0	0	0	0	0	0	0	0	0	0	0	0	0	0	0	1	0	0	0	0	1
folD_H_down	0	0	0	0	0	0	0	0	0	0	0	0	0	0	0	0	0	0	0	0	0	3	0	3	0	0	0	0	0	0	0	0	0	0	0	0	0	0	0	0	0	0	0	0	0	0	0	0	0
folE_H_down	0	0	0	0	0	0	0	0	0	0	0	0	0	0	0	0	0	1	0	0	0	1	0	2	0	0	0	0	0	0	0	0	0	0	0	0	0	0	0	0	0	0	0	0	0	0	0	0	1
folK_H_down	0	0	1	0	0	0	0	0	0	0	0	0	0	1	1	7	5	6	14	5	3	0	0	1	0	0	0	0	0	0	0	0	0	0	0	0	1	0	0	0	0	0	0	1	1	0	0	0	20
folM_R_down	0	7	18	0	0	0	1	1	0	0	0	0	9	1	5	50	25	13	113	32	38	26	33	36	0	0	0	0	0	0	1	0	0	0	0	0	4	0	1	0	0	0	1	4	16	1	1	0	124
folP_H_down	0	0	0	0	0	0	0	0	0	0	0	0	0	0	0	0	0	0	0	0	0	0	0	0	0	0	0	0	0	0	0	0	0	0	0	0	0	0	0	0	0	0	0	0	0	0	0	0	0
folX_H_down	0	0	0	0	0	0	0	0	0	0	0	0	0	0	0	0	0	0	0	0	0	0	0	0	0	0	0	0	0	0	0	0	0	0	0	0	0	0	0	0	0	0	0	0	0	0	0	0	2
fpr_C_down	0	0	0	0	0	0	0	0	0	0	0	0	0	0	0	0	0	0	0	0	0	0	0	0	0	0	0	0	0	0	0	0	0	0	0	0	0	0	0	0	0	0	0	0	0	0	0	0	0
frc_C_down	234	104	236	0	0	0	5	6	3	2	0	1	114	23	111	724	583	850	867	351	408	456	633	373	0	0	0	0	1	0	4	1	0	2	3	1	4	2	3	0	1	2	2	98	95	7	12	4	1115
frdA_C_down	0	0	0	0	0	0	0	0	0	0	0	0	0	0	0	0	0	0	0	0	0	0	0	0	0	0	0	0	0	0	0	0	0	0	0	0	0	0	0	0	0	0	0	0	0	0	0	0	0
frdB_C_down	0	0	0	0	0	0	0	0	0	0	0	0	0	0	0	0	0	0	0	1	0	0	0	0	0	0	0	0	0	0	0	0	0	0	0	0	0	0	0	0	0	0	0	0	1	0	0	0	0
frdC_-_down	106	27	69	0	0	0	1	1	0	0	1	0	26	14	27	158	173	106	210	94	112	76	106	116	0	0	0	0	0	0	2	0	0	0	0	0	1	0	0	0	0	0	1	13	37	0	1	1	288
frdD_-_down	75	17	50	0	1	0	2	1	0	0	0	0	16	9	26	124	132	118	136	60	78	68	68	106	0	0	0	0	0	0	0	0	0	0	0	0	0	0	0	0	0	0	2	2	26	0	2	1	242
fre_C_down	895	310	734	0	0	0	1	1	0	0	0	1	21	1	17	377	310	428	103	53	48	60	76	70	1	1	2	0	0	0	2	0	5	0	0	1	0	0	0	0	0	0	692	585	1604	1	0	2	122
frlA_E_down	0	6	6	0	0	0	0	0	0	0	0	0	1	0	6	53	45	50	14	8	7	8	6	14	1	0	0	0	0	0	0	0	0	0	0	0	0	0	0	0	0	0	0	0	1	0	0	0	29
frlB_M_down	176	80	226	0	1	0	8	8	5	1	1	0	94	31	109	915	865	802	814	315	406	282	334	386	2	0	9	0	1	3	7	1	0	3	2	2	11	3	5	0	0	0	43	41	132	1	2	6	1097
frlC_G_down	0	0	0	0	0	0	0	0	0	0	0	0	0	0	0	1	1	5	0	0	0	1	2	0	0	0	0	0	0	0	0	0	0	0	0	0	0	0	0	0	0	0	0	0	0	0	0	0	0
frlD_G_down	0	0	0	0	0	0	0	0	0	0	0	0	0	0	0	0	0	0	0	0	0	0	0	0	0	0	0	0	0	0	0	0	0	0	0	0	0	0	0	0	0	0	0	0	0	0	0	0	0
frlR_K_down	128	131	367	0	0	0	7	8	5	0	0	0	123	37	145	1077	842	1217	1069	478	598	355	451	456	1	0	1	0	1	0	13	1	0	2	2	2	10	2	4	0	0	0	2	72	135	4	6	4	1601
frmA_C_down	53	26	63	0	0	0	0	2	2	0	0	0	21	9	27	132	134	146	211	94	106	71	62	112	0	0	0	0	0	0	1	0	0	0	0	0	2	2	1	0	1	0	0	9	37	2	3	1	283
frmB_R_down	9	0	3	0	0	0	0	0	0	0	0	0	2	1	1	12	25	1	18	6	12	5	9	8	0	0	0	0	0	0	0	0	0	0	0	0	0	0	0	0	0	0	0	0	0	0	0	0	27
frmR_S_down	391	119	304	0	0	0	13	18	2	0	0	1	130	38	127	1156	1034	1099	1184	476	574	361	415	566	1	0	0	0	0	0	10	0	2	1	3	4	21	4	5	0	1	0	1	59	163	4	7	8	1888
frr_-_down	0	0	0	0	0	0	0	0	0	0	0	0	0	0	0	0	0	0	1	0	0	3	1	9	0	0	0	0	0	0	0	0	0	0	0	0	0	0	0	0	0	0	0	0	0	0	0	0	4
frsA_-_down	995	437	1408	1	0	0	26	38	8	4	4	2	773	295	1514	1156	1217	1525	896	392	546	933	1047	1404	3	0	3	1	0	5	10	0	0	3	0	4	17	2	7	0	0	0	1	171	509	14	23	24	1605
fruA_G_down	34	3	4	0	0	0	1	0	0	0	0	0	5	1	7	35	23	41	36	17	20	10	5	36	0	0	0	0	0	0	1	0	0	0	0	0	0	0	1	0	0	0	0	5	3	0	0	0	52
fruB_G_down	0	0	0	0	0	0	0	0	0	0	0	0	0	0	0	0	0	0	0	0	0	1	0	2	0	0	0	0	0	0	0	0	0	0	0	0	0	0	0	0	0	0	0	0	0	0	0	0	0
fruK_G_down	0	3	9	0	0	0	0	0	0	0	0	0	3	0	2	15	21	13	15	6	3	7	15	10	0	0	0	0	0	0	0	0	0	0	0	0	0	0	0	0	0	0	0	0	1	0	0	1	11
fruR_K_down	0	0	0	0	0	0	0	0	0	0	0	0	0	0	0	0	0	0	0	0	0	0	0	0	0	0	0	0	0	0	0	0	0	0	0	0	0	0	0	0	0	0	0	0	0	0	0	0	0
frvA_T_down	0	0	0	0	0	0	0	0	0	0	0	0	0	0	0	1	0	1	1	0	0	0	0	0	0	0	0	0	0	0	0	0	0	0	0	0	0	0	0	0	0	0	0	0	0	0	0	0	0
frvB_G_down	0	0	0	0	0	0	0	0	0	0	0	0	0	0	0	0	0	0	0	0	0	0	0	0	0	0	0	0	0	0	0	0	0	0	0	0	0	0	0	0	0	0	0	0	0	0	0	0	0
frvR_T_down	0	0	0	0	0	0	0	0	0	0	0	0	0	0	0	0	0	0	0	0	0	0	0	0	0	0	0	0	0	0	0	0	0	0	0	0	0	0	0	0	0	0	0	0	0	0	0	0	2
frvX_G_down	0	0	0	0	0	0	0	0	0	0	0	0	0	0	0	0	0	0	1	0	0	0	0	0	0	0	0	0	0	0	0	0	0	0	0	0	0	0	0	0	0	0	0	0	0	0	0	0	3
frwB_-_down	0	0	0	0	0	0	0	0	0	0	0	0	0	0	0	0	0	0	0	0	0	0	0	1	0	0	0	0	0	0	0	0	0	0	0	0	0	0	0	0	0	0	0	0	0	0	0	0	0
frwC_G_down	36	26	93	0	0	0	2	3	3	1	1	0	27	14	26	243	226	287	255	107	146	86	91	119	0	0	0	1	0	0	1	0	0	1	0	1	3	0	0	0	0	0	0	18	42	2	2	4	415
frwD_-_down	0	0	0	0	0	0	0	0	0	0	0	0	0	0	0	0	0	0	0	0	0	0	5	0	0	0	0	0	0	0	0	0	0	0	0	0	0	0	0	0	0	0	0	0	0	0	0	0	0
fryA_T_down	0	2	1	0	0	0	0	0	0	0	0	0	0	0	0	1	0	4	0	0	0	2	3	2	0	0	0	0	0	0	0	0	0	0	0	0	0	0	0	0	0	0	0	0	1	0	0	0	4
fryB_-_down	0	0	0	0	0	0	0	0	0	0	0	0	0	0	0	4	1	11	0	0	0	0	0	0	0	0	0	0	0	0	0	0	0	0	0	0	0	0	0	0	0	0	0	0	1	0	0	0	3
fryC_G_down	0	0	0	0	0	0	0	0	0	0	0	0	0	0	0	3	6	2	0	1	0	1	3	1	0	0	0	0	0	0	0	0	0	0	0	0	0	0	0	0	0	0	0	0	0	0	0	0	8
fsaA_-_down	0	0	0	0	0	0	0	0	0	0	0	0	0	0	0	0	0	0	0	0	0	0	0	0	0	0	0	0	0	0	0	0	0	0	0	0	0	0	0	0	0	0	0	0	0	0	0	0	0
fsaB_-_down	101	35	86	0	0	0	3	1	1	0	0	0	38	8	44	280	237	220	219	122	136	89	101	140	1	0	0	0	0	0	2	0	0	0	0	0	3	0	0	0	0	0	0	11	39	1	2	2	385
fsr_-_down	0	0	0	0	0	0	0	0	0	0	0	0	0	0	0	2	0	7	0	0	0	0	0	0	0	0	0	0	0	0	0	0	0	0	0	0	0	0	0	0	0	0	0	0	0	0	0	0	2
ftnA_P_down	0	1	0	0	0	0	0	0	0	0	0	0	0	0	0	3	2	1	0	0	0	0	0	1	0	0	0	0	0	0	0	0	0	0	0	0	0	0	0	0	0	0	0	0	0	0	0	0	0
ftnB_P_down	0	0	0	0	0	0	0	0	0	0	0	0	0	0	0	2	1	5	0	1	0	0	0	1	0	0	0	0	0	0	0	0	0	0	0	0	0	0	0	0	0	0	0	0	0	0	0	0	1
ftsA_D_down	0	0	0	0	0	0	0	0	0	0	0	0	0	0	0	0	0	0	0	0	0	0	0	0	0	0	0	0	0	0	0	0	0	0	0	0	0	0	0	0	0	0	0	0	0	0	0	0	1
ftsB_D_down	0	0	0	0	0	0	0	0	0	0	0	0	0	0	0	0	0	0	0	0	0	0	0	0	0	0	0	0	0	0	0	0	0	0	0	0	0	0	0	0	0	0	0	0	0	0	0	0	0
ftsE_D_down	0	0	0	0	0	0	0	0	0	0	0	0	0	0	0	0	0	0	0	0	0	0	0	0	0	0	0	0	0	0	0	0	0	0	0	0	0	0	0	0	0	0	0	0	0	0	0	0	1
ftsI_M_down	0	0	0	0	0	0	0	0	0	0	0	0	0	0	0	0	0	0	0	0	0	2	2	0	0	0	0	0	0	0	0	0	0	0	0	0	0	0	0	0	0	0	0	0	0	0	0	0	0
ftsK_D_down	0	0	0	0	0	0	0	0	0	0	0	0	0	0	0	0	0	0	0	0	0	0	0	0	0	0	0	0	0	0	0	0	0	0	0	0	0	0	0	0	0	0	0	0	0	0	0	0	0
ftsL_D_down	0	0	0	0	0	0	0	0	0	0	0	0	0	0	0	1	0	5	0	0	0	0	0	1	0	0	0	0	0	0	0	0	0	0	0	0	0	0	0	0	0	0	0	0	0	0	0	0	0
ftsN_D_down	15	9	14	0	0	0	0	0	2	0	0	0	7	8	13	80	55	55	52	30	30	19	33	27	0	0	0	0	0	0	0	0	0	0	1	0	0	0	0	0	0	0	0	1	15	1	0	1	106
ftsP_Q_down	0	0	0	0	0	0	0	0	0	0	0	0	0	0	0	0	0	2	0	0	0	0	0	0	0	0	0	0	0	0	0	0	0	0	0	0	0	0	0	0	0	0	0	0	0	0	0	0	0
ftsQ_M_down	134	47	125	0	0	0	4	4	1	0	0	0	21	33	52	173	159	170	152	65	77	87	105	117	0	0	0	1	0	1	0	0	0	0	0	0	3	0	1	0	0	0	0	21	50	2	2	1	107
ftsW_-_down	35	22	82	0	0	0	0	1	1	1	1	0	30	23	55	135	167	136	198	107	87	80	82	116	0	0	0	0	0	0	0	0	0	0	0	0	2	0	0	0	0	0	0	12	35	1	1	2	153
ftsX_D_down	0	0	0	0	0	0	0	0	0	0	0	0	0	0	0	0	0	0	0	0	0	0	0	0	0	0	0	0	0	0	0	0	0	0	0	0	0	0	0	0	0	0	0	0	0	0	0	0	0
ftsY_U_down	0	0	0	0	0	0	0	0	0	0	0	0	0	0	0	3	5	0	1	0	0	0	0	0	0	0	0	0	0	0	0	0	0	0	0	0	0	0	0	0	0	0	0	0	0	0	0	0	1
ftsZ_D_down	0	0	0	0	0	0	0	0	0	0	0	0	0	0	0	1	3	0	0	0	0	0	0	0	0	0	0	0	0	0	0	0	0	0	0	0	0	0	0	0	0	0	0	0	0	0	0	0	0
fucA_G_down	67	23	70	0	0	0	1	5	2	0	0	0	9	7	23	186	170	159	111	71	74	56	68	84	0	0	0	0	0	0	0	0	0	0	0	1	0	0	1	0	0	0	1	10	27	0	0	1	178
fucI_G_down	43	10	11	0	0	0	1	0	0	0	0	0	4	9	6	59	45	61	57	37	30	19	13	28	0	0	0	0	0	1	1	0	0	2	1	0	2	1	0	0	0	0	0	4	6	1	0	2	90
fucK_G_down	60	26	91	0	0	0	2	3	3	0	0	0	26	7	32	157	169	148	256	100	115	72	79	98	1	0	1	0	0	0	1	0	0	1	0	1	0	1	0	0	0	0	0	10	16	0	1	0	333
fucO_C_down	0	1	16	0	0	0	0	0	0	0	0	0	0	0	0	2	1	3	3	2	4	9	12	2	0	0	0	0	0	0	0	0	0	0	0	0	0	0	0	0	0	0	0	0	0	0	1	0	15
fucP_G_down	0	0	0	0	0	0	0	0	0	0	0	0	0	0	0	0	0	0	0	0	0	0	0	0	0	0	0	0	0	0	0	0	0	0	0	0	0	0	0	0	0	0	0	0	0	0	0	0	1
fucR_G_down	0	0	0	0	0	0	0	0	0	0	0	0	0	0	0	1	0	3	0	0	0	1	0	2	0	0	0	0	0	0	0	0	0	0	0	0	0	0	0	0	0	0	0	0	0	0	0	1	0
fucU_G_down	0	0	0	0	0	0	0	0	0	0	0	0	0	0	1	11	21	7	11	5	4	6	7	2	0	0	0	0	0	0	0	0	0	0	0	0	0	0	0	0	0	0	0	0	3	0	0	0	19
fumA_C_down	16	1	21	0	0	0	0	0	2	0	2	0	6	5	4	27	38	17	58	16	12	15	23	35	0	0	0	0	0	0	0	1	0	1	0	1	0	0	0	0	0	0	0	0	4	1	0	1	87
fumB_C_down	13	5	10	0	0	0	2	2	1	0	0	0	5	1	5	49	26	96	52	16	25	13	26	35	0	0	0	0	0	0	0	0	0	0	0	0	1	0	0	0	0	0	0	0	5	0	0	0	68
fumC_C_down	0	0	0	0	0	0	0	0	0	0	0	0	0	0	0	6	4	4	0	0	0	0	0	0	0	0	0	0	0	0	0	0	0	0	0	0	0	0	0	0	0	0	0	0	0	0	0	0	0
fur_P_down	0	0	0	0	0	0	0	0	0	0	0	0	0	0	0	0	3	11	0	0	0	0	0	0	0	0	0	0	0	0	0	0	0	0	0	0	0	0	0	0	0	0	0	0	0	0	0	0	0
fusA_J_down	0	0	0	0	0	0	0	0	0	0	0	0	0	0	0	0	0	0	0	0	0	0	1	0	0	0	0	0	0	0	0	0	0	0	0	0	0	0	0	0	0	0	0	0	0	0	0	0	0
fxsA_R_down	120	46	130	0	0	0	0	3	2	1	1	0	18	3	16	233	253	253	870	350	629	126	157	183	0	0	0	0	0	1	3	0	0	2	1	2	6	2	1	0	0	0	0	13	46	0	1	1	787
gabD_C_down	0	0	0	0	0	0	0	0	0	0	0	0	0	0	0	0	0	0	1	0	0	0	0	0	0	0	0	0	0	0	0	0	0	0	0	0	0	0	0	0	0	0	0	0	0	0	0	0	1
gabP_E_down	0	0	0	0	0	0	0	0	0	0	0	0	0	0	0	0	0	0	0	0	0	1	0	2	0	0	0	0	0	0	0	0	0	0	0	0	0	0	0	0	0	0	0	0	0	0	0	0	0
gabT_E_down	5	21	80	0	0	0	1	1	1	0	0	0	20	14	20	179	165	135	183	95	89	69	83	115	0	0	0	0	0	0	4	0	0	1	0	0	1	1	1	0	0	0	0	14	42	1	1	3	332
gadA_E_down	59	22	57	0	0	0	0	0	0	0	0	0	19	8	22	207	185	199	185	75	100	68	83	74	0	0	0	0	0	0	0	0	0	0	0	1	1	0	0	0	0	0	0	11	39	1	2	2	328
gadB_E_down	0	0	0	0	0	0	0	1	0	0	0	0	0	0	0	0	0	0	0	0	0	0	0	0	0	0	0	0	0	0	0	0	0	0	0	0	0	0	0	0	0	0	0	0	0	0	0	0	1
gadC_E_down	0	0	0	0	0	0	0	0	0	0	0	0	0	0	0	0	0	0	0	0	0	0	0	0	0	0	0	0	0	0	0	0	0	0	0	0	0	0	0	0	0	0	0	0	0	0	0	0	1
gadE_K_down	0	0	0	0	0	0	0	0	0	0	0	0	0	0	0	3	0	5	0	0	0	0	0	0	0	0	0	0	0	0	0	0	0	0	0	0	0	0	0	0	0	0	0	0	0	0	0	0	0
gadW_-_down	58	22	79	0	0	1	0	0	2	0	0	0	12	9	30	199	229	212	210	85	118	68	73	121	2	0	0	0	0	0	1	0	0	0	0	1	0	0	1	0	0	0	0	11	29	0	0	0	307
gadX_-_down	0	0	8	0	0	0	0	0	0	0	0	0	0	0	4	0	0	0	0	1	0	0	0	0	0	0	0	0	0	0	0	0	0	0	0	0	0	0	0	0	0	0	0	0	2	0	0	0	2
galE_M_down	0	0	0	0	0	0	0	0	0	0	0	0	0	0	0	0	0	0	0	0	0	0	0	0	0	0	0	0	0	0	0	0	0	0	0	0	0	0	0	0	0	0	0	0	0	0	0	0	0
galF_M_down	0	0	0	0	0	0	0	0	0	0	0	0	0	0	0	0	0	2	2	0	0	2	1	1	0	0	0	0	0	0	0	0	0	0	0	0	0	0	0	0	0	0	0	0	0	0	0	0	1
galK_G_down	36	6	12	0	0	0	0	2	0	0	0	0	4	0	6	42	55	59	51	17	23	13	15	13	1	0	0	0	0	0	0	0	0	0	0	0	0	0	1	0	0	0	0	6	13	0	0	0	91
galM_G_down	0	0	1	0	0	0	0	0	0	0	0	0	0	0	0	0	0	0	0	0	0	0	0	0	0	0	0	0	0	0	0	0	0	0	0	0	0	0	0	0	0	0	0	0	3	0	0	0	1
galP_-_down	1	1	2	0	0	0	0	0	0	0	0	0	1	0	0	9	3	28	7	2	4	0	0	2	0	0	0	0	0	0	0	0	0	0	0	0	0	0	0	0	0	0	0	0	0	0	0	0	10
galR_K_down	246	82	176	0	0	0	7	8	1	0	2	0	89	22	71	755	605	805	599	307	307	241	231	350	0	0	0	1	1	1	4	2	0	2	1	2	4	2	3	2	1	1	1	34	114	2	4	8	1081
galS_K_down	0	1	3	0	0	0	0	0	0	0	0	0	2	0	7	15	14	26	25	12	8	9	12	8	0	0	0	0	0	0	0	0	0	0	0	0	0	0	0	0	1	0	0	3	1	0	0	1	14
galT_C_down	126	40	118	0	0	0	6	9	7	0	2	0	58	16	55	386	291	500	466	210	252	102	118	157	0	0	0	0	0	0	3	0	0	0	0	1	2	0	3	0	0	0	0	15	58	2	1	1	781
galU_M_down	0	0	1	0	0	0	0	0	0	0	0	0	0	0	0	0	0	0	0	0	0	0	0	0	0	0	0	0	0	0	0	0	0	0	0	0	0	0	0	0	0	0	0	0	1	0	0	0	4
gapA_G_down	0	0	0	0	0	0	0	0	0	0	0	0	0	0	0	0	0	1	5	0	1	0	0	1	0	0	0	0	0	0	0	0	0	0	0	0	0	0	0	0	0	0	0	0	0	0	0	0	6
garD_-_down	28	2	14	0	0	0	0	0	1	0	0	0	5	6	5	38	45	23	42	18	11	22	34	17	0	0	0	0	0	0	0	0	0	0	0	0	1	0	0	0	0	0	1	2	8	0	0	1	64
garK_-_down	22	24	56	0	0	0	1	1	2	0	0	0	20	2	14	135	151	165	156	60	71	43	59	89	1	0	0	1	0	1	0	0	0	0	0	0	1	0	0	0	1	0	0	6	17	0	0	0	197
garL_G_down	0	0	0	0	0	0	0	0	0	0	0	0	0	0	0	0	0	0	0	0	0	0	0	0	0	0	0	0	0	0	0	0	0	0	0	0	0	0	0	0	0	0	0	0	0	0	0	0	1
garP_-_down	11	1	1	0	0	0	0	0	0	0	0	0	0	0	0	10	7	14	0	0	0	0	0	1	0	0	0	0	0	0	0	0	0	0	0	0	0	0	0	0	0	0	72	3	5	0	0	0	0
garR_I_down	0	1	0	0	0	0	0	0	0	0	0	0	0	0	0	0	0	0	0	0	0	2	1	0	0	0	0	0	0	0	0	0	0	0	0	0	0	0	0	0	0	0	0	0	0	0	0	0	0
gatA_T_down	27	21	33	0	0	0	1	2	1	0	0	0	17	7	17	105	126	77	138	65	71	25	39	40	0	0	0	0	0	0	0	0	0	0	0	0	3	0	1	0	0	0	0	5	11	1	1	1	185
gatB_G_down	34	28	73	1	1	0	1	3	1	1	0	1	13	11	19	226	178	241	282	108	130	57	74	74	0	0	0	0	0	0	4	0	0	6	3	2	4	0	0	0	0	0	0	6	30	0	2	0	383
gatC_G_down	0	0	0	0	0	0	0	0	0	0	0	0	0	0	0	4	3	4	0	0	0	0	0	0	0	0	0	0	0	0	0	0	0	0	0	0	0	0	0	0	0	0	0	0	1	0	0	0	1
gatD_R_down	0	0	1	0	0	0	0	0	0	0	0	0	0	0	0	8	5	8	0	0	0	0	2	0	0	0	0	0	0	0	0	0	0	0	0	0	0	0	0	0	0	0	0	0	0	0	0	0	10
gatY_G_down	323	144	386	1	2	1	10	9	4	0	2	0	174	64	134	1088	1061	982	1418	673	706	494	573	662	1	2	1	3	1	2	7	0	0	3	2	7	23	1	6	0	1	1	59	65	151	10	13	10	2013
gatZ_G_down	13	15	42	0	0	0	0	0	0	0	0	0	20	6	15	134	101	120	135	78	76	41	47	51	0	0	0	0	0	0	1	0	0	1	0	2	1	0	0	0	0	0	0	4	26	1	1	1	242
gcd_G_down	0	0	3	0	0	0	0	0	0	0	0	0	0	0	1	6	2	20	1	1	0	0	0	0	0	0	0	0	0	0	0	0	0	0	0	0	0	0	0	0	0	0	0	1	2	0	0	0	2
gcl_R_down	0	0	0	0	0	0	0	0	0	0	0	0	0	0	0	0	0	3	0	0	0	0	0	0	0	0	0	0	0	0	0	0	0	0	0	0	0	0	0	0	0	0	0	0	0	0	0	0	0
gcvA_K_down	0	0	0	0	0	0	0	0	0	0	0	0	0	0	0	0	0	0	0	0	0	1	1	0	0	0	0	0	0	0	0	0	0	0	0	0	0	0	0	0	0	0	0	0	0	0	0	0	4
gcvH_E_down	20	0	1	0	0	0	0	0	0	0	0	0	0	0	0	2	4	4	0	1	0	0	0	0	0	0	0	0	0	0	0	0	0	0	0	0	0	0	0	0	0	0	0	0	0	0	0	0	7
gcvP_E_down	0	0	0	0	0	0	0	0	0	0	0	0	0	0	0	10	4	12	0	0	0	3	2	1	0	0	0	0	0	0	0	0	0	0	0	0	0	0	0	0	0	0	0	0	0	0	0	0	2
gcvR_E_down	0	0	0	0	0	0	0	0	0	0	0	0	0	0	0	3	1	6	0	0	0	0	0	0	0	0	0	0	0	0	0	0	0	0	0	0	0	0	0	0	0	0	0	0	0	0	0	0	2
gcvT_E_down	0	0	0	0	0	0	0	0	0	0	0	0	0	0	0	0	0	0	0	0	0	1	0	5	0	0	0	0	0	0	0	0	0	0	0	0	0	0	0	0	0	0	0	0	0	0	0	0	0
gdhA_E_down	0	0	0	0	0	0	0	0	0	0	0	0	0	0	0	0	0	0	0	0	0	0	1	0	0	0	0	0	0	0	0	0	0	0	0	0	0	0	0	0	0	0	0	0	0	0	0	0	1
gfcA_-_down	0	0	0	0	0	0	0	0	0	0	0	0	0	0	0	6	10	6	0	0	0	0	0	0	0	0	0	0	0	0	0	0	0	0	0	0	0	0	0	0	0	0	0	0	0	0	0	0	1
gfcB_-_down	105	33	88	0	1	0	2	5	2	0	0	0	31	13	39	387	420	350	355	171	149	117	126	145	0	1	0	0	0	0	0	2	0	1	0	2	5	0	1	0	0	0	3	20	46	0	1	0	482
gfcC_-_down	0	0	0	0	0	0	0	0	0	0	0	0	0	0	0	0	0	0	0	0	0	0	0	0	0	0	0	0	0	0	0	0	0	0	0	0	0	0	0	0	0	0	0	0	2	0	0	0	2
gfcD_-_down	0	8	17	0	0	0	1	0	1	0	0	0	7	0	10	26	17	34	40	27	35	22	35	28	0	0	0	0	0	0	0	0	0	0	0	0	0	2	0	0	0	0	0	7	6	0	0	0	81
gfcE_-_down	0	0	0	0	0	0	0	0	0	0	0	0	0	0	0	1	0	3	0	0	0	0	0	0	0	0	0	0	0	0	0	0	0	0	0	0	0	0	0	0	0	0	0	0	0	0	0	0	0
ggt_-_down	1801	744	1900	2	3	1	60	82	23	4	5	2	740	321	986	6228	5505	5349	4970	2519	2605	2013	2365	2853	7	4	4	7	8	5	16	2	0	15	7	16	62	11	13	0	2	0	70	315	658	34	46	51	9422
ghrA_E_down	0	0	0	0	0	0	0	0	0	0	0	0	0	0	0	1	4	2	0	0	0	0	1	5	0	0	0	0	0	0	0	0	0	0	0	0	0	0	0	0	0	0	0	0	0	0	0	0	5
ghrB_R_down	18	6	10	0	0	0	0	1	0	0	0	0	6	4	4	28	27	16	15	4	9	5	12	14	0	0	0	0	0	1	0	0	0	0	0	0	0	0	0	0	0	0	0	1	3	0	0	0	39
gidB_M_down	0	0	0	0	0	0	0	0	0	0	0	0	0	0	0	0	0	0	0	0	0	1	0	3	0	0	0	0	0	0	0	0	0	0	0	0	0	0	1	0	0	0	0	0	0	0	0	0	0
glcA_C_down	138	13	76	0	1	0	5	1	1	0	0	0	36	18	34	434	359	623	238	97	102	99	133	134	0	0	1	2	0	1	1	0	0	2	0	3	0	0	2	0	0	0	0	17	46	3	1	4	453
glcB_C_down	0	0	0	0	0	0	0	0	0	0	0	0	0	0	1	3	7	1	5	0	0	2	2	1	0	0	0	0	0	0	0	0	0	0	0	0	0	0	0	0	0	0	0	0	1	0	0	0	5
glcC_K_down	0	0	1	0	0	0	0	0	0	0	0	0	0	0	0	0	0	0	0	0	0	0	0	0	0	0	0	0	0	0	0	0	0	0	0	0	0	0	0	0	0	0	0	0	0	0	0	0	2
glcD_C_down	0	0	0	0	0	0	0	0	0	0	0	0	0	0	0	2	1	4	0	0	0	0	0	0	0	0	0	0	0	0	0	0	0	0	0	0	0	0	0	0	0	0	0	0	0	0	0	0	0
glcE_C_down	0	0	0	0	0	0	0	0	0	0	0	0	0	0	0	0	0	0	0	0	0	0	0	0	0	0	0	0	0	0	0	0	0	0	0	0	0	0	0	0	0	0	0	0	3	0	0	0	3
glcF_C_down	25	4	15	0	0	0	0	0	0	0	0	0	7	0	3	13	27	27	50	19	19	5	10	7	0	0	0	0	0	0	0	0	0	0	0	0	1	0	1	0	0	0	0	1	3	0	0	0	73
glcG_R_down	0	0	0	0	0	0	0	0	0	0	0	0	0	0	0	0	0	0	0	0	1	0	0	0	0	0	0	0	0	0	0	0	0	0	0	0	0	0	0	0	0	0	0	1	0	0	0	0	0
gldA_C_down	152	50	137	0	0	0	1	9	3	0	0	0	32	5	57	233	318	230	432	205	247	75	144	131	0	0	2	0	1	0	0	0	0	0	0	0	3	0	1	0	0	0	2	25	73	2	3	1	386
glf_M_down	48	56	72	0	0	0	1	0	0	0	0	0	4	6	8	47	46	40	73	39	36	29	34	65	0	0	1	0	0	0	0	0	0	0	0	0	1	0	0	0	0	0	0	1	26	0	0	1	157
glgA_G_down	0	0	0	0	0	0	0	0	0	0	0	0	0	0	0	0	0	0	0	0	0	0	0	0	0	0	0	0	0	0	0	0	0	0	0	0	0	0	0	0	0	0	0	0	0	0	0	0	0
glgB_G_down	0	0	0	0	0	0	0	0	0	0	0	0	0	0	0	6	5	2	0	1	1	0	0	0	0	0	0	0	0	0	0	0	0	0	0	0	0	0	0	0	0	0	0	0	0	0	0	0	2
glgC_G_down	1	1	2	0	0	0	0	0	0	0	0	0	1	0	2	10	10	33	5	4	7	5	8	1	0	0	0	0	0	0	0	0	0	0	0	0	0	0	0	0	0	0	0	0	3	0	0	0	8
glgP_G_down	0	1	6	0	0	0	0	0	0	0	0	0	0	1	1	43	26	38	33	13	7	14	13	23	0	0	0	0	0	0	0	0	0	0	0	2	1	0	0	0	0	0	0	3	5	0	0	1	86
glgS_-_down	0	1	3	0	0	0	0	0	0	0	0	0	1	1	1	21	27	35	3	2	1	5	5	12	0	0	0	0	1	0	0	0	0	0	0	1	0	0	0	0	0	0	0	1	3	0	0	0	111
glgX_G_down	0	0	0	0	0	0	0	0	0	0	0	0	0	0	0	2	3	2	0	0	0	0	0	0	0	0	0	0	0	0	0	0	0	0	0	0	0	0	0	0	0	0	0	0	0	0	0	0	0
glk_G_down	0	2	0	0	0	0	0	0	0	0	0	0	0	0	0	5	7	10	0	0	1	1	2	1	0	0	0	0	0	0	0	0	0	0	0	0	0	0	0	0	0	0	0	1	0	0	0	0	7
glmM_G_down	0	0	0	0	0	0	0	0	0	0	0	0	0	0	0	1	1	0	0	0	0	0	0	0	0	0	0	0	0	0	0	0	0	0	0	0	0	0	0	0	0	0	0	0	0	0	0	0	0
glmS_M_down	8	0	3	0	0	0	0	0	0	0	0	0	1	2	1	0	0	2	10	3	1	1	0	3	0	0	0	0	0	0	0	0	0	0	0	0	0	0	0	0	0	0	0	0	1	0	0	0	6
glmU_M_down	0	0	0	0	0	0	0	0	0	0	0	0	0	0	0	1	1	5	0	0	0	0	0	0	0	0	0	0	0	0	0	0	0	0	0	0	0	0	0	0	0	0	0	0	0	0	0	0	3
glnA_-_down	396	117	337	0	0	0	1	7	2	0	0	0	53	16	49	628	567	523	457	222	233	265	316	373	0	0	3	0	1	0	3	0	0	2	0	3	5	3	4	0	0	0	0	41	99	1	5	3	732
glnB_E_down	5	0	0	0	0	0	0	0	0	0	0	0	0	0	0	0	0	0	0	0	0	1	0	0	0	0	0	0	0	0	0	0	0	0	0	0	0	0	0	0	0	0	0	0	0	0	0	0	0
glnD_O_down	86	25	42	0	0	0	1	3	2	0	0	0	16	10	21	53	55	50	175	72	95	16	55	44	0	0	0	0	0	0	0	0	0	0	0	1	1	0	0	0	0	0	0	10	32	0	2	3	100
glnE_T_down	0	0	0	0	0	0	0	0	0	0	0	0	1	0	0	0	0	0	0	0	0	0	0	0	0	0	0	0	0	0	0	0	0	0	0	0	0	0	0	0	0	0	0	0	0	0	0	0	0
glnG_T_down	132	40	94	0	0	0	5	7	2	1	0	1	35	8	44	262	232	337	275	92	148	134	154	186	1	1	0	0	0	0	1	0	0	1	1	1	2	0	2	0	0	0	0	7	60	1	2	3	402
glnH_T_down	63	6	19	0	0	0	1	0	1	0	0	0	5	0	11	88	59	56	44	26	23	15	38	17	0	0	0	0	0	0	1	0	0	0	0	0	0	0	0	0	0	0	0	1	17	0	0	1	70
glnK_E_down	0	0	0	0	0	0	0	0	0	0	0	0	0	0	0	0	1	0	0	0	0	1	1	0	0	0	0	0	0	0	0	0	0	0	0	0	0	0	0	0	0	0	0	0	0	0	0	0	1
glnL_T_down	0	0	0	0	0	0	0	0	0	0	0	0	0	0	0	0	0	0	0	0	0	0	0	0	0	0	0	0	0	0	0	0	0	0	0	0	0	0	0	0	0	0	0	0	0	0	0	0	0
glnP_E_down	0	0	0	0	0	0	0	0	0	0	0	0	0	0	0	2	1	5	0	0	0	0	0	1	0	0	0	0	0	0	0	0	0	0	0	0	0	0	0	0	0	0	0	0	0	0	0	0	5
glnQ_E_down	0	0	0	0	0	0	0	0	0	0	0	0	0	0	0	0	0	0	0	1	0	0	0	0	0	0	0	0	0	0	0	0	0	0	0	0	0	0	0	0	0	0	0	0	1	0	0	0	4
glnS_J_down	0	0	0	0	0	0	0	0	0	0	0	0	0	0	0	0	0	0	0	0	0	0	0	0	0	0	0	0	0	0	0	0	0	0	0	0	0	0	0	0	0	0	0	0	0	0	0	0	1
gloA_E_down	0	0	0	0	0	0	0	0	0	0	0	0	0	0	0	2	1	3	0	0	0	0	0	0	0	0	0	0	0	0	0	0	0	0	0	0	0	0	0	0	0	0	0	0	0	0	0	0	1
gloB_R_down	271	98	343	0	0	0	6	14	6	2	1	0	89	42	137	563	489	805	791	350	402	297	369	397	0	0	1	1	1	0	7	3	0	1	1	2	10	2	3	0	0	1	2	50	141	4	8	6	1605
glpA_C_down	0	0	0	0	0	0	0	0	0	0	0	0	0	0	0	0	0	0	0	0	1	0	0	3	0	0	0	0	0	0	0	0	0	0	0	0	0	0	0	0	0	0	0	0	0	0	0	0	2
glpB_E_down	0	0	0	0	0	0	0	0	0	0	0	0	0	0	0	0	0	0	0	0	0	1	0	4	0	0	0	0	0	0	0	0	0	0	0	0	0	0	0	0	0	0	0	0	0	0	0	0	0
glpC_C_down	0	0	0	0	0	0	0	0	0	0	0	0	0	0	0	0	0	0	0	0	0	0	0	0	0	0	0	0	0	0	0	0	0	0	0	0	0	0	0	0	0	0	0	0	0	0	0	0	0
glpD_C_down	304	92	284	0	0	0	9	6	4	0	1	0	88	34	121	861	948	871	546	257	275	215	312	332	0	1	1	1	0	1	2	1	0	0	0	2	4	1	2	0	0	0	2	48	143	2	4	3	922
glpE_P_down	1	1	0	0	0	0	0	0	0	0	0	0	0	0	0	1	1	4	1	0	4	0	0	1	0	0	0	0	0	0	0	0	0	0	0	0	0	0	0	0	0	0	0	0	0	0	0	0	3
glpF_-_down	30	13	26	0	0	0	1	3	1	0	1	0	13	5	19	102	73	109	76	26	41	42	33	59	0	0	0	0	0	0	0	0	0	0	0	0	1	1	1	0	0	0	1	2	16	0	0	3	132
glpG_R_down	28	14	29	0	0	0	1	0	0	5	5	1	4	2	4	159	142	166	40	28	26	50	52	54	0	0	0	0	0	0	0	0	0	0	0	0	0	0	1	0	0	0	0	3	27	1	2	1	145
glpK_C_down	9	8	12	0	0	0	1	0	0	0	0	0	10	2	6	44	34	66	51	33	29	13	15	31	0	0	0	0	0	0	0	0	0	0	0	0	1	0	0	0	0	0	0	4	11	0	0	0	93
glpQ_C_down	0	3	10	0	0	0	1	1	1	0	0	0	1	1	1	9	7	25	9	4	2	14	22	30	0	0	0	0	0	0	0	0	0	0	0	0	0	0	0	0	0	0	0	1	7	1	0	1	19
glpR_G_down	0	0	0	0	0	0	0	0	0	0	0	0	0	0	0	0	0	0	0	0	0	0	0	1	0	0	0	0	0	0	0	0	0	0	0	0	0	0	0	0	0	0	0	0	0	0	0	0	0
glpT_G_down	0	1	0	0	0	0	0	0	0	0	0	0	0	0	0	0	0	0	0	0	0	0	2	0	0	0	0	0	0	0	0	0	0	0	0	0	0	0	0	0	0	0	0	1	0	0	0	0	0
glpX_-_down	0	0	0	0	0	0	0	0	0	0	0	0	0	0	0	0	0	0	0	0	0	0	0	0	0	0	0	0	0	0	0	0	0	0	0	0	0	0	0	0	0	0	0	0	0	0	0	0	0
gltA_C_down	0	0	0	0	0	0	0	0	0	0	0	0	0	0	1	3	1	4	0	0	1	1	5	0	0	0	0	0	0	0	0	0	0	0	0	0	0	0	0	0	0	0	0	0	0	0	0	0	1
gltB_E_down	397	187	608	0	0	0	16	16	8	1	4	2	165	79	261	1052	966	1176	670	336	358	422	451	589	1	0	0	1	2	0	5	0	0	0	0	2	4	2	3	1	0	1	1	73	173	8	7	4	1012
gltD_R_down	0	0	0	0	0	0	0	0	0	0	0	0	0	0	0	0	0	0	0	0	0	0	0	0	0	0	0	0	0	0	0	0	0	0	0	0	0	0	0	0	0	0	0	0	0	0	0	0	0
gltF_-_down	0	0	0	0	0	0	0	0	0	0	0	0	0	0	0	0	0	0	0	0	0	0	0	0	0	0	0	0	0	0	0	0	0	0	0	0	0	0	0	0	0	0	0	0	0	0	0	0	0
gltI_T_down	0	0	0	0	0	0	0	0	0	0	0	0	0	0	0	0	0	0	0	0	0	0	0	0	0	0	0	0	0	0	0	0	0	0	0	0	0	0	0	0	0	0	0	0	0	0	0	0	1
gltJ_E_down	0	2	3	0	0	0	0	0	0	0	0	0	0	0	0	9	9	13	4	0	3	1	4	8	0	0	0	0	0	0	0	0	0	1	0	0	1	0	0	0	0	0	0	0	0	0	0	0	7
gltK_E_down	0	0	0	0	0	0	0	0	0	0	0	0	0	0	0	3	5	1	0	0	0	0	0	0	0	0	0	0	0	0	0	0	0	0	0	0	0	0	0	0	0	0	0	0	0	0	0	0	1
gltL_E_down	0	0	1	0	0	0	0	0	0	0	0	0	0	0	0	1	2	2	0	0	0	0	0	0	0	0	0	0	0	0	0	0	0	0	0	0	0	0	0	0	0	0	0	0	0	0	0	0	3
gltP_C_down	1	12	16	0	0	0	0	1	1	0	0	0	12	3	10	93	53	74	75	43	41	39	41	45	0	0	0	0	0	0	0	0	0	0	0	0	1	0	0	0	0	0	0	0	40	1	1	1	137
gltS_E_down	0	0	0	0	0	0	0	0	0	0	0	0	0	0	0	3	4	2	0	0	0	2	0	2	0	0	0	0	0	0	0	0	0	0	0	0	0	0	0	0	0	0	0	0	0	0	0	0	1
gltX_J_down	0	1	3	0	0	0	0	0	0	0	0	0	2	0	1	7	8	12	5	3	0	11	3	25	0	0	0	0	0	0	0	0	0	0	0	0	0	0	0	0	0	0	0	1	0	0	0	0	5
glxK_-_down	0	0	0	0	0	0	0	0	0	0	0	0	0	0	0	2	2	0	0	1	1	0	0	0	0	0	0	0	0	0	0	0	0	0	0	0	0	0	0	0	0	0	0	0	0	0	0	0	1
glxR_I_down	0	0	0	0	0	0	0	0	0	0	0	0	0	0	0	0	0	0	0	0	0	0	0	0	0	0	0	0	0	0	0	0	0	0	0	0	0	0	0	0	0	0	0	0	0	0	0	0	0
glyA_E_down	184	59	167	0	0	0	0	2	0	0	0	0	25	6	28	94	98	147	210	114	86	115	132	171	0	0	0	0	0	1	1	0	0	0	0	0	4	2	1	0	0	0	0	16	51	2	2	3	298
glyQ_-_down	0	0	0	0	0	0	0	0	0	0	0	0	4	1	0	5	11	9	1	2	1	0	1	1	0	0	0	0	0	0	0	0	0	0	0	0	0	0	0	0	0	0	0	0	1	0	0	0	6
glyS_J_down	0	1	2	0	0	0	0	1	0	0	0	0	1	0	0	25	23	6	16	9	11	2	7	2	1	0	0	0	0	0	0	0	0	0	0	0	0	0	0	0	0	0	0	0	1	0	0	0	19
gmd_M_down	0	1	1	0	0	0	0	0	0	0	0	0	0	0	0	0	0	0	0	0	0	0	0	0	0	0	0	0	0	0	0	0	0	0	0	0	0	0	0	0	0	0	0	0	1	0	0	0	0
gmhB_E_down	40	3	11	0	0	0	0	0	0	0	0	0	6	5	5	6	13	2	3	1	0	42	45	74	0	0	0	0	0	0	0	0	0	0	0	0	0	0	0	0	0	0	0	9	15	0	3	1	5
gmk_F_down	20	1	5	0	0	0	0	0	0	0	0	0	4	1	4	12	31	10	13	10	4	3	3	1	0	0	0	0	0	0	0	0	0	0	0	0	0	0	0	0	0	0	0	0	10	1	0	0	33
gmm_R_down	0	0	0	0	0	0	0	0	0	0	0	0	0	0	0	1	0	2	1	0	0	2	1	1	0	0	0	0	0	0	0	0	0	0	0	0	0	0	0	0	0	0	0	0	0	0	0	0	4
gmr_-_down	0	0	0	0	0	0	0	0	0	0	0	0	0	0	0	0	0	1	0	0	0	1	2	1	0	0	0	0	0	0	0	0	0	0	0	0	0	0	0	0	0	0	0	0	1	0	0	0	2
gnd_G_down	0	0	0	0	0	0	0	0	0	0	0	0	0	0	0	0	3	0	0	0	0	0	0	0	0	0	0	0	0	0	0	0	0	0	0	0	0	0	0	0	0	0	0	0	0	0	0	0	1
gnsA_-_down	0	0	0	0	0	0	0	0	0	0	0	0	0	0	0	2	2	6	0	0	1	0	0	0	0	0	0	0	0	0	0	0	0	0	0	0	0	0	0	0	0	0	0	0	0	0	0	0	1
gnsB_-_down	0	0	0	0	0	0	0	0	0	0	0	0	0	0	0	0	0	0	0	0	0	0	0	0	0	0	0	0	0	0	0	0	0	0	0	0	0	0	0	0	0	0	0	0	0	0	0	0	0
gntK_G_down	1279	360	918	0	1	1	33	58	28	3	4	3	466	317	775	4784	4368	4905	1570	652	638	1205	1357	1958	2	4	2	3	2	7	16	1	0	8	5	11	16	6	5	1	1	1	4	124	252	21	27	28	3795
gntP_E_down	0	1	1	0	0	0	0	0	0	0	0	0	1	0	2	2	3	0	4	1	5	0	1	2	0	0	0	0	0	0	0	0	0	0	0	0	0	0	0	0	0	0	0	0	1	0	0	1	8
gntR_K_down	0	0	0	0	0	0	0	0	0	0	0	0	0	0	0	0	0	0	0	1	0	0	0	0	0	0	0	0	0	0	0	0	0	0	0	0	0	0	0	0	0	0	0	0	0	0	0	0	0
gntT_E_down	0	0	0	0	0	0	0	0	0	0	0	0	0	0	0	0	0	0	0	0	0	0	0	0	0	0	0	0	0	0	0	0	0	0	0	0	0	0	0	0	0	0	0	0	0	0	0	0	1
gntU_E_down	0	0	0	0	0	0	0	0	0	0	0	0	0	0	0	6	0	4	0	0	0	1	1	0	0	0	0	0	0	0	0	0	0	0	0	0	0	0	0	0	0	0	0	0	0	0	0	0	0
gntX_R_down	14	10	48	0	0	0	2	1	0	0	0	0	16	4	25	120	98	121	146	66	95	42	42	88	0	0	0	0	0	0	1	0	0	0	0	0	0	0	0	0	0	0	0	7	19	0	0	3	172
gor_C_down	0	7	10	0	0	0	0	0	0	0	0	0	2	0	1	36	60	27	38	15	19	9	13	13	0	0	0	0	0	0	0	0	0	0	0	0	0	0	0	0	0	0	0	6	2	1	0	1	74
gph_R_down	0	0	0	0	0	0	0	0	0	0	0	0	0	0	0	0	0	0	0	0	0	0	0	0	0	0	0	0	0	0	0	0	0	0	0	0	0	0	0	0	0	0	0	0	0	0	0	0	1
gpmA_G_down	116	35	99	1	0	0	0	3	1	1	2	0	12	5	12	158	152	216	2136	864	1330	175	187	246	0	0	0	0	0	0	3	1	0	5	3	5	20	0	10	0	0	0	0	14	81	3	5	6	2153
gpmM_G_down	0	0	0	0	0	0	0	0	0	0	0	0	0	0	0	0	3	0	0	0	0	0	0	0	0	0	0	0	0	0	0	0	0	0	0	0	0	0	0	0	0	0	0	0	0	0	0	0	0
gpp_P_down	0	6	26	0	0	0	1	0	2	0	0	0	3	4	7	96	78	85	71	22	21	21	31	41	0	0	0	0	0	0	0	0	0	0	0	0	1	0	0	0	0	0	0	1	9	0	0	0	88
gpsA_C_down	0	0	0	0	0	0	0	0	0	0	0	0	0	0	2	2	2	1	3	3	1	0	0	1	0	0	0	0	0	0	0	0	0	0	0	0	0	0	0	0	0	0	0	1	1	0	0	0	3
gpt_F_down	789	316	794	0	0	0	24	22	10	2	1	2	414	270	825	1025	1127	1582	874	411	488	424	601	707	1	0	1	1	0	2	4	0	0	2	1	5	9	3	3	1	1	0	2	89	260	6	9	5	1229
greA_K_down	0	0	0	0	0	0	0	0	0	0	0	0	0	0	0	1	1	4	0	0	0	0	1	1	0	0	0	0	0	0	0	0	0	0	0	0	0	0	0	0	0	0	0	0	0	0	0	0	2
greB_K_down	0	0	0	0	0	0	0	0	0	0	0	0	0	0	0	0	0	0	0	0	0	0	0	0	0	0	0	0	0	0	0	0	0	0	0	0	0	0	0	0	0	0	0	0	0	0	0	0	0
groL_O_down	0	1	0	0	0	0	0	0	0	0	0	0	0	0	0	1	3	3	0	0	0	0	0	1	0	0	0	0	0	0	0	0	0	0	0	0	0	0	0	0	0	0	0	0	0	0	0	0	1
groS_O_down	0	3	5	0	0	0	0	0	0	0	0	0	1	0	1	6	5	6	15	12	12	6	13	8	0	0	0	0	0	0	0	0	0	0	0	0	0	0	0	0	0	0	0	0	2	0	0	0	32
grpE_O_down	0	0	0	0	0	0	0	0	0	0	0	0	0	0	0	0	0	0	0	0	0	1	1	2	0	0	0	0	0	0	0	0	0	0	0	0	0	0	0	0	0	0	0	0	0	0	0	0	0
grxA_O_down	808	402	796	0	1	0	12	10	7	0	0	0	130	42	104	1114	934	1091	1062	532	501	305	403	443	3	1	3	0	0	0	7	0	0	4	3	1	14	3	7	0	0	1	10	583	1610	2	7	8	1480
grxB_O_down	0	0	0	0	0	0	0	0	0	0	0	0	0	0	0	0	1	0	0	0	0	0	0	2	0	0	0	0	0	0	0	0	0	0	0	0	0	0	0	0	0	0	0	0	0	0	0	0	1
grxC_O_down	0	0	0	0	0	0	0	0	0	0	0	0	0	0	0	7	16	1	0	0	0	1	2	0	0	0	0	0	0	0	0	0	0	0	0	0	0	0	0	0	0	0	0	0	0	0	0	0	2
grxD_O_down	0	0	0	0	0	0	0	0	0	0	0	0	0	0	0	0	0	0	0	0	1	0	0	1	0	0	0	0	0	0	0	0	0	0	0	0	0	0	0	0	0	0	0	0	0	0	0	0	1
gshA_H_down	2	0	0	0	0	0	0	0	0	0	0	0	0	0	0	0	0	0	0	0	0	0	0	0	0	0	0	0	0	0	0	0	0	0	0	0	0	0	0	0	0	0	0	0	0	0	0	0	1
gshB_J_down	0	0	4	0	0	0	0	1	1	0	0	0	1	0	1	2	0	2	1	2	0	3	2	9	0	0	0	0	0	0	0	0	0	0	0	0	0	0	0	0	0	0	0	0	0	0	0	0	28
gsiA_R_down	0	0	0	0	0	0	0	0	0	0	0	0	0	0	0	0	0	4	0	0	0	0	0	0	0	0	0	0	0	0	0	0	0	0	0	0	0	0	0	0	0	0	0	0	0	0	0	0	1
gsiB_E_down	0	0	0	0	0	0	0	0	0	0	0	0	0	0	0	0	0	0	0	0	0	0	0	0	0	0	0	0	0	0	0	0	0	0	0	0	0	0	0	0	0	0	0	0	0	0	0	0	0
gsiC_P_down	0	6	13	0	0	0	1	0	0	0	0	0	8	1	5	25	32	29	67	31	26	24	27	26	0	0	0	0	0	0	1	0	0	0	0	0	3	0	0	0	0	0	0	1	6	0	1	0	70
gsiD_P_down	0	0	0	0	0	0	0	0	0	0	0	0	0	0	0	0	0	0	0	0	0	0	0	0	0	0	0	0	0	0	0	0	0	0	0	0	0	0	0	0	0	0	0	0	0	0	0	0	0
gsk_G_down	1	0	4	0	0	0	0	0	0	0	0	0	1	0	0	11	13	4	3	1	1	1	1	3	0	0	0	0	0	0	0	0	0	0	0	0	0	0	0	0	0	0	0	0	3	0	0	0	6
gsp_-_down	0	0	0	0	0	0	0	0	0	0	0	0	0	0	0	1	0	2	0	0	0	1	1	1	0	0	0	0	0	0	0	0	0	0	0	0	0	0	0	0	0	0	0	0	0	0	0	0	4
gspA_-_down	0	0	0	0	0	0	0	0	0	0	0	0	0	0	0	2	0	4	0	0	0	0	0	0	0	0	0	0	0	0	0	0	0	0	0	0	0	0	0	0	0	0	0	0	0	0	0	0	1
gspB_-_down	0	0	0	0	0	0	0	0	0	0	0	0	0	0	0	0	0	0	0	0	0	0	0	0	0	0	0	0	0	0	0	0	0	0	0	0	0	0	0	0	0	0	0	0	0	0	0	0	1
gspC_U_down	497	117	390	0	0	0	7	11	0	1	1	1	81	88	204	493	429	425	214	97	133	423	455	624	0	0	0	1	1	2	1	0	0	2	1	3	0	1	0	0	0	0	54	86	210	6	4	10	328
gspD_U_down	94	50	88	0	0	0	4	2	0	0	0	0	34	12	35	155	168	232	352	129	154	29	84	108	0	0	0	0	0	0	1	0	0	0	0	2	6	1	1	0	0	0	1	11	51	0	1	0	192
gspE_U_down	0	0	0	0	0	0	0	0	0	0	0	0	0	0	0	0	0	0	0	0	0	0	0	1	0	0	0	0	0	0	0	0	0	0	0	0	0	0	0	0	0	0	0	0	0	0	0	0	0
gspF_U_down	0	0	0	0	0	0	0	0	0	0	0	0	0	0	0	0	0	0	0	0	0	0	0	0	0	0	0	0	0	0	0	0	0	0	0	0	0	0	0	0	0	0	0	0	0	0	0	0	0
gspG_U_down	0	0	0	0	0	0	0	0	0	0	0	0	0	0	0	0	0	0	0	0	0	0	0	0	0	0	0	0	0	0	0	0	0	0	0	0	0	0	0	0	0	0	0	0	0	0	0	0	0
gspH_-_down	0	0	0	0	0	0	0	0	0	0	0	0	0	0	0	0	0	0	0	0	0	0	0	0	0	0	0	0	0	0	0	0	0	0	0	0	0	0	0	0	0	0	0	0	0	0	0	0	0
gspI_U_down	30	17	53	0	0	0	1	0	2	0	0	1	18	8	27	219	202	178	160	56	83	61	73	109	0	0	0	0	0	0	0	0	0	0	0	1	0	0	1	0	0	0	0	14	28	3	1	3	242
gspJ_U_down	0	0	2	0	0	0	0	0	0	0	0	0	0	0	0	0	0	0	0	0	0	1	0	1	0	0	0	0	0	0	0	0	0	0	0	0	0	0	0	0	0	0	0	0	0	0	0	0	8
gspK_U_down	39	37	80	0	0	0	6	1	5	0	0	0	31	19	37	340	310	327	250	157	137	161	151	258	0	0	0	0	1	2	3	0	0	0	0	0	2	0	1	0	0	0	1	12	36	4	5	2	538
gspL_-_down	0	0	0	0	0	0	0	0	0	0	0	0	0	0	0	0	0	3	0	0	0	0	0	0	0	0	0	0	0	0	0	0	0	0	0	0	0	0	0	0	0	0	0	0	0	0	0	0	0
gspM_-_down	0	0	0	0	0	0	0	0	0	0	0	0	0	0	0	0	0	0	0	0	0	0	0	0	0	0	0	0	0	0	0	0	0	0	0	0	0	0	0	0	0	0	0	0	0	0	0	0	0
gspO_U_down	18	2	14	0	0	0	0	0	0	0	0	0	3	1	2	19	5	36	23	4	10	6	10	9	0	0	0	0	0	0	0	0	0	0	0	0	0	0	1	0	0	0	0	0	5	0	0	0	33
gst_O_down	0	0	0	0	0	0	0	0	0	0	0	0	0	0	0	0	0	0	0	0	0	1	0	2	0	0	0	0	0	0	0	0	0	0	0	0	0	0	0	0	0	0	0	0	0	0	0	0	2
guaA_F_down	0	0	1	0	0	0	0	0	0	0	0	0	0	0	0	4	6	5	3	0	0	5	1	1	0	0	0	0	0	0	0	0	0	0	0	0	0	0	0	0	0	0	0	0	1	0	0	0	16
guaB_R_down	14	3	9	0	1	0	0	0	0	0	0	0	1	1	0	13	13	12	19	5	6	11	11	20	0	0	0	0	0	0	0	0	0	0	0	0	0	0	0	0	0	0	0	1	3	0	0	1	36
guaC_F_down	0	6	21	0	0	0	0	0	0	0	0	0	5	3	6	35	35	34	19	3	8	14	14	7	0	0	0	0	0	0	0	0	0	0	0	0	0	0	1	0	0	0	0	4	11	2	3	0	36
guaD_R_down	0	0	0	0	0	0	0	0	0	0	0	0	0	0	0	0	0	0	0	0	0	0	0	0	0	0	0	0	0	0	0	0	0	0	0	0	0	0	0	0	0	0	0	0	0	0	0	0	0
gudD_R_down	0	0	0	0	0	0	0	0	0	0	0	0	0	0	0	0	0	0	0	0	0	0	0	0	0	0	0	0	0	0	0	0	0	0	0	0	0	0	0	0	0	0	0	0	0	0	0	0	0
gudP_-_down	76	28	59	0	0	0	2	3	1	0	0	0	23	10	28	214	201	173	188	75	82	69	74	106	0	0	0	1	0	1	0	0	0	0	0	0	1	1	0	0	0	0	0	10	25	2	0	2	260
gudX_R_down	212	86	255	0	0	0	3	12	2	1	1	0	84	28	103	669	588	887	756	355	435	234	280	303	0	0	0	1	2	0	4	2	0	1	3	1	5	1	7	0	0	0	2	35	113	2	2	3	1092
gutM_K_down	0	0	0	0	0	0	0	0	0	0	0	0	0	0	0	0	0	0	0	0	0	0	0	0	0	0	0	0	0	0	0	0	0	0	0	0	0	0	0	0	0	0	0	0	0	0	0	0	0
gutQ_R_down	0	0	0	0	0	0	0	0	0	0	0	0	0	0	0	0	0	0	0	0	0	0	0	0	0	0	0	0	0	0	0	0	0	0	0	0	0	0	0	0	0	0	0	0	0	0	0	0	1
gyrA_L_down	0	0	0	0	0	0	0	0	0	0	0	0	0	0	0	0	0	0	0	0	0	0	0	0	0	0	0	0	0	0	0	0	0	0	0	0	0	0	0	0	0	0	0	0	0	0	0	0	0
gyrB_L_down	0	0	0	0	0	0	0	0	0	0	0	0	0	0	0	0	0	0	0	0	1	0	0	0	0	0	0	0	0	0	0	0	0	0	0	0	0	0	0	0	0	0	0	0	0	0	0	0	0
hcaB_R_down	0	0	0	0	0	0	0	0	0	0	0	0	0	0	0	1	0	3	0	0	0	0	0	0	0	0	0	0	0	0	0	0	0	0	0	0	0	0	0	0	0	0	0	0	0	0	0	0	0
hcaC_R_down	0	0	0	0	0	0	0	0	0	0	0	0	0	0	0	0	0	1	0	0	0	0	0	0	0	0	0	0	0	0	0	0	0	0	0	0	0	0	0	0	0	0	0	0	0	0	0	0	2
hcaD_R_down	0	0	0	0	0	0	0	0	0	0	0	0	0	0	0	0	0	0	0	0	0	0	0	0	0	0	0	0	0	0	0	0	0	0	0	0	0	0	0	0	0	0	0	0	0	0	0	0	0
hcaE_R_down	0	0	0	0	0	0	0	0	0	0	0	0	0	0	0	0	0	0	0	0	0	0	0	0	0	0	0	0	0	0	0	0	0	0	0	0	0	0	0	0	0	0	0	0	0	0	0	0	0
hcaF_Q_down	94	28	56	0	0	0	1	1	0	0	0	0	18	6	24	336	320	421	115	57	77	75	103	112	0	0	0	0	0	0	3	0	1	0	1	0	2	1	0	0	1	0	2	18	44	0	2	3	251
hcaR_K_down	0	0	0	0	0	0	0	0	0	0	0	0	0	0	0	0	0	6	0	1	0	1	2	0	0	0	0	0	0	0	0	0	0	0	0	0	0	0	0	0	0	0	0	0	0	0	0	0	2
hcaT_-_down	16	8	10	0	0	0	2	0	0	0	0	0	3	2	2	30	16	23	23	17	14	5	5	22	0	0	0	0	0	0	1	0	0	0	0	0	0	0	0	0	0	0	0	2	1	0	0	0	37
hchA_R_down	0	1	6	0	0	0	0	0	0	0	0	0	3	1	1	8	4	16	13	6	9	13	9	17	0	0	0	0	0	0	0	0	0	0	0	0	0	0	0	0	0	0	0	0	2	0	0	0	54
hcp_-_down	354	151	381	0	0	0	15	22	7	0	2	1	186	49	190	1609	1434	1755	1664	705	802	428	539	638	56	0	3	7	6	4	5	0	0	8	3	4	21	6	3	2	2	0	42	62	191	7	3	10	2483
hcr_C_down	54	26	88	0	0	0	4	3	1	0	0	0	38	9	36	337	287	336	346	132	149	107	132	150	1	0	0	0	0	0	2	0	0	0	2	1	1	0	0	0	0	0	3	14	46	4	3	2	485
hda_L_down	0	2	4	0	0	0	0	0	0	0	0	0	5	2	1	90	52	60	16	5	15	7	11	9	0	0	0	0	0	0	0	0	0	0	0	0	1	0	0	0	0	0	0	0	5	0	0	0	32
hdeA_-_down	0	0	0	0	0	0	0	0	0	0	0	0	0	0	0	0	0	0	0	0	0	1	1	1	0	0	0	0	0	0	0	0	0	0	0	0	0	0	0	0	0	0	0	0	1	0	0	0	2
hdeB_-_down	48	25	65	0	0	0	0	0	0	0	1	0	7	3	9	168	136	180	160	62	62	40	64	80	0	0	0	0	0	0	1	0	0	0	0	0	2	1	0	0	0	0	0	26	53	1	1	1	329
hdeD_S_down	0	0	0	0	0	0	0	0	0	0	0	0	0	0	0	0	0	0	1	0	0	0	0	0	0	0	0	0	0	0	0	0	0	0	0	0	0	0	0	0	0	0	0	0	0	0	0	0	0
hdfR_K_down	1174	558	1506	2	1	1	42	48	23	2	3	1	412	141	425	3457	2908	2923	3374	1674	1888	1320	1541	1796	1	1	2	0	1	1	12	3	0	8	2	10	23	9	4	2	3	0	34	242	589	20	17	23	4579
hdhA_R_down	14	31	84	0	0	0	1	4	3	1	1	0	21	8	33	128	127	146	222	89	115	50	56	68	0	0	0	0	0	0	0	0	0	2	0	1	2	0	0	0	0	0	0	4	20	1	1	1	293
helD_L_down	13	4	8	0	0	0	1	1	0	0	0	0	8	1	6	57	28	107	71	15	39	11	26	16	0	0	1	1	1	0	1	0	0	0	0	0	1	0	0	0	0	0	0	6	11	0	0	0	93
hemA_H_down	77	9	46	0	0	0	1	2	0	0	0	0	6	1	9	166	106	93	113	51	90	36	41	59	0	1	0	0	0	0	0	0	0	0	0	0	1	1	0	0	0	0	79	6	14	2	2	1	126
hemB_-_down	0	0	0	0	0	0	0	0	0	0	0	0	0	0	0	1	3	1	0	0	0	0	1	0	0	0	0	0	0	0	0	0	0	0	0	0	0	0	0	0	0	0	0	1	0	0	0	0	0
hemC_-_down	0	0	0	0	0	0	0	0	0	0	0	0	0	0	0	13	13	19	0	0	0	0	0	0	1	0	3	0	0	0	0	0	0	0	0	0	0	0	0	0	0	0	0	0	0	0	0	0	0
hemD_H_down	0	0	0	0	0	0	0	0	0	0	0	0	0	0	0	5	8	4	0	0	0	1	2	1	0	0	0	0	0	0	0	0	0	0	0	0	0	0	0	0	0	0	0	0	0	0	0	0	0
hemE_H_down	9	3	9	0	0	0	0	0	0	0	0	0	1	0	2	20	25	13	19	4	13	9	15	12	0	0	0	0	0	0	0	0	0	0	0	0	0	0	0	0	0	0	0	2	5	0	1	0	24
hemF_-_down	264	51	188	0	0	0	8	6	8	0	0	0	67	21	87	794	619	789	676	275	287	208	218	345	2	0	1	1	1	0	3	0	0	4	1	7	17	2	5	0	1	0	0	34	86	1	2	4	980
hemG_H_down	80	18	50	0	0	0	0	3	3	0	0	0	16	13	29	124	128	167	191	87	82	38	73	99	0	0	1	0	0	0	2	0	0	0	1	2	7	0	1	0	0	0	15	6	34	0	1	0	250
hemH_-_down	0	0	0	0	0	0	0	0	0	0	0	0	0	0	1	0	0	0	0	0	0	0	0	1	0	0	0	0	0	0	0	0	0	0	0	0	0	0	0	0	0	0	0	0	0	0	0	0	2
hemL_H_down	0	0	1	0	0	0	0	0	0	0	0	0	0	0	0	2	0	5	0	0	1	0	0	0	0	0	0	0	0	0	0	0	0	0	0	0	0	0	0	0	0	0	0	0	0	0	0	0	5
hemN_H_down	64	17	45	0	0	0	0	0	0	0	0	1	23	8	22	156	124	192	96	42	50	65	83	59	0	0	0	0	0	0	0	0	0	0	1	0	3	0	0	0	0	0	0	4	26	0	1	0	187
hemX_H_down	0	0	7	0	0	0	0	1	0	0	0	0	1	0	0	0	1	2	5	2	6	2	2	1	0	0	0	0	0	0	0	0	0	0	0	0	0	0	0	0	0	0	0	0	2	0	0	0	11
hemY_H_down	0	0	0	0	0	0	0	0	0	0	0	0	0	0	0	0	0	0	0	0	0	0	0	0	0	0	0	0	0	0	0	0	0	0	0	0	0	0	0	0	0	0	0	0	0	0	0	0	0
hepA_L_down	87	30	98	0	0	0	2	1	2	0	0	0	21	4	19	292	279	327	460	180	224	112	140	174	0	0	2	0	0	0	1	0	0	1	0	1	4	2	0	0	1	0	1	19	45	2	1	2	560
hflB_O_down	0	0	0	0	0	0	0	0	0	0	0	0	0	0	0	6	4	11	0	0	0	1	0	2	0	0	0	0	0	0	0	0	0	0	0	0	0	0	0	0	0	0	0	0	0	0	0	0	2
hflC_O_down	675	163	641	0	0	0	13	32	11	1	2	1	295	99	350	1180	1073	1392	1893	844	1103	571	634	723	1	0	2	2	0	3	5	0	0	3	1	0	27	3	7	1	0	1	61	71	228	7	10	12	1954
hflD_R_down	0	0	0	0	0	0	0	0	0	0	0	0	0	0	0	3	3	1	0	1	1	0	3	1	0	0	0	0	0	0	0	0	0	0	0	0	0	0	0	0	0	0	0	0	1	0	0	0	2
hflK_O_down	0	0	0	0	0	0	0	0	0	0	0	0	0	0	0	0	0	0	0	0	0	0	0	0	0	0	0	0	0	0	0	0	0	0	0	0	0	0	0	0	0	0	0	0	0	0	0	0	0
hflX_R_down	0	1	1	0	0	0	0	0	0	0	0	0	0	0	1	6	4	2	10	2	3	7	3	20	0	0	0	0	0	0	0	0	0	0	0	1	0	0	0	0	0	0	0	0	2	0	0	0	15
hfq_R_down	0	0	0	0	0	0	0	0	0	0	0	0	0	0	0	0	0	0	0	0	0	0	0	0	0	0	0	0	0	0	0	0	0	0	0	0	0	0	0	0	0	0	0	0	0	0	0	0	1
hha_-_down	0	0	0	0	0	0	0	0	0	0	0	0	0	0	0	0	0	0	0	0	0	0	0	1	0	0	0	0	0	0	0	0	0	0	0	0	0	0	0	0	0	0	0	0	0	0	0	0	4
hinT_R_down	0	0	0	0	0	0	0	0	0	0	0	0	0	0	0	0	0	0	0	0	0	0	0	0	0	0	0	0	0	0	0	0	0	0	0	0	0	0	0	0	0	0	0	0	0	0	0	0	0
hipA_R_down	111	77	174	0	0	0	6	4	1	0	0	0	61	29	62	463	369	475	519	261	256	192	277	260	2	0	0	1	0	0	3	2	0	1	1	2	7	0	2	0	1	0	1	23	51	1	5	3	671
hipB_K_down	0	0	0	0	0	0	0	0	0	0	0	0	0	0	0	0	0	0	0	0	0	2	3	0	0	0	0	0	0	0	0	0	0	0	0	0	0	0	0	0	0	0	0	0	0	0	0	0	1
hisA_E_down	0	0	0	0	0	0	0	0	0	0	0	0	0	0	0	0	2	2	0	0	0	0	0	0	0	0	0	0	0	0	0	0	0	0	0	0	0	0	0	0	0	0	0	0	0	0	0	0	2
hisB_E_down	80	30	92	0	0	0	4	7	1	1	0	0	46	9	52	287	249	270	422	164	186	81	119	135	0	0	0	2	0	2	2	0	0	0	0	0	2	1	3	1	0	0	42	13	35	1	2	2	504
hisC_E_down	0	0	2	0	0	0	0	0	0	0	0	0	0	0	0	5	6	1	2	2	0	0	0	0	0	0	0	0	0	0	0	0	0	0	0	0	0	0	0	0	0	0	0	0	0	0	0	0	4
hisD_-_down	0	1	0	0	0	0	0	0	0	0	0	0	0	0	0	0	0	0	0	0	0	0	0	0	0	0	0	0	0	0	0	0	0	0	0	0	0	0	0	0	0	0	0	0	0	0	0	0	1
hisF_E_down	0	0	0	0	0	0	0	0	0	0	0	0	0	0	0	0	0	0	0	0	0	0	0	2	0	0	0	0	0	0	0	0	0	0	0	0	0	0	0	0	0	0	0	0	0	0	0	0	1
hisG_E_down	0	0	0	0	0	0	0	0	0	0	0	0	0	0	0	2	3	1	0	0	0	0	0	0	0	0	0	0	0	0	0	0	0	0	0	0	0	0	0	0	0	0	0	0	0	0	0	0	0
hisH_E_down	0	0	0	0	0	0	0	0	0	0	0	0	0	0	0	0	0	0	0	0	0	0	0	0	0	0	0	0	0	0	0	0	0	0	0	0	0	0	0	0	0	0	0	0	0	0	0	0	0
hisI_E_down	0	1	0	0	0	0	0	0	0	0	0	0	0	0	0	0	0	0	0	0	0	0	0	0	0	0	0	0	0	0	0	0	0	0	0	0	0	0	0	0	0	0	0	0	0	0	0	0	0
hisJ_T_down	0	0	1	0	0	0	0	0	0	0	0	0	0	0	1	3	8	1	4	1	0	2	5	1	0	0	0	0	0	0	0	0	0	0	0	0	0	0	0	0	0	0	0	0	1	0	0	0	3
hisL_-_down	43	18	60	0	0	0	3	1	2	0	0	0	21	3	20	204	180	225	248	103	128	54	53	96	2	0	0	1	0	0	1	0	0	0	0	1	3	0	0	1	0	0	1	7	30	1	2	1	301
hisM_E_down	0	0	0	0	0	0	0	0	0	0	0	0	0	0	0	0	0	0	0	0	0	0	0	0	0	0	0	0	0	0	0	0	0	0	0	0	0	0	0	0	0	0	0	0	0	0	0	0	0
hisP_E_down	130	50	91	0	0	0	3	10	3	0	0	0	88	41	128	226	165	239	178	79	74	115	126	167	0	0	0	0	0	0	1	0	0	2	0	2	3	0	0	0	0	0	0	8	27	3	2	2	369
hisQ_E_down	0	0	0	0	0	0	0	0	0	0	0	0	0	0	0	0	0	0	0	0	0	0	0	0	0	0	0	0	0	0	0	0	0	0	0	0	0	0	0	0	0	0	0	0	0	0	0	0	0
hisS_J_down	0	0	0	0	0	0	0	0	0	0	0	0	0	0	0	0	0	0	0	0	0	0	0	0	0	0	0	0	0	0	0	0	0	0	0	0	0	0	0	0	0	0	0	0	0	0	0	0	2
hlyE_-_down	0	0	0	0	0	0	0	0	0	0	0	0	0	0	0	0	0	3	0	0	0	0	0	2	0	0	0	0	0	0	0	0	0	0	0	0	0	0	0	0	0	0	0	1	0	0	0	0	1
hmp_C_down	29	6	17	0	0	0	2	0	0	0	0	0	7	0	9	80	83	98	125	49	66	24	23	43	0	0	0	0	0	0	1	0	0	0	0	0	1	0	0	0	0	0	0	1	9	1	1	0	160
hns_R_down	159	37	127	0	0	0	8	12	7	0	1	0	27	13	34	336	321	409	481	209	269	139	160	206	0	0	0	1	0	1	3	0	0	0	0	0	3	1	2	0	0	0	0	34	118	2	2	2	543
hofB_U_down	0	0	0	0	0	0	0	0	0	0	0	0	0	0	0	3	1	1	0	0	0	0	0	0	0	0	0	0	0	0	0	0	0	0	0	0	0	0	0	0	0	0	0	0	0	0	0	0	0
hofC_U_down	0	0	0	0	0	0	0	0	0	0	0	0	0	0	0	0	0	0	0	0	0	0	0	0	0	0	0	0	0	0	0	0	0	0	0	0	0	0	0	0	0	0	0	0	0	0	0	0	0
hofM_-_down	0	0	1	0	0	0	0	0	0	0	0	0	0	0	0	0	0	0	0	0	0	2	0	3	0	0	0	0	0	0	0	0	0	0	0	0	0	0	0	0	0	0	0	0	0	0	0	0	1
hofN_U_down	0	0	0	0	0	0	0	0	0	0	0	0	0	0	0	6	9	0	0	0	0	0	0	0	0	0	0	0	0	0	0	0	0	0	0	0	0	0	0	0	0	0	0	0	0	0	0	0	1
hofO_-_down	0	0	0	0	0	0	0	0	0	0	0	0	0	0	0	0	0	0	0	0	0	0	0	0	0	0	0	0	0	0	0	0	0	0	0	0	0	0	0	0	0	0	0	0	0	0	0	0	0
hofP_-_down	0	0	0	0	0	0	0	0	0	0	0	0	0	0	0	0	0	0	0	0	0	1	2	1	0	0	0	0	0	0	0	0	0	0	0	0	0	0	0	0	0	0	0	0	0	0	0	0	0
hofQ_U_down	0	0	0	0	0	0	0	0	0	0	0	0	0	0	0	0	0	0	0	0	0	1	0	1	0	0	0	0	0	0	0	0	0	0	0	0	0	0	0	0	0	0	0	0	0	0	0	0	1
hokA_-_down	60	16	43	0	0	0	2	4	1	1	0	0	7	4	18	66	75	89	159	75	75	10	25	51	1	0	0	0	0	0	0	0	0	1	0	0	1	0	0	0	0	0	51	8	18	0	0	1	91
hokB_-_down	8	0	0	0	0	0	0	0	0	0	0	0	0	0	0	0	0	0	0	0	0	0	0	0	0	0	0	0	0	0	0	0	0	0	0	0	0	0	0	0	0	0	0	0	0	0	0	0	1
hokC_-_down	100	56	111	0	0	0	7	5	0	0	0	0	43	14	47	440	376	557	382	156	159	120	172	174	0	0	0	0	0	0	2	0	0	1	0	1	5	2	2	1	0	0	1	10	50	1	3	3	555
hokD_-_down	0	0	0	0	0	0	0	0	0	0	0	0	0	0	0	0	0	0	0	0	0	0	0	0	0	0	0	0	0	0	0	0	0	0	0	0	0	0	0	0	0	0	0	0	0	0	0	0	0
hokE_-_down	0	0	0	0	0	0	0	0	0	0	1	0	0	0	0	1	0	4	0	0	0	0	0	0	0	0	0	0	0	0	0	0	0	0	0	0	0	0	0	0	0	0	0	0	0	0	0	0	0
holA_L_down	0	2	0	0	0	0	0	0	0	0	0	0	0	0	0	13	7	4	0	0	0	4	0	9	0	0	0	0	0	0	0	0	0	0	0	0	0	0	0	0	0	0	0	0	0	0	0	0	1
holB_L_down	0	0	0	0	0	0	0	0	0	0	0	0	0	0	0	1	2	0	1	0	0	1	1	0	0	0	0	0	0	0	0	0	0	0	0	0	0	0	0	0	0	0	0	0	0	0	0	0	1
holC_-_down	32	9	24	0	0	0	2	4	1	6	9	2	16	1	17	92	101	103	76	30	51	17	27	31	0	0	0	0	0	0	1	0	0	0	0	0	0	0	0	0	0	0	0	1	12	0	1	0	119
holD_-_down	0	1	0	0	0	0	0	0	0	0	0	0	0	0	0	7	1	17	0	0	0	0	0	2	0	0	0	0	0	0	0	0	0	0	0	0	0	0	0	0	0	0	0	0	0	0	0	0	3
holE_-_down	0	0	0	0	0	0	0	0	0	0	0	0	0	0	0	0	0	0	1	0	0	0	0	0	0	0	0	0	0	0	0	0	0	0	0	0	0	0	0	0	0	0	0	0	0	0	0	0	2
hpf_J_down	0	0	0	0	0	0	0	0	0	0	0	0	0	0	0	0	0	0	0	0	0	0	0	0	0	0	0	0	0	0	0	0	0	0	0	0	0	0	0	0	0	0	0	0	0	0	0	0	1
hpt_F_down	0	0	1	0	0	0	0	0	0	0	0	0	0	0	0	5	4	5	0	0	0	0	0	0	0	0	0	0	0	0	0	0	0	0	0	0	0	0	0	0	0	0	0	0	1	0	0	0	2
hrpA_L_down	608	238	711	0	0	0	20	27	14	1	3	1	254	78	249	1631	1320	1479	2166	1047	1103	575	641	981	5	2	2	1	1	2	10	1	0	4	5	5	30	4	7	1	1	0	57	102	175	9	16	13	2964
hrpB_L_down	23	14	26	0	0	0	3	3	1	0	0	0	16	4	23	103	61	103	92	36	36	31	44	39	0	0	0	1	0	0	0	0	0	0	0	0	4	0	1	0	0	0	0	2	10	0	1	1	134
hscA_O_down	26	3	16	0	0	0	1	1	0	0	0	0	6	3	7	45	46	70	63	20	28	34	36	37	0	0	0	0	0	0	0	0	0	3	0	2	0	0	0	0	0	0	23	3	5	0	0	0	86
hscB_O_down	3	7	44	0	0	0	1	0	0	0	1	0	12	3	18	137	125	116	124	49	64	34	51	60	1	0	1	1	0	0	0	0	0	1	0	0	1	0	0	0	0	0	0	2	23	2	2	1	185
hscC_O_down	0	0	0	0	0	0	0	0	0	0	0	0	0	0	0	0	0	0	0	0	0	0	0	0	0	0	0	0	0	0	0	0	0	0	0	0	0	0	0	0	0	0	0	0	0	0	0	0	0
hsdM_V_down	0	0	0	0	0	0	0	0	0	0	0	0	0	0	0	0	0	0	0	0	0	0	0	0	0	0	0	0	0	0	0	0	0	0	0	0	0	0	0	0	0	0	0	0	0	0	0	0	0
hsdR_V_down	0	0	0	0	0	0	0	0	0	0	0	0	0	0	0	3	6	4	4	0	1	1	3	0	0	0	0	0	0	0	0	0	0	0	0	0	0	0	1	0	0	0	0	0	0	1	1	0	6
hsdS_V_down	0	0	0	0	0	0	0	0	0	0	0	0	0	0	0	0	0	0	0	0	0	0	0	0	0	0	0	0	0	0	0	0	0	0	0	0	0	0	0	0	0	0	0	0	0	0	0	0	0
hslJ_O_down	17	9	26	0	0	0	0	1	0	0	0	0	1	3	6	164	148	120	134	61	65	71	75	86	0	1	0	1	0	1	0	0	0	0	0	1	1	0	0	0	0	0	0	7	33	1	2	0	231
hslO_-_down	247	137	375	0	0	0	10	10	5	0	1	0	112	43	131	994	894	841	1023	522	613	337	383	525	5	0	2	1	0	2	4	0	0	2	0	1	13	1	2	0	0	1	2	55	201	4	5	6	1389
hslR_J_down	6	1	0	0	0	0	0	0	0	0	0	0	0	0	0	0	2	4	0	0	0	0	0	0	0	0	0	0	0	0	0	0	0	0	0	0	0	0	0	0	0	0	0	1	0	0	0	0	0
hslU_O_down	0	0	0	0	0	0	0	0	0	0	0	0	0	0	0	0	1	1	0	0	1	0	0	0	0	0	0	0	0	0	0	0	0	0	0	0	0	0	0	0	0	0	0	0	0	0	0	0	3
hslV_O_down	197	76	201	0	0	0	5	1	2	2	2	1	84	23	59	638	591	523	617	279	395	216	254	323	2	0	1	1	0	2	2	0	0	1	1	0	4	1	3	0	0	0	3	32	137	3	4	4	898
hspQ_S_down	9	4	5	0	0	0	1	0	0	0	0	0	6	2	1	57	52	89	54	14	26	12	13	18	0	0	0	0	1	0	1	0	0	0	0	0	0	0	0	0	0	0	0	3	3	0	0	0	69
hsrA_-_down	0	0	0	0	0	0	0	0	0	0	0	0	0	0	0	0	0	0	0	0	0	0	0	0	0	0	0	0	0	0	0	0	0	0	0	0	0	0	0	0	0	0	0	0	0	0	0	0	0
htpG_O_down	17	0	4	0	0	0	0	0	0	0	0	0	1	0	2	41	29	12	20	14	13	2	10	8	0	0	0	0	0	0	0	0	0	0	0	0	0	1	0	0	0	0	0	1	2	1	0	0	16
htpX_O_down	11	6	11	0	0	0	0	0	0	0	0	0	4	0	10	61	52	46	59	29	31	10	19	21	0	0	0	0	0	0	0	0	0	0	0	0	2	0	0	0	0	0	0	4	7	1	2	0	69
htrE_U_down	256	114	266	0	0	0	10	16	9	0	1	0	91	35	99	700	687	669	719	345	386	325	392	448	2	0	4	0	0	0	3	0	0	5	2	6	11	1	4	0	1	0	0	40	125	7	5	2	1152
htrG_T_down	0	0	0	0	0	0	0	0	0	0	0	0	0	0	0	1	0	5	0	1	1	0	2	1	0	0	0	0	0	0	0	0	0	0	0	0	0	0	0	0	0	0	0	0	0	0	0	0	6
htrL_-_down	27	11	48	0	0	0	0	1	2	0	0	0	15	9	16	109	137	94	128	49	78	31	51	55	0	0	0	0	1	0	0	0	0	0	0	1	0	1	0	0	0	0	0	4	22	0	0	1	238
hupA_-_down	1196	409	969	0	0	0	20	26	10	1	4	0	275	93	287	3590	3623	2797	3372	1575	1901	1213	1522	1660	2	2	3	6	3	4	19	3	1	9	4	9	41	5	16	1	2	1	65	196	582	26	24	31	6054
hupB_-_down	26	11	21	0	0	0	0	1	0	0	0	0	8	0	10	130	120	131	120	48	51	44	40	66	0	0	0	0	0	0	0	0	0	1	0	1	2	0	1	0	0	0	0	9	11	0	0	0	183
hyaA_C_down	0	0	1	0	0	0	0	0	0	0	0	0	0	0	0	0	0	0	0	0	0	0	0	0	0	0	0	0	0	0	0	0	0	0	0	0	0	0	0	0	0	0	0	0	2	0	0	0	0
hyaB_C_down	0	0	0	0	0	0	0	0	0	0	0	0	0	0	0	0	0	0	0	0	0	0	0	0	0	0	0	0	0	0	0	0	0	0	0	0	0	0	0	0	0	0	0	0	0	0	0	0	0
hyaC_C_down	0	0	0	0	0	0	0	0	0	0	0	0	0	0	0	0	0	0	0	0	0	0	0	0	0	0	0	0	0	0	0	0	0	0	0	0	0	0	0	0	0	0	0	0	1	0	0	0	1
hyaD_C_down	0	0	0	0	0	0	0	0	0	0	0	0	0	0	0	0	0	0	0	0	0	0	0	0	0	0	0	0	0	0	0	0	0	0	0	0	0	0	0	0	0	0	0	0	0	0	0	0	0
hyaE_-_down	0	0	0	0	0	0	0	0	0	0	0	0	0	0	0	0	0	0	0	0	0	0	0	0	0	0	0	0	0	0	0	0	0	0	0	0	0	0	0	0	0	0	0	0	0	0	0	0	0
hyaF_-_down	0	0	0	0	0	0	0	0	0	0	0	0	0	0	0	1	0	8	0	0	1	2	1	1	0	0	0	0	0	0	0	0	0	0	0	0	0	0	0	0	0	0	0	0	4	0	0	0	1
hybA_C_down	8	0	0	0	0	0	0	0	0	0	0	0	0	0	0	5	15	4	0	0	0	0	0	0	0	0	0	0	0	0	0	0	0	0	0	0	0	0	0	0	0	0	0	0	0	0	0	0	3
hybB_C_down	0	0	0	0	0	0	0	0	0	0	0	0	0	0	0	0	0	0	0	0	1	0	0	0	0	0	0	0	0	0	0	0	0	0	0	0	0	0	0	0	0	0	0	0	0	0	0	0	0
hybC_C_down	63	15	58	0	0	0	1	1	0	0	0	0	9	5	33	96	104	136	48	27	35	40	43	42	0	0	0	0	0	1	0	0	0	1	0	1	0	0	0	0	0	0	63	10	23	0	0	1	72
hybD_C_down	12	4	12	0	0	0	1	0	0	0	0	0	1	0	6	43	48	53	42	18	27	22	13	28	0	0	0	0	0	0	0	0	0	0	0	0	0	0	0	0	0	0	0	1	4	0	1	0	74
hybE_-_down	0	0	0	0	0	0	0	0	0	0	0	0	0	0	0	0	0	0	0	0	0	0	0	0	0	0	0	0	0	0	0	0	0	0	0	0	0	0	0	0	0	0	0	0	0	0	0	0	0
hybF_-_down	156	73	136	0	0	0	4	7	2	1	0	1	43	12	55	454	392	339	438	198	247	152	184	198	1	0	0	0	0	0	1	0	0	0	0	4	7	1	2	0	0	0	0	23	64	2	2	2	621
hybG_O_down	0	0	0	0	0	0	0	0	0	0	0	0	0	0	0	0	0	0	0	0	0	2	0	5	0	0	0	0	0	0	0	0	0	0	0	0	0	0	0	0	0	0	0	0	0	0	0	0	1
hybO_C_down	0	0	0	0	0	0	0	0	0	0	0	0	0	0	0	0	0	0	0	0	0	0	0	0	0	0	0	0	0	0	0	0	0	0	0	0	0	0	0	0	0	0	0	0	0	0	0	0	0
hycA_-_down	0	0	0	0	0	0	0	0	0	0	0	0	0	0	0	0	0	3	0	0	0	0	0	0	0	0	0	0	0	0	0	0	0	0	0	0	0	0	0	0	0	0	0	0	0	0	0	0	2
hycB_C_down	14	1	14	0	0	0	0	0	0	0	0	0	0	1	0	50	24	32	28	16	19	4	5	3	0	0	0	1	0	1	0	0	0	0	0	0	1	0	0	0	0	0	0	0	6	0	0	0	49
hycC_P_down	0	0	0	0	0	0	0	0	0	0	0	0	0	0	0	0	0	0	0	0	0	0	0	0	0	0	0	0	0	0	0	0	0	0	0	0	0	0	0	0	0	0	0	0	0	0	0	0	0
hycD_C_down	7	7	19	0	0	0	0	0	0	0	0	0	11	5	12	82	84	39	50	19	30	11	16	22	0	0	0	0	0	0	1	0	0	0	0	0	0	0	0	0	0	0	0	2	1	0	0	0	114
hycE_C_down	20	3	28	0	0	0	1	1	0	0	0	0	13	1	7	49	41	25	49	19	22	13	11	20	0	0	0	0	0	0	0	0	0	0	0	0	0	0	0	0	0	0	0	3	5	2	0	3	70
hycF_C_down	188	46	134	0	0	0	4	2	4	0	2	0	60	17	87	446	374	507	483	210	267	166	208	207	2	0	0	0	1	0	0	0	0	3	1	3	6	1	1	1	1	1	2	22	72	2	6	3	818
hycG_C_down	0	0	0	0	0	0	0	0	0	0	0	0	0	0	0	0	0	0	0	0	0	0	0	0	0	0	0	0	0	0	0	0	0	0	0	0	0	0	0	0	0	0	0	0	0	0	0	0	1
hycH_-_down	0	0	0	0	0	0	0	0	0	0	0	0	0	0	0	0	0	0	0	0	0	0	0	0	0	0	0	0	0	0	0	0	0	0	0	0	0	0	0	0	0	0	0	0	0	0	0	0	0
hycI_C_down	0	0	0	0	0	0	0	0	0	0	0	0	0	0	0	0	0	0	0	0	0	0	0	0	0	0	0	0	0	0	0	0	0	0	0	0	0	0	0	0	0	0	0	0	0	0	0	0	0
hydN_C_down	13	2	8	0	0	0	0	0	0	0	0	0	1	0	3	20	12	33	28	9	23	13	16	17	0	0	0	0	0	0	0	0	0	0	0	0	0	0	0	0	0	0	0	1	3	1	0	1	35
hyfA_C_down	0	0	0	0	0	0	0	0	0	0	0	0	0	0	0	0	0	0	0	0	0	0	0	0	0	0	0	0	0	0	0	0	0	0	0	0	0	0	0	0	0	0	0	0	0	0	0	0	3
hyfB_P_down	0	0	0	0	0	0	0	0	0	0	0	0	0	0	0	0	0	0	0	0	0	0	0	1	0	0	0	0	0	0	0	0	0	0	0	0	0	0	0	0	0	0	0	0	0	0	0	1	1
hyfC_C_down	0	0	0	0	0	0	0	0	0	0	0	0	0	0	0	0	1	1	0	0	0	0	0	0	0	0	0	0	0	0	0	0	0	0	0	0	0	0	0	0	0	0	0	0	0	0	0	0	1
hyfD_P_down	0	0	0	0	0	0	0	0	0	0	0	0	0	0	0	0	0	0	3	0	0	0	0	0	0	0	0	0	0	0	0	0	0	0	0	0	0	0	0	0	0	0	0	0	0	0	0	0	1
hyfE_C_down	0	0	0	0	0	0	0	0	0	0	0	0	0	0	0	0	0	0	0	0	0	0	0	0	0	0	0	0	0	0	0	0	0	0	0	0	0	0	0	0	0	0	0	0	0	0	0	0	1
hyfF_P_down	0	0	0	0	0	0	0	0	0	0	0	0	0	0	0	0	0	0	0	0	0	0	0	1	0	0	0	0	0	0	0	0	0	0	0	0	0	0	0	0	0	0	0	0	0	0	0	0	0
hyfG_C_down	14	0	0	0	0	0	0	0	0	0	0	0	0	0	0	0	0	2	0	0	0	3	5	3	0	0	0	0	0	0	0	0	0	0	0	0	0	0	0	0	0	0	0	0	2	0	0	1	1
hyfH_C_down	142	85	195	0	0	0	7	7	1	0	0	2	87	29	75	576	454	604	718	275	321	173	196	266	0	0	0	0	0	1	4	0	0	0	1	3	8	1	5	1	1	0	2	25	94	2	1	3	914
hyfI_C_down	0	0	0	0	0	0	0	0	0	0	0	0	0	0	0	1	4	0	0	0	0	0	0	0	0	0	0	0	0	0	0	0	0	0	0	0	0	0	0	0	0	0	0	0	0	0	0	0	0
hyfJ_-_down	1230	10039	4907	2	4	3	26	53	30	0	1	3	358	210	535	3430	3383	4191	869	424	471	2332	1892	4829	2	2	4	7	3	4	8	1	7	4	4	5	13	1	4	0	0	0	1034	252	1611	37	33	64	1405
hyfR_T_down	0	0	1	0	0	0	0	0	0	0	0	0	0	0	0	0	0	3	0	0	0	1	1	1	0	0	0	0	0	0	0	0	0	0	0	0	0	0	0	0	0	0	0	0	1	0	0	0	2
hyi_G_down	0	0	0	0	0	0	0	0	0	0	0	0	0	0	0	3	2	1	0	0	0	5	4	5	0	0	0	0	0	0	0	0	0	0	0	0	0	0	0	0	0	0	0	0	1	0	0	0	6
hypA_-_down	46	6	39	0	0	0	1	1	0	1	0	2	15	7	30	99	99	73	145	75	67	41	56	37	0	0	0	0	0	0	2	0	0	0	0	0	0	0	1	0	0	0	1	8	24	1	0	0	206
hypB_K_down	0	0	0	0	0	0	0	0	0	0	0	0	0	0	0	0	0	0	0	0	0	0	0	0	0	0	0	0	0	0	0	0	0	0	0	0	0	0	0	0	0	0	0	0	0	0	0	0	0
hypC_O_down	0	0	0	0	0	0	0	0	0	0	0	0	0	0	0	0	0	0	0	0	0	0	0	0	0	0	0	0	0	0	0	0	0	0	0	0	0	0	0	0	0	0	0	0	0	0	0	0	0
hypD_-_down	51	12	21	0	0	0	0	1	1	0	0	0	14	6	14	95	102	84	104	37	57	32	31	67	0	1	0	1	0	0	0	0	0	0	0	0	1	0	1	0	0	0	0	5	10	0	0	1	154
hypE_O_down	12	1	5	0	0	0	0	0	0	1	1	0	2	1	3	927	457	3015	26	9	13	5	8	6	0	0	0	1	0	2	1	1	0	0	0	0	1	0	0	0	0	0	0	1	3	0	0	0	48
hypF_O_down	0	0	0	0	0	0	0	0	0	0	0	0	0	0	0	2	6	0	0	0	0	0	2	0	0	0	0	0	0	0	0	0	0	0	0	0	0	0	0	0	0	0	0	0	0	0	0	0	1
hyuA_F_down	823	189	645	0	0	0	9	9	9	0	1	0	143	49	151	1567	1407	1574	1038	372	441	575	669	771	1	1	0	2	1	1	9	1	1	5	2	3	17	1	2	2	2	0	50	52	204	11	14	19	2222
iaaA_-_down	0	0	0	0	0	0	0	0	0	0	0	0	0	0	0	1	3	0	1	0	0	0	0	0	0	0	0	0	0	0	0	0	0	0	0	0	0	0	0	0	0	0	0	0	0	0	0	0	0
iadA_G_down	0	0	0	0	0	0	0	0	0	0	0	0	0	0	0	0	0	0	0	0	0	0	0	0	0	0	0	0	0	0	0	0	0	0	0	0	0	0	0	0	0	0	0	0	0	0	0	0	0
iap_R_down	0	0	0	0	0	0	0	0	0	0	0	0	0	0	0	2	0	10	2	1	0	1	0	0	0	0	0	0	0	0	0	0	0	0	0	0	0	0	0	0	0	0	0	0	0	0	0	0	4
ibpA_O_down	175	39	100	0	0	0	1	4	0	0	0	0	23	12	27	281	255	298	302	118	158	110	113	185	0	0	0	0	0	0	0	0	0	0	0	0	4	0	1	0	0	0	0	33	66	2	2	3	476
ibpB_O_down	0	0	0	0	0	0	0	0	0	0	0	0	0	0	0	2	8	1	0	0	1	0	0	0	0	0	0	0	0	0	0	0	0	0	0	0	0	0	0	0	0	0	0	0	0	0	0	0	0
icd_C_down	0	0	0	0	0	0	0	0	0	0	0	0	0	0	0	0	0	0	0	0	0	0	0	0	0	0	0	0	0	0	0	0	0	0	0	0	0	0	0	0	0	0	0	0	0	0	0	0	0
iclR_K_down	1888	655	1975	1	2	3	46	73	25	8	14	4	491	193	611	6330	5450	7199	7727	2945	3513	2357	2827	3222	10	3	4	5	6	7	40	5	0	17	13	21	91	20	22	2	7	2	90	325	1033	46	48	50	12605
idi_I_down	0	0	0	0	0	0	0	0	0	0	0	0	0	0	0	0	0	0	0	0	0	3	3	0	0	0	0	0	0	0	0	0	0	0	0	0	0	0	0	0	0	0	0	0	0	0	0	0	0
idnD_R_down	48	15	41	0	0	0	0	2	2	0	0	0	13	3	20	106	96	87	135	80	71	57	81	74	0	0	0	0	0	0	1	0	1	0	1	0	3	0	0	0	0	0	1	6	23	0	0	0	185
idnK_G_down	0	0	0	0	0	0	0	0	0	0	0	0	0	0	0	0	0	0	0	0	0	0	0	0	0	0	0	0	0	0	0	0	0	0	0	0	0	0	0	0	0	0	0	0	0	0	0	0	0
idnO_R_down	0	0	0	0	0	0	0	0	0	0	0	0	0	0	0	0	0	3	0	0	0	0	0	0	0	0	0	0	0	0	0	0	0	0	0	0	0	0	0	0	0	0	0	0	0	0	0	0	0
idnR_K_down	0	0	0	0	0	0	0	0	0	0	0	0	0	0	0	0	0	0	0	0	1	0	0	0	0	0	0	0	0	0	0	0	0	0	0	1	0	0	0	0	0	0	0	0	0	0	0	0	2
idnT_E_down	0	0	0	0	0	0	0	0	0	0	0	0	0	0	0	1	0	2	0	0	0	0	0	0	0	0	0	0	0	0	0	0	0	0	0	0	0	0	0	0	0	0	0	0	0	0	0	0	0
ihfA_-_down	10	3	5	0	0	0	1	0	0	0	0	0	1	3	5	6	3	7	8	1	4	4	4	7	0	0	0	0	0	0	0	0	0	0	0	0	0	0	0	0	0	0	0	0	0	0	0	0	3
ihfB_-_down	5521	2486	6456	3	0	3	87	135	57	4	7	3	1653	1494	3087	7134	7002	7899	4527	2359	2424	2639	3240	3875	3	2	8	3	3	8	27	7	1	9	3	12	57	19	18	3	1	1	74	610	1904	33	40	47	5078
ileS_J_down	0	0	1	0	0	0	0	0	0	0	0	0	0	0	0	1	1	7	0	0	0	4	1	3	0	0	0	0	0	0	0	0	0	0	0	0	0	0	0	0	0	0	0	0	0	0	0	0	3
ilvA_E_down	0	0	0	0	0	0	0	0	0	0	0	0	0	0	0	0	0	0	0	0	0	0	0	0	0	0	0	0	0	0	0	0	0	0	0	0	0	0	0	0	0	0	0	0	0	0	0	0	0
ilvB_H_down	0	0	0	0	0	0	0	0	0	0	0	0	0	0	0	1	3	0	0	0	0	0	0	0	0	0	0	0	0	0	0	0	0	0	0	0	0	0	0	0	0	0	0	0	0	0	0	0	1
ilvC_H_down	0	0	0	0	0	0	0	0	0	0	0	0	0	0	0	0	4	3	0	0	0	0	0	0	0	0	0	0	0	0	0	0	0	0	0	0	0	0	0	0	0	0	0	0	0	0	0	0	0
ilvD_-_down	0	0	0	0	0	0	0	0	0	0	0	0	0	0	0	0	0	0	0	0	0	0	0	0	0	0	0	0	0	0	0	0	0	0	0	0	0	0	0	0	0	0	0	0	0	0	0	0	2
ilvE_H_down	0	0	0	0	0	0	0	0	0	0	0	0	0	0	0	0	0	0	0	0	0	0	0	0	0	0	0	0	0	0	0	0	0	0	0	0	0	0	0	0	0	0	0	0	0	0	0	0	1
ilvH_E_down	0	0	0	0	0	0	0	0	0	0	0	0	0	0	0	0	2	0	0	1	0	0	0	0	0	0	0	0	0	0	0	0	0	0	0	0	0	0	0	0	0	0	0	0	0	0	0	0	5
ilvI_H_down	0	0	0	0	0	0	0	0	0	0	0	0	0	0	0	0	0	0	0	0	0	0	0	0	0	0	0	0	0	0	0	0	0	0	0	0	0	0	0	0	0	0	0	0	0	0	0	0	0
ilvL_-_down	0	0	0	0	0	0	0	0	0	0	0	0	0	0	0	2	0	7	0	1	0	0	0	0	0	0	0	0	0	0	0	0	0	0	0	0	0	0	0	0	0	0	0	0	0	0	0	0	3
ilvM_S_down	136	53	116	0	0	0	4	1	2	0	0	0	36	16	46	401	374	461	260	112	159	95	138	141	0	0	0	0	0	1	0	0	0	0	0	1	1	0	2	0	0	0	0	27	43	2	3	1	406
ilvN_E_down	47	3	12	0	0	0	0	3	0	0	0	0	3	7	7	53	54	41	59	24	22	8	9	20	0	0	0	1	0	1	1	0	0	0	0	0	0	0	0	0	0	0	0	2	10	0	1	0	92
ilvY_K_down	17	11	24	0	0	0	0	0	0	0	0	0	13	3	9	45	49	96	90	24	42	32	41	52	0	0	0	0	0	0	1	0	0	0	0	0	3	0	0	0	0	0	0	3	11	0	0	1	124
imp_M_down	0	0	2	0	0	0	0	0	0	0	0	0	0	0	0	0	3	1	0	0	0	0	0	0	0	0	0	0	0	0	0	0	0	0	0	0	0	0	0	0	0	0	0	0	0	0	0	0	3
inaA_-_down	0	0	0	0	0	0	0	0	0	0	0	0	0	0	0	0	0	0	0	0	0	0	0	0	0	0	0	0	0	0	0	0	0	0	0	0	0	0	0	0	0	0	0	0	0	0	0	0	0
infA_J_down	0	0	0	0	0	0	0	0	0	0	0	0	0	0	0	0	0	0	0	0	0	0	0	0	0	0	0	0	0	0	0	0	0	0	0	0	0	0	0	0	0	0	0	0	0	0	0	0	2
infB_J_down	0	0	2	0	0	0	0	0	0	0	0	0	0	1	1	9	5	16	4	5	8	0	1	4	0	0	0	0	0	0	0	0	0	1	0	0	0	0	0	0	0	0	0	0	1	0	0	0	20
infC_J_down	0	0	0	0	0	0	0	0	0	0	0	0	0	0	0	0	0	0	0	0	0	0	0	0	0	0	0	0	0	0	0	0	0	0	0	0	0	0	0	0	0	0	0	0	0	0	0	0	0
intA_L_down	0	0	0	0	0	0	0	0	0	0	0	0	0	0	0	0	0	0	0	0	0	0	0	0	0	0	0	0	0	0	0	0	0	0	0	0	0	0	0	0	0	0	0	0	0	0	0	0	0
intD_L_down	7	0	0	0	0	0	0	0	0	0	0	0	0	0	1	1	0	0	1	1	2	0	0	1	0	0	0	0	0	0	0	0	0	0	0	0	0	0	0	0	0	0	24	0	0	0	0	0	3
intE_-_down	0	0	0	0	0	0	0	0	0	0	0	0	0	0	0	0	0	0	0	1	0	1	1	1	0	0	0	0	0	0	0	0	0	0	0	0	0	0	0	0	0	0	0	0	1	0	0	0	3
intF_L_down	0	0	0	0	0	0	0	0	0	0	0	0	0	0	0	0	0	0	0	0	0	0	0	0	0	0	0	0	0	0	0	0	0	0	0	0	0	0	0	0	0	0	0	0	0	0	0	0	0
intR_L_down	0	0	0	0	0	0	0	0	0	0	0	0	0	0	0	0	0	0	0	0	0	0	0	0	0	0	0	0	0	0	0	0	0	0	0	0	0	0	0	0	0	0	0	0	0	0	0	0	0
intS_L_down	11	0	2	0	0	0	0	0	0	0	0	0	1	0	1	11	2	11	10	7	12	3	3	1	0	0	0	0	0	0	1	0	0	0	0	0	1	0	0	0	0	0	0	2	3	0	0	1	23
intZ_L_down	0	0	0	0	0	0	0	0	0	0	0	0	0	0	0	0	0	0	0	0	0	0	0	0	0	0	0	0	0	0	0	0	0	0	0	0	0	0	0	0	0	0	0	0	0	0	0	0	0
iraP_-_down	0	0	0	0	0	0	0	0	0	0	0	0	0	0	0	0	0	0	0	0	0	0	0	0	0	0	0	0	0	0	0	0	0	0	0	0	0	0	0	0	0	0	0	0	2	0	0	0	0
iscA_S_down	0	0	0	0	0	0	0	0	0	0	0	0	0	0	0	0	0	0	0	0	0	0	0	0	0	0	0	0	0	0	0	0	0	0	0	0	0	0	0	0	0	0	0	0	1	0	0	0	0
iscR_K_down	0	4	7	0	0	0	0	0	0	0	0	1	0	1	3	18	14	41	21	10	7	2	3	12	0	0	0	0	0	0	0	0	0	0	0	0	0	0	0	0	0	0	0	0	2	0	0	0	34
iscS_E_down	1	6	12	1	0	1	0	0	1	0	0	0	3	1	2	891	880	1864	44	20	39	175	233	251	317	86	233	45	57	49	0	0	0	1	0	3	1	0	0	0	0	0	6	4	11	0	0	3	56
iscU_C_down	211	93	222	0	0	0	7	8	1	1	0	0	109	33	108	1389	1083	2473	1034	464	470	277	326	329	36	6	16	2	2	3	22	2	0	10	6	10	19	5	5	0	1	0	2	35	112	6	9	5	1687
iscX_-_down	0	0	0	0	0	0	0	0	0	0	0	0	0	0	0	0	0	0	1	0	0	0	0	0	0	0	0	0	0	0	0	0	0	0	0	0	0	0	0	0	0	0	0	0	0	0	0	0	1
ispA_H_down	0	0	0	0	0	0	0	0	0	0	0	0	0	0	0	0	0	4	0	0	0	0	0	0	0	0	0	0	0	0	0	0	0	0	0	0	0	0	0	0	0	0	0	0	0	0	0	0	2
ispB_H_down	75	15	57	0	0	0	0	2	1	0	0	0	12	5	14	196	177	194	72	49	50	54	63	95	0	0	2	0	0	0	1	0	0	0	1	0	0	0	0	0	0	0	0	5	40	0	0	0	91
ispD_I_down	0	0	0	0	0	0	0	0	0	0	0	0	0	0	0	6	13	4	0	0	0	0	0	0	0	0	0	0	0	0	0	0	0	0	0	0	0	0	0	0	0	0	0	0	0	0	0	0	0
ispE_I_down	0	0	1	0	0	0	0	0	0	0	0	0	0	0	0	7	8	17	0	0	0	2	0	2	0	0	0	0	0	0	0	0	0	0	0	0	0	0	0	0	0	0	0	0	0	0	0	0	0
ispF_-_down	0	0	0	0	0	0	0	0	0	0	0	0	0	0	0	0	0	0	0	0	0	0	0	0	0	0	0	0	0	0	0	0	0	0	0	0	0	0	0	0	0	0	0	0	0	0	0	0	1
ispG_-_down	0	0	0	0	0	0	0	0	0	0	0	0	0	0	0	0	0	0	0	0	0	0	0	3	0	0	0	0	0	0	0	0	0	0	0	0	0	0	0	0	0	0	0	0	0	0	0	0	4
ispH_-_down	9	0	0	0	0	0	0	0	0	0	0	0	0	0	0	6	2	17	1	0	0	0	0	0	0	0	0	0	0	0	0	0	0	0	0	0	0	0	0	0	0	0	0	0	0	0	0	0	3
ispU_I_down	185	76	184	0	0	0	1	2	1	0	0	1	13	17	61	269	276	243	55	27	42	162	194	235	0	0	0	0	0	0	0	0	0	1	0	1	1	0	0	0	0	1	1	40	85	0	1	3	135
ivbL_-_down	493	168	328	0	0	0	9	14	5	1	0	0	117	39	133	950	900	980	936	490	604	361	410	448	2	0	2	4	1	3	2	0	0	0	0	1	13	3	2	0	0	0	1	65	165	6	9	7	1551
ivy_-_down	0	0	0	0	0	0	0	0	0	0	0	0	0	0	0	0	0	0	0	0	0	0	0	0	0	0	0	0	0	0	0	0	0	0	0	0	0	0	0	0	0	0	0	0	0	0	0	0	0
katE_P_down	63461	11220	27173	6	5	10	16	8	19	14	15	20	256	76	312	124192	84752	146537	1217	461	615	6574	8248	8100	148	29	92	100	36	126	43	14	1210	43	16	51	17	1	6	4	8	6	114277	25995	76896	79	136	99	1046
katG_P_down	0	0	0	0	0	0	0	0	0	0	0	0	0	0	0	0	0	0	0	0	0	0	0	0	0	0	0	0	0	0	0	0	0	0	0	0	0	0	0	0	0	0	0	0	1	0	0	0	0
kbaY_G_down	0	1	0	0	0	0	0	0	0	0	0	0	0	0	0	0	0	0	0	0	0	0	0	0	0	0	0	0	0	0	0	0	0	0	0	0	0	0	0	0	0	0	0	0	0	0	0	0	0
kbaZ_G_down	0	0	0	0	0	0	0	0	0	0	0	0	0	0	0	0	1	0	0	0	0	0	0	0	0	0	0	0	0	0	0	0	0	0	0	0	0	0	0	0	0	0	0	0	0	0	0	0	0
kbl_H_down	0	0	0	0	0	0	0	0	0	0	0	0	0	0	0	0	0	0	0	0	0	0	0	0	0	0	0	0	0	0	0	0	0	0	0	0	0	0	0	0	0	0	0	0	0	0	0	0	0
kch_P_down	0	0	0	0	0	0	0	0	0	0	0	0	0	0	0	4	8	0	0	0	0	0	0	0	0	0	0	0	0	0	0	0	0	0	0	0	0	0	0	0	0	0	0	0	0	0	0	0	1
kdgK_G_down	0	0	0	0	0	0	0	0	0	0	0	0	0	0	0	2	5	0	0	0	0	1	0	2	0	0	0	0	0	0	0	0	0	0	0	0	0	0	0	0	0	0	0	0	0	0	0	0	0
kdgR_K_down	0	0	0	0	0	0	0	0	0	0	0	0	0	0	0	0	0	0	0	0	0	0	0	0	0	0	0	0	0	0	0	0	0	0	0	0	0	0	0	0	0	0	0	0	0	0	0	0	0
kdgT_-_down	0	0	0	0	0	0	0	0	0	0	0	0	0	0	0	0	0	0	0	0	0	0	0	0	0	0	0	0	0	0	0	0	0	0	0	0	0	0	0	0	0	0	0	0	0	0	0	0	1
kdpA_-_down	116	30	99	1	0	1	2	9	0	1	0	2	28	11	30	372	336	446	332	148	166	134	190	180	0	0	0	0	1	0	2	0	0	1	1	2	4	1	2	0	0	0	0	17	36	1	1	0	504
kdpB_P_down	0	0	1	0	0	0	0	0	0	0	0	0	0	0	0	0	0	0	0	0	0	2	3	0	0	0	0	0	0	0	0	0	0	0	0	0	0	0	0	0	0	0	0	0	0	0	0	0	0
kdpC_P_down	1	0	0	0	0	0	0	0	0	0	0	0	0	0	0	14	8	3	0	0	0	9	12	1	0	0	0	0	0	0	0	0	0	0	0	0	0	0	0	0	0	0	60	0	2	0	0	0	0
kdpD_T_down	0	0	0	0	0	0	0	0	0	0	0	0	0	0	0	0	0	0	0	0	0	0	0	0	0	0	0	0	0	0	0	0	0	0	0	0	0	0	0	0	0	0	0	0	0	0	0	0	1
kdpE_K_down	0	0	0	0	0	0	0	0	0	0	0	0	0	0	0	0	0	0	0	0	0	1	0	1	0	0	0	0	0	0	0	0	0	0	0	0	0	0	0	0	0	0	0	0	1	0	0	0	2
kdpF_-_down	0	0	0	0	0	0	0	0	0	0	0	0	0	0	0	2	1	6	0	0	0	0	0	0	0	0	0	0	0	0	0	0	0	0	0	0	0	0	0	0	0	0	0	0	0	0	0	0	2
kdsA_M_down	0	0	0	0	0	0	0	0	0	0	0	0	0	0	0	0	0	0	0	0	0	0	0	0	0	0	0	0	0	0	0	0	0	0	0	0	0	0	0	0	0	0	0	0	0	0	0	0	0
kdsB_M_down	154	35	226	0	0	0	3	4	2	0	0	1	91	29	89	383	381	375	335	157	181	156	228	133	0	1	0	0	0	1	3	0	0	1	2	1	6	1	0	0	0	0	1	44	29	2	2	2	612
kdsC_R_down	0	0	0	0	0	0	0	0	0	0	0	0	0	0	0	0	0	0	0	0	0	0	0	0	0	0	0	0	0	0	0	0	0	0	0	0	0	0	0	0	0	0	0	0	0	0	0	0	0
kdsD_M_down	0	0	0	0	0	0	0	0	0	0	0	0	0	0	0	0	0	2	0	0	0	1	4	1	0	0	0	0	0	0	0	0	0	0	0	0	0	0	0	0	0	0	0	0	0	0	0	0	9
kduD_R_down	0	0	0	0	0	0	0	0	0	0	0	0	0	0	0	0	0	0	1	0	0	0	0	2	0	0	0	0	0	0	0	0	0	0	0	0	0	0	0	0	0	0	0	0	0	0	0	0	0
kduI_G_down	0	0	0	0	0	0	0	0	0	0	0	0	0	0	0	0	0	0	0	0	0	1	4	2	0	0	0	0	0	0	0	0	0	0	0	0	0	0	0	0	0	0	0	0	0	0	0	1	10
kefA_M_down	99	51	165	0	0	0	1	0	0	1	1	0	33	20	82	93	100	85	92	33	50	124	153	198	0	0	0	0	0	0	0	0	0	0	0	0	0	0	1	1	0	2	1	18	82	1	2	1	149
kefB_P_down	225	68	215	0	0	1	3	3	0	1	3	0	103	52	102	1246	1202	1304	636	294	291	298	313	440	0	0	0	1	1	1	8	0	0	6	2	6	9	1	2	0	3	0	2	54	130	1	1	9	1303
kefC_P_down	0	0	1	0	0	0	0	0	0	0	0	0	0	0	0	0	0	0	0	0	0	0	0	0	0	0	0	0	0	0	0	0	0	0	0	0	0	0	0	0	0	0	0	0	0	0	0	0	0
kefF_R_down	96	62	164	0	0	0	8	8	7	0	2	1	63	14	86	735	779	618	565	212	292	215	235	236	1	2	0	1	2	0	2	1	0	1	1	0	7	2	1	0	0	0	1	21	57	3	6	6	820
kefG_R_down	0	3	18	0	0	0	0	0	0	0	0	0	12	3	4	45	73	31	42	17	17	17	15	17	0	0	0	0	0	0	0	0	0	0	0	0	0	0	0	0	0	0	0	1	4	0	0	0	72
kgtP_-_down	5	2	9	0	0	0	0	1	0	0	0	0	5	2	7	24	21	59	25	21	13	9	13	17	0	0	0	0	0	0	0	0	0	0	0	0	0	0	0	0	0	0	0	0	5	0	0	0	42
kilR_-_down	0	0	2	0	0	0	0	0	0	0	0	0	1	0	1	6	2	2	1	0	0	0	0	0	0	0	0	0	0	0	0	0	0	0	0	0	0	0	0	0	0	0	0	0	0	0	0	0	12
kptA_J_down	0	0	0	0	0	0	0	0	0	0	0	0	0	0	0	0	0	0	0	0	0	0	0	0	0	0	0	0	0	0	0	0	0	0	0	0	0	0	0	0	0	0	0	0	0	0	0	0	0
ksgA_J_down	0	0	1	0	0	0	0	0	0	0	0	0	0	0	0	0	0	2	0	0	0	0	0	0	0	0	0	0	0	0	0	0	0	0	0	0	0	0	0	0	0	0	0	0	0	0	0	0	3
kup_P_down	0	0	0	0	0	0	0	0	0	0	0	0	0	0	0	0	1	1	0	0	0	0	0	0	0	0	0	0	0	0	0	0	0	0	0	0	0	0	0	0	0	0	0	0	0	0	0	0	0
lacA_R_down	146	94	269	0	0	0	4	16	4	1	0	1	94	28	115	868	782	879	779	420	461	278	367	366	5	6	2	0	2	2	3	0	0	2	0	2	10	3	5	0	0	0	2	35	106	6	5	4	1498
lacI_K_down	0	0	0	0	0	0	0	0	0	0	0	0	0	0	0	0	0	0	0	0	0	0	0	0	0	0	0	0	0	0	0	0	0	0	0	0	0	0	0	0	0	0	0	0	0	0	0	0	0
lacY_-_down	7795	3548	10071	0	1	0	127	191	86	13	16	11	1565	1096	3138	12909	13996	12554	1867	950	1039	11033	14005	13998	4	5	8	14	10	15	46	3	1	25	11	24	29	2	3	1	2	1	463	1756	5443	162	212	185	7533
lacZ_G_down	30	6	24	0	0	0	1	3	0	0	0	0	13	2	8	90	102	80	82	41	39	38	37	52	0	1	0	0	0	0	1	11	0	2	1	0	2	0	0	0	0	0	0	2	7	1	0	0	129
lamB_-_down	0	0	0	0	0	0	0	0	0	0	0	0	0	0	0	1	2	5	0	0	0	0	0	0	0	0	0	0	0	0	0	0	0	0	0	0	0	0	0	0	0	0	0	0	0	0	0	0	0
lar_-_down	0	0	0	0	0	0	0	0	0	0	0	0	0	0	0	0	0	0	0	0	0	0	0	0	0	0	0	0	0	0	0	0	0	0	0	0	0	0	0	0	0	0	0	0	0	0	0	0	0
ldcA_V_down	6	0	0	0	0	0	0	0	0	0	0	0	0	3	0	21	18	31	0	0	0	3	3	6	0	0	0	1	0	1	0	0	0	0	0	0	0	0	0	0	0	0	0	0	2	0	0	0	8
ldcC_E_down	0	0	0	0	0	0	0	0	0	0	0	0	0	0	0	4	7	2	0	0	0	1	0	1	0	0	0	0	0	0	0	0	0	0	0	0	0	0	0	0	0	0	0	0	0	0	0	0	0
ldhA_R_down	0	0	0	0	0	0	0	0	0	0	0	0	0	0	0	1	1	6	0	1	0	0	0	0	0	0	0	0	0	0	0	0	0	0	0	0	0	0	0	0	0	0	0	0	0	0	0	0	1
ldrA_-_down	3679	1551	3944	0	1	0	3	2	4	1	0	2	40	15	51	1636	1243	1849	242	116	130	247	245	297	5	5	20	2	1	4	3	0	26	3	0	0	0	0	0	0	0	0	3611	3266	9653	2	4	6	244
ldrB_-_down	1632	610	1856	1	1	0	53	61	23	5	9	2	910	260	972	6319	5549	6154	6068	2658	2874	2000	2416	2757	4	0	9	7	2	8	35	1	0	15	5	31	87	15	28	2	3	1	35	264	1029	31	49	40	9331
ldrC_-_down	64	20	33	0	0	0	0	3	0	0	0	0	14	6	17	134	116	105	171	61	79	41	60	74	1	0	1	0	0	0	1	0	0	2	0	2	1	0	1	0	0	0	48	7	18	0	0	3	226
ldrD_-_down	2	15	29	0	0	0	0	0	0	0	0	0	23	4	7	104	87	165	109	51	43	49	61	72	1	0	0	0	0	0	0	0	0	2	0	2	0	0	0	0	0	0	0	7	16	1	0	1	145
lepA_M_down	0	0	0	0	0	0	0	0	0	0	0	0	0	0	0	0	0	0	0	0	0	0	0	0	0	0	0	0	0	0	0	0	0	0	0	0	0	0	0	0	0	0	0	0	0	0	0	0	0
lepB_U_down	0	0	0	0	0	0	0	0	0	0	0	0	0	0	0	0	0	0	0	0	0	0	0	0	0	0	0	0	0	0	0	0	0	0	0	0	0	0	0	0	0	0	0	0	0	0	0	0	1
leuA_E_down	0	0	0	0	0	0	0	0	0	0	0	0	0	0	0	0	0	0	0	0	0	0	0	0	0	0	0	0	0	0	0	0	0	0	0	0	0	0	0	0	0	0	0	0	2	0	0	0	1
leuB_E_down	0	0	0	0	0	0	0	0	0	0	0	0	0	0	0	0	0	0	0	0	0	0	0	0	0	0	0	0	0	0	0	0	0	0	0	0	0	0	0	0	0	0	0	0	0	0	0	0	1
leuC_-_down	0	1	0	0	0	0	0	0	0	0	0	0	0	0	0	0	0	1	0	0	0	2	1	2	0	0	0	0	0	0	0	0	0	0	0	0	0	0	0	0	0	0	0	0	0	0	0	0	1
leuD_E_down	0	0	0	0	0	0	0	0	0	0	0	0	0	0	0	0	0	0	0	0	0	0	0	0	0	0	0	0	0	0	0	0	0	0	0	0	0	0	0	0	0	0	0	0	0	0	0	0	0
leuE_E_down	16	11	21	0	0	0	2	3	0	1	1	0	17	5	18	35	41	27	36	16	21	13	15	20	0	0	0	0	0	0	0	0	0	0	0	0	0	0	0	0	0	0	0	1	3	0	0	0	40
leuL_-_down	484	164	456	0	0	0	18	16	12	2	5	0	180	62	177	1605	1524	1705	1271	634	726	477	577	671	5	0	2	0	1	0	3	1	0	2	2	4	9	1	6	3	3	1	21	60	187	4	12	1	1783
leuO_K_down	0	0	0	0	0	0	0	0	0	0	0	0	0	0	0	0	0	0	0	0	0	0	0	0	0	0	0	0	0	0	0	0	0	0	0	0	0	0	0	0	0	0	0	1	0	0	0	0	0
leuS_J_down	0	0	1	0	0	0	0	0	0	0	0	0	0	0	0	2	5	0	0	0	0	0	0	1	0	0	0	0	0	0	0	0	0	0	0	0	0	0	0	0	0	0	0	0	1	0	0	0	1
lexA_T_down	14	13	46	0	0	0	1	1	0	0	0	0	13	4	8	189	150	258	146	50	76	54	68	91	0	0	0	0	0	0	2	0	0	0	0	0	1	0	0	0	0	0	0	3	19	1	1	1	237
lgt_-_down	0	1	1	0	0	0	0	0	0	0	0	0	0	0	0	9	24	13	1	0	0	9	3	6	0	0	0	0	0	0	0	0	0	0	0	0	0	0	0	0	0	0	0	0	1	0	0	0	8
lhr_R_down	0	0	0	0	0	0	0	0	0	0	0	0	0	0	0	0	0	0	0	0	0	0	0	0	0	0	0	0	0	0	0	0	0	0	0	0	0	0	0	0	0	0	0	0	0	0	0	0	0
ligA_L_down	5	0	0	0	0	0	0	0	0	0	0	0	0	0	0	7	6	8	0	0	0	3	2	1	0	0	0	0	0	0	0	0	0	0	0	0	0	0	0	0	0	0	0	0	1	0	0	0	4
ligB_L_down	92	17	45	0	0	0	2	0	3	0	0	0	23	4	30	738	360	2142	185	81	76	53	62	73	0	1	0	0	0	1	0	0	0	2	0	1	0	0	1	0	0	0	0	4	21	0	2	0	272
ligT_J_down	0	0	0	0	0	0	0	0	0	0	0	0	0	0	0	2	4	0	0	0	0	0	0	0	0	0	0	0	0	0	0	0	0	0	0	0	0	0	0	0	0	0	0	0	2	0	0	0	6
lipA_H_down	41	8	22	0	0	0	0	0	0	0	0	0	1	1	4	156	193	131	105	46	61	40	56	62	20	1	5	3	3	2	1	0	0	0	0	1	3	1	0	0	0	0	0	6	8	0	2	3	163
lipB_H_down	0	0	0	0	0	0	0	0	0	0	0	0	0	0	0	5	0	16	0	0	0	0	1	1	0	0	0	0	0	0	0	0	0	0	0	0	0	0	0	0	0	0	0	0	0	0	0	0	2
lit_-_down	0	0	1	0	0	0	0	0	0	0	0	0	0	0	0	0	0	0	0	0	0	0	0	4	0	0	0	0	0	0	0	0	0	0	0	0	0	0	0	0	0	0	0	0	0	0	0	0	0
livF_E_down	0	1	0	0	0	0	0	0	0	0	0	0	0	0	0	0	0	1	1	0	0	0	0	0	0	0	0	0	0	0	0	0	0	0	0	0	0	0	0	0	0	0	0	0	0	0	0	0	1
livG_E_down	0	0	0	0	0	0	0	0	0	0	0	0	0	0	0	5	0	10	2	1	3	0	0	0	0	0	0	0	0	0	0	0	0	0	0	0	0	0	0	0	0	0	0	0	0	0	0	0	2
livH_E_down	91	93	121	0	0	0	3	6	1	1	0	0	81	35	157	44	92	77	109	49	40	21	65	81	0	0	1	0	0	0	1	0	0	0	0	0	2	0	0	0	0	0	2	8	63	0	3	1	48
livJ_E_down	0	0	0	0	0	0	0	0	0	0	0	0	0	0	0	0	0	0	0	0	0	0	0	0	0	0	0	0	0	0	0	0	0	0	0	0	0	0	0	0	0	0	0	0	0	0	0	0	0
livK_E_down	0	0	0	0	0	0	0	0	0	0	0	0	0	0	0	0	0	0	0	0	0	0	1	1	0	0	0	0	0	0	0	0	0	0	0	0	0	0	0	0	0	0	0	0	0	0	0	0	3
livM_E_down	130	58	191	0	0	0	3	5	1	0	0	0	23	23	64	124	116	155	33	12	16	77	91	135	0	0	0	1	0	1	1	0	0	0	0	1	0	0	0	0	1	0	0	14	61	2	2	3	92
lldD_C_down	93	26	96	0	0	0	19	56	11	28	41	10	16	12	51	368	373	800	20	4	7	76	136	127	0	1	0	1	1	0	1	0	0	4	1	2	0	0	0	0	0	0	0	15	52	0	0	4	64
lldP_C_down	107	47	94	0	0	0	2	3	1	1	0	1	13	8	32	177	172	182	297	104	127	79	100	116	0	0	1	0	0	1	0	0	0	0	0	0	1	1	0	0	1	0	0	12	21	2	1	1	310
lldR_K_down	34	11	9	0	0	0	0	0	1	0	0	0	2	1	14	44	47	40	36	19	29	22	23	36	0	0	0	0	0	0	1	0	0	0	0	0	0	0	0	0	0	0	74	3	7	0	0	1	70
lnt_M_down	0	0	0	0	0	0	0	0	0	0	0	0	0	0	0	12	8	17	0	0	0	0	0	0	0	0	0	0	0	0	0	0	0	0	0	0	0	0	0	0	0	0	0	0	1	0	0	0	2
lolA_M_down	0	0	0	0	0	0	0	0	0	0	0	0	0	0	0	6	1	4	0	0	0	0	0	0	0	0	0	0	0	0	0	0	0	0	0	0	0	0	0	0	0	0	0	0	0	0	0	0	0
lolB_-_down	0	0	0	0	0	0	0	0	0	0	0	0	0	0	1	12	15	13	0	0	1	1	6	1	0	0	0	0	0	0	0	0	0	0	0	0	0	0	0	0	0	0	0	1	1	0	0	0	4
lolC_M_down	0	0	2	0	0	0	0	0	0	0	0	0	0	2	0	4	3	4	0	1	0	2	2	0	0	0	0	0	0	0	0	0	0	0	0	0	0	0	0	0	0	0	0	0	2	0	0	0	4
lolD_V_down	0	0	1	0	0	0	0	0	0	0	0	0	0	0	0	11	8	3	0	0	0	0	0	0	0	0	0	0	0	0	0	0	0	0	0	0	0	0	0	0	0	0	0	0	0	0	0	0	2
lolE_M_down	0	0	0	0	0	0	0	0	0	0	0	0	0	0	0	0	0	0	0	0	0	0	0	2	0	0	0	0	0	0	0	0	0	0	0	0	0	0	0	0	0	0	0	0	0	0	0	0	0
lon_O_down	24	23	57	0	0	0	1	3	0	0	0	0	14	18	43	88	89	110	192	99	179	59	64	89	0	0	1	0	0	0	0	0	0	1	1	0	0	0	0	0	0	0	0	10	43	0	0	3	39
lpcA_G_down	0	1	0	0	0	0	0	0	0	0	0	0	0	0	0	2	3	2	0	0	0	0	0	0	0	0	0	0	0	0	0	0	0	0	0	0	0	0	0	0	0	0	0	0	0	0	0	0	1
lpd_C_down	0	0	0	0	0	0	0	0	0	0	0	0	0	0	0	0	0	0	0	0	0	0	0	0	0	0	0	0	0	0	0	0	0	0	0	0	0	0	0	0	0	0	0	0	0	0	0	0	0
lplA_H_down	33	14	34	0	0	0	3	1	0	0	1	0	17	4	19	119	118	164	143	73	85	48	50	76	0	0	0	0	0	0	1	0	0	0	0	0	3	0	1	0	0	0	0	9	28	1	2	2	246
lplT_-_down	0	1	2	0	0	0	0	0	0	0	0	0	1	0	0	12	3	7	1	2	3	3	4	1	0	0	0	0	0	0	0	0	0	0	0	0	0	0	0	0	0	0	0	0	2	1	0	0	8
lpp_-_down	25	17	48	0	0	0	1	1	0	0	0	0	11	5	8	32	46	70	182	94	85	91	105	110	0	1	0	0	0	0	1	0	0	0	0	1	1	1	1	0	0	0	0	7	23	1	2	4	598
lptA_S_down	0	0	0	0	0	0	0	0	0	0	0	0	0	0	0	2	2	4	0	0	0	1	1	6	0	0	0	0	0	0	0	0	0	0	0	0	0	0	0	0	0	0	0	0	0	0	0	0	11
lptB_R_down	0	0	2	0	0	0	0	0	0	0	0	0	0	0	0	2	1	5	0	0	1	5	4	3	0	0	0	0	0	0	0	0	0	0	0	0	0	0	0	0	0	0	48	0	2	0	0	0	5
lpxA_M_down	28	18	31	0	0	0	1	0	0	0	0	0	7	3	12	112	93	120	24	12	16	32	52	44	0	0	0	0	0	0	0	0	0	0	0	0	0	1	1	0	0	0	0	5	24	0	1	0	81
lpxB_M_down	0	0	0	0	0	0	0	0	0	0	0	0	0	0	0	0	0	0	0	0	0	1	0	0	0	0	0	0	0	0	0	0	0	0	0	0	0	0	0	0	0	0	0	0	0	0	0	0	0
lpxC_-_down	6	7	19	0	0	0	1	0	0	0	0	0	1	3	4	9	23	9	16	6	3	1	7	11	0	0	0	0	0	0	0	0	0	0	0	0	0	0	0	0	0	0	0	2	10	0	0	0	10
lpxD_M_down	0	0	0	0	0	0	0	0	0	0	0	0	0	0	0	0	0	0	0	0	0	0	0	2	0	0	0	0	0	0	0	0	0	0	0	0	0	0	0	0	0	0	0	0	0	0	0	0	1
lpxH_S_down	0	0	2	0	0	0	0	0	0	0	0	0	0	0	1	8	4	20	0	0	0	1	1	0	0	0	0	0	0	0	0	0	0	0	0	0	0	0	0	0	0	0	0	0	1	0	0	0	1
lpxK_M_down	0	0	0	0	0	0	0	0	0	0	0	0	0	0	0	0	0	5	0	0	0	1	1	0	0	0	0	0	0	0	0	0	0	0	0	0	0	0	0	0	0	0	0	0	0	0	0	0	0
lpxL_M_down	608	314	994	1	1	0	11	22	12	1	1	0	156	97	210	2387	2484	2369	1764	729	918	1550	2021	2060	4	0	3	2	1	1	22	2	0	9	2	12	30	6	9	2	1	1	6	206	665	24	42	31	5440
lpxM_M_down	36	13	46	0	0	0	0	6	0	1	0	0	26	3	11	192	152	132	206	79	97	46	72	67	0	0	0	1	1	0	1	0	0	0	0	1	1	0	2	0	0	0	0	8	23	0	0	0	212
lpxP_M_down	38	11	25	0	0	0	0	1	0	0	0	0	3	0	10	89	66	56	66	35	38	32	37	44	0	0	0	0	0	0	0	0	0	0	0	3	0	0	0	0	0	0	0	3	13	0	0	0	107
lpxT_I_down	119	35	79	0	0	0	2	2	0	0	0	0	21	8	14	459	646	230	384	150	170	163	164	262	1	0	0	0	0	0	0	0	0	1	0	1	6	0	3	0	0	0	19	14	63	1	2	5	604
lrhA_K_down	0	0	0	0	0	0	0	0	0	0	0	0	0	0	0	0	0	0	0	0	0	0	0	0	0	0	0	0	0	0	0	0	0	0	0	0	0	0	0	0	0	0	0	0	0	0	0	0	0
lrp_K_down	0	0	0	0	0	0	0	0	0	0	0	0	0	0	0	0	0	0	0	0	0	0	0	0	0	0	0	0	0	0	0	0	0	0	0	0	0	0	0	0	0	0	0	0	0	0	0	0	0
lspA_U_down	16	7	28	0	0	0	2	2	0	0	0	0	7	1	11	43	38	42	10	4	3	27	22	38	0	0	0	0	0	0	0	0	0	0	0	0	0	0	0	0	0	0	0	2	13	0	1	0	57
lsrA_G_down	0	0	0	0	0	0	0	0	0	0	0	0	0	0	0	0	7	0	6	1	1	2	1	2	0	0	0	0	0	0	0	0	0	0	0	0	0	0	0	0	0	0	0	0	0	0	0	0	3
lsrB_G_down	118	31	73	0	0	0	4	3	3	0	1	0	31	8	31	272	229	297	435	185	218	95	114	137	0	1	0	1	0	1	4	0	0	1	0	3	3	3	3	0	0	0	0	17	46	0	0	1	628
lsrC_G_down	14	7	26	0	0	0	1	0	0	0	0	0	5	3	8	86	56	42	81	51	49	34	45	26	0	0	1	0	0	0	1	0	0	2	1	1	3	0	0	0	0	0	0	4	15	0	1	0	150
lsrD_G_down	51	1	6	0	0	0	0	0	0	0	0	0	2	3	1	28	29	46	31	20	14	5	10	16	0	0	0	0	0	0	0	0	0	0	0	0	2	0	0	0	0	0	0	2	0	1	0	1	68
lsrF_G_down	0	1	14	0	0	0	1	0	0	0	0	0	4	3	2	23	18	19	61	13	33	11	16	11	0	0	0	0	0	0	0	0	0	0	0	0	3	0	0	0	0	0	0	0	4	0	0	0	70
lsrG_S_down	0	0	0	0	0	0	0	0	0	0	0	0	1	0	0	4	6	0	1	2	0	0	0	0	0	0	0	0	0	0	0	0	0	0	0	0	0	0	0	0	0	0	0	0	0	0	0	0	4
lsrK_G_down	59	60	138	0	0	0	1	8	0	1	1	0	45	6	65	378	297	289	574	249	284	117	146	175	0	0	0	1	0	1	2	0	0	0	0	0	6	0	1	0	0	0	2	25	42	2	4	3	642
lsrR_K_down	0	0	0	0	0	0	0	0	0	0	0	0	0	0	0	3	10	0	0	0	0	0	0	0	0	0	0	0	0	0	0	0	0	0	0	0	0	0	0	0	0	0	0	0	0	0	0	0	1
ltaE_E_down	0	0	0	0	0	0	0	0	0	0	0	0	0	0	0	8	19	1	0	0	0	1	0	2	0	0	0	0	0	0	0	0	0	0	0	0	0	0	0	0	0	0	0	0	0	0	0	0	1
luxS_-_down	144	62	204	0	0	0	4	7	0	1	1	0	44	18	64	397	377	414	356	203	204	118	166	184	0	0	0	1	1	2	2	0	0	0	0	1	9	1	2	0	0	0	1	26	77	3	2	3	548
lysA_E_down	0	0	2	0	0	0	0	0	0	0	0	0	0	0	0	0	0	0	0	0	0	1	0	1	0	0	0	0	0	0	0	0	0	0	0	0	0	0	0	0	0	0	0	0	0	0	0	0	2
lysC_E_down	0	0	0	0	0	0	0	0	0	0	0	0	0	0	0	2	4	2	1	0	0	2	3	0	0	0	0	0	0	0	0	0	0	0	0	0	0	0	0	0	0	0	0	0	0	0	0	0	0
lysP_E_down	0	0	0	0	0	0	0	0	0	0	0	0	0	0	0	1	0	6	1	0	0	2	4	1	0	0	0	0	0	0	0	0	0	0	0	0	0	0	0	0	0	0	0	0	0	0	0	0	3
lysR_K_down	0	1	0	0	0	0	0	0	0	0	0	0	0	0	0	1	5	0	1	0	0	1	0	3	0	0	0	0	0	0	0	0	0	0	0	0	0	0	0	0	0	0	0	0	0	0	0	0	0
lysS_J_down	0	0	0	0	0	0	0	0	0	0	0	0	0	0	0	0	0	0	0	0	0	0	0	0	0	0	0	0	0	0	0	0	0	0	0	0	0	0	0	0	0	0	0	0	0	0	0	0	0
lysU_J_down	0	1	7	0	0	0	0	0	0	0	0	0	1	1	0	34	21	11	12	6	5	3	2	13	0	0	0	0	0	0	0	0	0	0	0	0	1	0	1	0	0	0	0	0	3	0	0	1	25
lyx_G_down	0	0	0	0	0	0	0	0	0	0	0	0	0	0	0	0	0	0	0	0	0	1	0	2	0	0	0	0	0	0	0	0	0	0	0	0	0	0	0	0	0	0	0	0	0	0	0	0	0
maa_R_down	491	237	522	0	0	0	12	19	9	3	2	3	210	100	252	1775	1736	1633	1649	774	852	810	929	1087	1	1	0	0	1	1	12	1	0	5	0	5	16	0	2	0	1	0	4	105	266	8	11	15	2375
macA_M_down	16	3	5	0	0	0	0	1	0	0	0	0	3	1	5	17	15	35	44	17	19	10	13	22	0	0	0	0	0	0	0	0	0	0	0	0	1	0	0	0	0	0	0	4	2	0	1	0	45
macB_V_down	0	1	0	0	0	0	0	0	0	0	0	0	0	0	0	5	3	1	0	0	0	0	1	0	0	0	0	0	0	0	0	0	0	0	0	0	0	0	0	0	0	0	0	0	0	0	0	0	1
maeA_C_down	0	2	1	0	0	0	0	0	0	0	0	0	1	0	1	20	8	16	16	7	4	3	1	2	0	0	0	0	0	0	0	0	0	0	0	0	0	0	0	0	0	0	1	0	1	0	0	0	24
maeB_C_down	0	1	1	0	0	0	0	0	0	0	0	0	0	0	0	21	11	15	8	2	7	3	2	3	0	0	0	0	0	0	0	0	0	0	0	0	0	0	0	0	0	0	0	1	2	0	0	0	14
mak_G_down	28	4	22	0	0	0	2	1	0	0	0	0	2	6	7	76	82	99	47	14	20	20	20	37	0	0	0	0	0	0	0	0	0	1	0	0	0	0	0	0	0	0	0	4	5	0	0	0	88
malE_G_down	0	1	0	0	0	0	0	0	0	0	0	0	1	0	0	0	0	0	6	0	3	0	1	1	0	0	0	0	0	0	0	0	0	0	0	0	0	0	0	0	0	0	0	0	3	0	0	0	6
malF_G_down	38	7	42	0	0	0	3	2	0	0	0	0	18	7	21	103	94	124	141	53	74	61	45	85	0	0	1	0	0	0	0	0	0	0	0	1	0	0	0	0	0	0	45	7	17	1	1	0	222
malG_G_down	0	3	3	0	0	0	0	0	0	0	0	0	3	0	2	10	8	13	14	3	2	1	1	7	0	0	0	0	0	0	0	0	0	0	0	0	0	0	0	0	0	0	0	0	0	0	1	0	17
malI_K_down	0	6	19	0	0	0	0	1	0	0	0	0	13	2	6	19	10	23	79	19	30	2	12	24	0	0	0	0	0	0	0	0	0	0	0	0	2	0	0	0	0	0	0	5	1	0	0	2	51
malK_G_down	0	0	0	0	0	0	0	0	0	0	0	0	0	0	0	2	1	1	0	0	0	0	0	0	0	0	0	0	0	0	0	0	0	0	0	0	0	0	0	0	0	0	0	0	0	0	0	0	1
malM_-_down	747	300	937	1	0	1	15	31	10	3	6	4	274	112	347	2907	2421	2449	3551	1634	1797	1084	1267	1529	25	2	1	4	5	3	20	0	0	9	6	14	50	14	15	0	1	0	200	141	511	17	16	31	6467
malP_G_down	131	53	85	0	0	0	5	9	4	0	1	0	55	13	43	388	322	431	472	185	217	133	138	213	0	0	1	0	0	0	5	0	0	0	1	0	7	0	1	0	0	0	0	17	64	2	2	7	682
malQ_-_down	0	0	0	0	0	0	0	0	0	0	0	0	0	0	0	0	0	0	0	0	0	0	0	0	0	0	0	0	0	0	0	0	0	0	0	0	0	0	0	0	0	0	0	0	0	0	0	0	0
malS_-_down	0	8	5	0	0	0	0	0	0	0	0	0	16	0	3	6	9	18	18	2	2	2	5	7	0	0	0	0	0	0	0	0	0	0	0	0	0	0	0	0	0	0	0	5	5	0	0	0	33
malT_K_down	0	0	0	0	0	0	0	0	0	0	0	0	0	0	0	0	0	0	1	0	0	1	0	1	0	0	0	0	0	0	0	0	0	0	0	0	0	0	0	0	0	0	0	0	0	0	0	0	2
malX_G_down	0	0	0	0	0	0	0	0	0	0	0	0	0	0	0	0	0	0	0	1	0	0	0	0	0	0	0	0	0	0	0	0	0	0	0	0	0	0	0	0	0	0	0	0	0	0	0	0	0
malY_E_down	0	0	0	0	0	0	0	0	0	0	0	0	0	0	0	0	0	0	0	0	0	0	0	0	0	0	0	0	0	0	0	0	0	0	0	0	0	0	0	0	0	0	0	0	0	0	0	0	1
malZ_-_down	0	0	0	0	0	0	0	0	0	0	0	0	0	0	0	0	0	0	0	0	0	0	0	0	0	0	0	0	0	0	0	0	0	0	0	0	0	0	0	0	0	0	0	0	0	0	0	0	1
manA_G_down	0	1	0	0	0	0	0	0	0	0	0	0	0	0	0	3	4	13	1	1	0	0	0	1	0	0	0	0	0	0	0	0	0	0	0	0	0	0	0	0	0	0	0	0	1	0	0	0	3
manX_G_down	0	0	0	0	0	0	0	0	0	0	0	0	0	0	0	0	0	0	1	0	0	0	1	1	0	0	0	0	0	0	0	0	0	0	0	0	0	0	0	0	0	0	0	0	0	0	0	0	1
manY_-_down	0	0	0	0	0	0	0	0	0	0	0	0	0	0	0	0	0	0	0	0	0	0	0	0	0	0	0	0	0	0	0	0	0	0	0	0	0	0	0	0	0	0	0	0	0	0	0	0	0
manZ_-_down	0	0	0	0	0	0	0	0	0	0	0	0	0	0	0	0	2	6	0	0	0	0	0	0	0	0	0	0	0	0	0	0	0	0	0	0	0	0	0	0	0	0	0	0	0	0	0	0	2
maoC_C_down	29	0	1	0	0	0	0	0	0	0	0	0	0	0	0	2	5	5	10	8	3	0	3	3	0	0	0	0	0	0	0	0	0	0	0	0	0	0	0	0	0	0	0	1	0	0	0	0	12
map_J_down	0	0	0	0	0	0	0	0	0	0	0	0	0	0	0	4	5	6	0	0	0	0	0	0	0	0	0	0	0	0	0	0	0	0	0	0	0	0	0	0	0	0	0	0	0	0	0	0	1
marA_-_down	0	0	0	0	0	0	0	0	0	0	0	0	0	0	0	0	0	0	1	0	0	0	0	0	0	0	0	0	0	0	0	0	0	0	0	0	0	0	0	0	0	0	0	0	0	0	0	0	1
marB_-_down	0	0	0	0	0	0	0	0	0	0	0	0	0	0	0	0	0	0	0	0	0	3	2	0	0	0	0	0	0	0	0	0	0	0	0	0	0	0	0	0	0	0	0	0	0	0	0	0	0
marC_U_down	0	6	16	0	0	0	0	1	0	0	0	0	3	0	2	57	47	32	80	38	42	20	20	18	0	0	0	0	0	0	0	0	0	0	0	0	1	2	0	0	0	0	0	3	7	1	1	0	132
marR_K_down	0	0	0	0	0	0	0	0	0	0	0	0	0	0	2	4	2	18	13	2	4	1	5	1	0	0	0	0	0	0	0	0	0	0	0	0	0	0	0	0	0	0	0	0	0	0	0	0	12
matA_K_down	54	34	101	0	1	0	2	10	0	0	0	1	36	8	48	336	342	335	330	157	148	99	119	142	0	0	0	0	1	0	2	0	0	3	0	4	6	0	1	0	0	0	0	13	38	0	2	0	513
matB_-_down	0	0	0	0	0	0	0	0	0	0	0	0	0	0	0	0	0	0	0	0	0	0	0	0	0	0	0	0	0	0	0	0	0	0	0	0	0	0	0	0	0	0	0	0	0	0	0	0	1
matC_-_down	315	63	220	0	0	0	8	7	4	1	0	1	85	23	93	596	500	568	562	221	275	169	192	240	2	0	1	0	0	0	4	0	0	0	0	1	7	0	2	0	0	0	2	30	102	2	1	4	874
mazG_R_down	0	0	1	0	0	0	0	0	0	0	0	0	0	0	0	0	0	4	0	0	0	0	0	0	0	0	0	0	0	0	0	0	0	0	0	0	0	0	0	0	0	0	0	0	0	0	0	0	2
mcbA_-_down	0	0	0	0	0	0	0	0	0	0	0	0	0	0	0	0	0	0	1	0	0	2	0	2	0	0	0	0	0	0	0	0	0	0	0	0	0	0	0	0	0	0	0	0	0	0	0	0	1
mcbR_K_down	159	25	132	0	0	0	1	7	1	0	0	0	27	9	29	358	275	527	593	219	264	151	194	216	1	0	0	0	0	1	1	0	1	1	1	1	11	1	2	1	1	0	59	14	36	4	2	6	774
mcrA_V_down	0	0	0	0	0	0	0	0	0	0	0	0	0	0	0	6	6	10	0	0	0	0	0	0	0	0	0	0	0	0	0	0	0	0	0	0	0	0	0	0	0	0	0	0	4	0	0	0	2
mcrB_V_down	0	0	1	0	0	0	0	0	0	0	0	0	0	0	0	0	0	0	0	0	0	0	0	0	0	0	0	0	0	0	0	0	0	0	0	0	0	0	0	0	0	0	0	0	0	0	0	0	2
mcrC_V_down	0	0	0	0	0	0	0	0	0	0	0	0	0	0	0	0	0	0	0	0	0	0	0	0	0	0	0	0	0	0	0	0	0	0	0	0	0	0	0	0	0	0	0	0	0	0	0	0	0
mdaB_R_down	0	0	0	0	0	0	0	0	0	0	0	0	0	0	0	0	0	0	0	0	0	0	0	0	0	0	0	0	0	0	0	0	0	0	0	0	0	0	0	0	0	0	0	0	0	0	0	0	0
mdh_C_down	0	0	0	0	0	0	0	0	0	0	0	0	0	0	0	0	0	0	0	0	0	0	0	0	0	0	0	0	0	0	0	0	0	0	0	0	0	0	0	0	0	0	0	0	0	0	0	0	0
mdlA_V_down	77	20	68	0	0	0	1	3	0	1	2	0	29	6	35	343	279	295	240	104	120	75	91	133	0	1	1	0	1	0	0	0	0	0	2	1	3	0	0	0	0	0	0	13	38	0	2	0	398
mdlB_V_down	0	0	0	0	0	0	0	0	0	0	0	0	0	0	0	0	0	0	0	0	0	0	0	0	0	0	0	0	0	0	0	0	0	0	0	0	0	0	0	0	0	0	0	0	0	0	0	0	0
mdoB_M_down	1137	374	959	2	1	0	25	38	10	1	1	0	391	145	455	3266	2961	3113	3129	1345	1431	1235	1529	1755	5	0	5	3	2	4	12	4	0	11	2	11	39	5	7	2	0	1	65	157	482	20	25	24	4314
mdoC_-_down	0	0	0	0	0	0	0	0	0	0	0	0	0	0	0	3	7	8	0	0	0	1	1	1	0	0	0	0	0	0	0	0	0	0	0	0	0	0	0	0	0	0	0	0	0	0	0	0	0
mdoD_S_down	22	1	6	0	0	0	0	1	0	0	0	0	3	0	0	34	27	29	49	23	28	19	30	19	0	0	0	0	0	0	1	0	0	0	0	0	1	0	0	0	0	0	0	2	2	0	0	0	62
mdoG_-_down	6	1	3	0	0	0	0	0	0	0	0	0	0	0	0	12	11	19	0	0	0	2	2	2	0	0	0	0	0	0	0	0	0	0	0	0	0	0	0	0	0	0	0	1	4	0	0	0	0
mdoH_M_down	0	0	0	0	0	0	0	0	0	0	0	0	0	0	0	0	4	0	0	0	0	0	0	1	0	0	0	0	0	0	0	0	0	0	0	0	0	0	0	0	0	0	0	0	2	0	0	0	0
mdtA_M_down	1	0	0	0	0	0	0	1	0	0	0	0	0	0	0	0	0	0	1	0	0	0	0	2	0	0	0	0	0	0	0	0	0	0	0	0	0	0	0	0	0	0	0	0	0	0	0	0	1
mdtB_V_down	0	0	0	0	0	0	0	0	0	0	0	0	0	0	0	0	0	0	0	0	0	0	4	0	0	0	0	0	0	0	0	0	0	0	0	0	0	0	0	0	0	0	0	0	0	0	0	0	1
mdtC_V_down	0	1	0	0	0	0	0	0	0	0	0	0	0	0	0	0	0	0	0	0	1	0	0	0	0	0	0	0	0	0	0	0	0	0	0	0	0	0	0	0	0	0	0	0	1	0	0	0	4
mdtD_-_down	0	0	0	0	0	0	0	0	0	0	0	0	0	0	0	5	2	0	0	1	0	0	0	0	0	0	0	0	0	0	0	0	0	0	0	0	0	0	0	0	0	0	0	0	0	0	0	0	1
mdtE_M_down	172	81	159	0	0	0	1	5	2	1	2	0	50	13	49	541	380	570	382	173	235	179	206	273	0	0	0	0	0	0	1	0	0	2	0	2	5	1	3	0	1	0	0	16	83	1	2	3	681
mdtF_V_down	0	0	3	0	0	0	0	0	0	0	0	0	0	0	0	0	0	0	5	2	0	0	2	0	0	0	0	0	0	0	0	0	0	0	0	0	0	0	0	0	0	0	0	0	0	0	0	0	2
mdtG_-_down	0	0	0	0	0	0	0	0	0	0	0	0	0	0	0	5	6	9	0	0	0	1	0	0	0	0	0	0	0	0	0	0	0	0	0	0	0	0	0	0	0	0	0	0	2	0	0	0	2
mdtH_-_down	21	1	7	0	0	0	0	0	0	0	0	0	2	0	4	29	54	26	22	4	9	13	14	19	0	0	0	0	0	0	0	0	0	0	0	0	0	1	0	0	0	0	1	0	6	0	0	0	32
mdtI_P_down	40	8	12	0	0	0	2	2	2	0	0	0	5	1	7	78	87	57	79	49	27	26	40	23	0	0	0	0	0	0	0	0	0	0	0	2	0	0	0	0	0	0	0	7	6	0	1	0	128
mdtJ_P_down	0	0	0	0	0	0	0	0	0	0	0	0	0	0	0	3	1	1	0	0	0	0	0	0	0	0	0	0	0	0	0	0	0	0	0	0	0	0	0	0	0	0	0	0	0	0	0	0	0
mdtK_V_down	0	0	0	0	0	0	0	0	0	0	0	0	0	0	0	0	0	0	1	0	0	0	0	0	0	0	0	0	0	0	0	0	0	0	0	0	0	0	0	0	0	0	0	0	1	0	0	0	2
mdtL_-_down	0	0	0	0	0	0	0	0	0	0	0	0	0	0	0	0	2	0	0	1	0	2	6	1	0	0	0	0	0	0	0	0	0	0	0	0	0	0	0	0	0	0	0	0	0	0	0	0	1
mdtM_-_down	46763	16337	54991	7	2	8	363	482	245	38	45	22	6986	6928	18906	30505	29504	31486	8439	4590	4890	30932	37574	43819	17	38	45	34	23	39	22	3	1	22	17	26	103	22	22	3	2	3	146	11619	37731	422	606	567	11326
mdtN_V_down	0	1	0	0	0	0	0	0	0	0	0	0	0	0	0	2	2	8	1	0	0	2	1	4	0	0	0	0	0	0	0	0	0	0	0	0	0	0	0	0	0	0	0	1	0	0	0	0	1
mdtO_S_down	0	0	0	0	0	0	0	0	0	0	0	0	0	0	0	0	0	0	0	0	0	0	0	0	0	0	0	0	0	0	0	0	0	0	0	0	0	0	0	0	0	0	0	0	0	0	0	0	0
mdtP_U_down	0	0	1	0	0	0	0	0	0	0	0	0	0	0	0	3	2	11	0	0	0	0	0	0	0	0	0	0	0	0	0	0	0	0	0	0	0	0	0	0	0	0	0	0	0	0	0	0	0
melA_G_down	20	0	0	0	0	0	0	0	0	0	0	0	0	0	1	75	153	17	22	6	8	1	1	0	0	0	0	0	0	0	0	0	0	0	0	0	1	0	0	0	0	0	0	0	3	0	1	0	37
melB_G_down	0	0	0	0	0	0	0	0	0	0	0	0	0	0	0	0	0	0	0	0	0	0	0	0	0	0	0	0	0	0	0	0	0	0	0	0	0	0	0	0	0	0	0	0	0	0	0	0	0
melR_-_down	0	0	0	0	0	0	0	0	0	0	0	0	0	0	0	0	0	0	0	0	0	0	0	0	0	0	0	0	0	0	0	0	0	0	0	0	0	0	0	0	0	0	0	0	0	0	0	0	1
menA_H_down	7	0	0	0	0	0	0	0	0	0	0	0	0	0	0	2	6	0	0	0	0	0	0	1	0	0	0	0	0	0	0	0	0	0	0	0	0	0	0	0	0	0	0	0	0	0	0	0	1
menB_H_down	0	0	0	0	0	0	0	0	0	0	0	0	0	0	0	0	1	0	0	0	0	1	1	0	0	0	0	0	0	0	0	0	0	0	0	0	0	0	0	0	0	0	0	0	0	0	0	0	3
menC_H_down	0	0	0	0	0	0	0	0	0	0	0	0	0	0	0	0	0	0	0	0	0	0	0	0	0	0	0	0	0	0	0	0	0	0	0	0	0	0	0	0	0	0	0	0	0	0	0	0	0
menD_H_down	0	0	0	0	0	0	0	0	0	0	0	0	0	0	0	0	1	4	0	0	0	3	0	4	0	0	0	0	0	0	0	0	0	0	0	0	0	0	0	0	0	0	0	0	0	0	0	0	2
menE_Q_down	0	0	0	0	0	0	0	0	0	0	0	0	0	0	0	0	0	0	0	0	0	0	0	0	0	0	0	0	0	0	0	0	0	0	0	0	0	0	0	0	0	0	0	0	0	0	0	0	0
menF_Q_down	61	33	103	0	0	0	0	6	3	0	0	0	43	7	35	260	253	286	330	164	153	91	132	124	0	0	0	0	0	0	3	0	0	2	1	2	5	2	1	0	0	0	1	11	41	4	6	2	438
mepA_M_down	122	61	154	1	0	0	9	5	3	0	0	0	51	15	58	552	485	449	579	253	287	160	199	241	0	0	2	0	0	0	1	0	0	2	0	3	8	2	1	0	0	0	0	14	81	2	3	8	818
metA_E_down	0	0	0	0	0	0	0	0	0	0	0	0	0	0	0	6	11	2	0	0	0	0	0	0	0	0	0	0	0	0	0	0	0	0	0	0	0	0	0	0	0	0	0	0	0	0	0	0	0
metB_E_down	0	0	4	0	0	0	0	0	0	0	0	0	0	0	0	0	0	0	3	1	0	0	0	1	0	0	0	0	0	0	0	0	0	0	0	0	0	0	0	0	0	0	0	0	1	0	0	0	4
metC_E_down	85	29	100	0	0	0	3	8	0	0	0	0	37	15	40	278	210	267	363	155	193	87	98	136	13	0	1	0	1	0	1	1	0	2	1	1	4	1	0	0	0	0	0	13	55	1	3	2	384
metE_E_down	0	10	35	0	0	0	0	1	0	0	0	0	11	1	11	68	83	77	58	36	30	43	65	43	0	0	0	0	0	0	0	0	0	0	0	0	1	1	0	0	0	0	0	5	7	1	1	1	123
metF_E_down	12	0	0	0	0	0	0	0	0	0	0	0	0	0	0	15	5	14	0	1	0	2	1	4	0	0	0	0	0	0	0	0	0	0	0	0	0	0	0	0	0	0	0	0	0	0	0	0	1
metG_R_down	375	195	640	0	0	0	9	23	9	0	0	1	206	145	444	729	694	869	726	266	386	291	376	442	0	2	0	1	1	0	4	1	0	5	2	5	9	1	0	0	0	0	3	44	127	1	8	3	947
metH_E_down	0	0	1	0	0	0	0	0	0	0	0	0	0	0	0	3	2	5	0	0	0	0	0	1	0	0	0	0	0	0	0	0	0	0	0	0	0	0	0	0	0	0	0	0	1	0	0	0	2
metI_P_down	0	0	0	0	0	0	0	0	0	0	0	0	0	0	0	0	0	0	0	0	0	0	0	0	0	0	0	0	0	0	0	0	0	0	0	0	0	0	0	0	0	0	0	0	0	0	0	0	0
metJ_-_down	0	0	0	0	0	0	0	0	0	0	0	0	0	0	0	4	3	5	0	0	1	0	0	2	0	0	0	0	0	0	0	0	0	0	0	0	0	0	0	0	0	0	0	0	0	0	0	0	0
metK_H_down	0	0	0	0	0	0	0	0	0	0	0	0	0	0	0	4	1	3	7	3	2	2	1	2	0	0	0	0	0	0	0	0	0	0	0	0	0	0	0	0	0	0	0	0	0	0	0	0	7
metL_E_down	0	0	0	0	0	0	0	0	0	0	0	0	0	0	0	0	0	0	0	0	0	0	0	0	0	0	0	0	0	0	0	0	0	0	0	0	0	0	0	0	0	0	0	0	0	0	0	0	0
metN_P_down	0	4	8	0	0	0	0	0	0	0	0	0	1	0	4	12	11	13	1	0	0	16	17	15	0	0	0	0	0	0	0	0	0	0	0	0	0	0	0	0	0	0	0	2	0	0	0	0	1
metQ_P_down	0	0	0	0	0	0	0	0	0	0	0	0	0	0	0	0	0	0	0	0	0	0	0	0	0	0	0	0	0	0	0	0	0	0	0	0	0	0	0	0	0	0	0	0	0	0	0	0	0
metR_K_down	12	0	0	0	0	0	0	0	0	0	0	0	0	0	1	4	5	2	1	0	1	1	1	4	0	0	0	0	0	0	0	0	0	0	0	0	0	0	0	0	0	0	0	0	1	0	0	0	0
mfd_K_down	40	7	22	0	0	0	1	1	1	0	0	0	9	4	15	64	72	100	135	62	53	31	23	46	1	0	0	0	0	0	0	0	0	0	0	0	1	0	0	0	0	0	0	7	10	0	1	0	159
mglA_G_down	0	0	0	0	0	0	0	0	0	0	0	0	0	0	0	0	1	6	0	0	0	0	0	0	0	0	0	0	0	0	0	0	0	0	0	0	0	0	0	0	0	0	0	0	0	0	0	0	0
mglB_G_down	101	23	68	1	0	1	3	4	2	0	0	0	34	4	21	254	227	201	280	124	119	111	110	161	0	0	1	0	0	0	2	0	0	2	2	0	1	1	2	0	0	0	0	9	20	1	2	0	433
mglC_G_down	138	47	169	0	0	0	4	6	4	0	0	1	58	18	91	540	746	391	622	270	281	142	194	177	0	0	0	1	1	1	3	1	0	0	1	1	7	0	2	0	0	0	1	15	45	2	1	2	615
mgrB_-_down	81	34	118	0	0	0	2	2	2	0	0	0	20	14	44	151	144	159	230	105	130	74	80	94	0	0	1	0	0	0	1	0	0	0	0	0	4	3	1	1	0	1	54	7	23	1	1	2	271
mgsA_-_down	0	10	10	0	1	0	1	0	0	0	0	0	3	0	2	25	36	20	33	21	20	8	8	12	0	0	0	0	0	0	0	0	0	0	0	0	1	0	1	0	0	0	0	1	3	0	0	0	46
mgtA_P_down	155	57	121	0	0	0	3	1	2	0	0	0	56	22	56	367	356	476	455	203	253	106	127	151	2	0	1	0	0	0	0	0	0	2	2	0	5	1	1	0	0	0	49	23	82	0	2	1	631
mhpA_C_down	0	0	0	0	0	0	0	0	0	0	0	0	0	0	0	0	0	0	0	0	0	0	0	0	0	0	0	0	0	0	0	0	0	0	0	0	0	0	0	0	0	0	0	0	0	0	0	0	1
mhpB_-_down	824	362	1040	0	1	1	34	44	23	3	5	3	321	127	425	3260	3074	2951	2127	930	983	1088	1345	1595	2	3	2	4	1	3	16	0	0	10	3	12	19	6	9	1	2	1	69	166	451	13	17	17	4330
mhpC_R_down	0	0	0	0	0	0	0	0	0	0	0	0	0	0	0	0	0	0	0	0	0	0	0	0	0	0	0	0	0	0	0	0	0	0	0	0	0	0	0	0	0	0	0	0	0	0	0	0	0
mhpD_Q_down	0	0	0	0	0	0	0	0	0	0	0	0	0	0	0	0	0	0	0	0	0	0	0	0	0	0	0	0	0	0	0	0	0	0	0	0	0	0	0	0	0	0	0	0	0	0	0	0	2
mhpE_E_down	0	0	0	0	0	0	0	0	0	0	0	0	0	0	0	0	0	0	0	0	0	0	0	0	0	0	0	0	0	0	0	0	0	0	0	0	0	0	0	0	0	0	0	0	1	0	0	0	0
mhpF_Q_down	0	1	0	0	0	0	0	0	0	0	0	0	0	0	1	9	0	25	3	1	0	2	2	1	0	0	0	0	0	0	0	0	0	0	0	0	0	0	0	0	0	0	0	0	1	0	0	0	10
mhpR_K_down	0	0	0	0	0	0	0	0	0	0	0	0	0	0	0	5	1	11	0	0	0	0	0	0	0	0	0	0	0	0	0	0	0	0	0	0	0	0	0	0	0	0	0	0	0	0	0	0	1
mhpT_-_down	122	34	102	0	0	0	4	5	0	0	0	0	37	22	55	377	296	351	446	169	205	131	169	160	0	3	2	1	0	1	1	0	0	2	0	3	8	0	0	0	0	0	0	17	45	2	1	3	586
miaA_J_down	34	20	67	0	0	0	2	2	3	0	0	0	14	4	29	114	85	117	195	90	97	37	70	55	1	0	1	0	0	0	0	0	0	0	0	0	5	1	0	0	0	0	0	14	18	0	0	1	164
miaB_J_down	0	0	0	0	0	0	0	0	0	0	0	0	0	0	0	5	17	2	0	0	0	0	0	0	0	0	0	0	0	0	0	0	0	0	0	0	0	0	0	0	0	0	0	0	0	0	0	0	4
minC_-_down	0	0	0	0	0	0	0	0	0	0	0	0	0	0	0	0	0	0	0	0	0	0	0	0	0	0	0	0	0	0	0	0	0	0	0	0	0	0	0	0	0	0	0	0	0	0	0	0	0
minD_D_down	0	2	9	0	0	0	0	0	2	0	0	0	7	5	7	35	30	38	203	98	128	12	12	10	0	0	0	0	0	0	0	0	0	0	0	0	1	0	0	0	1	0	1	3	5	0	0	0	65
minE_D_down	0	0	0	0	0	0	0	0	0	0	0	0	0	0	0	17	6	6	0	0	0	0	0	0	0	0	0	0	0	0	0	0	0	0	0	0	0	0	0	0	0	0	0	0	0	0	0	0	2
mioC_C_down	0	0	0	0	0	0	0	0	0	0	0	0	0	0	0	0	0	0	0	0	0	0	0	0	0	0	0	0	0	0	0	0	0	0	0	0	0	0	0	0	0	0	0	0	0	0	0	0	0
mipA_-_down	0	0	0	0	0	0	0	0	0	0	0	0	0	0	0	0	0	0	0	0	0	0	1	3	0	0	0	0	0	0	0	0	0	0	0	0	0	0	0	0	0	0	0	0	3	0	0	0	0
mlrA_K_down	0	0	0	0	0	0	0	0	0	0	0	0	0	0	0	0	0	0	0	0	0	0	0	0	0	0	0	0	0	0	0	0	0	0	0	0	0	0	0	0	0	0	0	0	0	0	0	0	0
mltA_M_down	0	0	1	0	0	0	0	0	0	0	0	0	0	0	0	1	3	1	0	0	0	0	0	0	0	0	0	0	0	0	0	0	0	0	0	0	0	0	0	0	0	0	0	0	0	0	0	0	3
mltB_M_down	12	0	6	0	0	0	0	0	0	0	0	0	0	0	0	27	30	28	25	10	6	4	3	16	0	0	0	0	0	0	0	0	0	0	0	0	1	0	0	0	0	0	0	0	2	0	0	0	42
mltC_M_down	0	0	0	0	0	0	0	0	0	0	0	0	0	0	0	1	2	0	0	0	0	1	0	1	0	0	0	0	0	0	0	0	0	0	0	0	0	0	0	0	0	0	0	0	0	1	0	0	0
mltD_M_down	341	88	303	0	3	0	4	13	7	1	1	0	73	36	84	571	466	652	679	287	326	292	351	422	0	0	0	1	1	4	6	0	0	2	0	4	9	1	3	0	0	0	20	51	103	4	3	5	1190
mltF_F_down	0	1	0	0	0	0	0	0	0	0	0	0	0	0	0	6	7	10	0	0	1	1	2	0	0	0	0	0	0	0	0	0	0	0	0	0	0	0	0	0	0	0	0	0	0	0	0	0	2
mmuM_E_down	23	7	14	0	0	0	1	1	0	0	0	0	10	2	13	73	61	51	65	29	27	23	28	63	0	0	3	0	0	0	0	0	0	0	0	0	2	0	0	0	0	0	1	2	11	0	0	1	104
mmuP_E_down	43	3	6	0	0	0	0	0	0	0	0	0	0	1	1	0	2	0	2	3	2	1	0	0	0	0	0	0	0	0	0	0	0	0	0	0	0	0	0	0	0	0	53	6	18	0	0	0	5
mngA_G_down	0	0	0	0	0	0	0	0	0	0	0	0	0	0	0	2	1	5	0	0	0	0	0	0	0	0	0	0	0	0	0	0	0	0	0	0	0	0	0	0	0	0	0	0	0	0	0	0	0
mngB_G_down	1	6	18	0	0	0	0	0	2	0	0	0	7	1	7	71	48	24	33	16	19	13	20	19	0	0	0	0	0	0	0	0	0	0	0	0	0	0	0	0	0	0	0	1	9	0	3	0	47
mngR_K_down	0	0	2	0	0	0	0	0	0	0	0	0	0	0	0	2	3	0	0	0	0	1	0	1	0	0	0	0	0	0	0	0	0	0	0	0	0	0	0	0	0	0	0	1	0	0	0	0	1
mnmA_J_down	0	0	0	0	0	0	0	0	0	0	0	0	0	0	0	0	0	0	0	0	0	0	0	0	0	0	0	0	0	0	0	0	0	0	0	0	0	0	0	0	0	0	0	0	0	1	0	1	3
mnmC_S_down	0	0	0	0	0	0	0	0	0	0	0	0	0	0	0	0	0	0	0	1	0	1	3	1	0	0	0	0	0	0	0	0	0	0	0	0	0	0	0	0	0	0	0	0	0	0	0	0	2
mnmE_R_down	0	0	0	0	0	0	0	0	0	0	0	0	0	0	0	0	0	0	0	0	0	0	0	0	0	0	0	0	0	0	0	0	0	0	0	0	0	0	0	0	0	0	0	0	0	0	0	0	0
mnmG_D_down	118	79	180	0	0	0	2	3	1	0	0	0	26	14	49	365	334	298	261	107	125	180	241	232	1	1	0	1	0	1	2	0	0	0	0	0	1	0	0	0	1	0	0	30	88	1	2	1	420
mntH_P_down	0	0	0	0	0	0	0	0	0	0	0	0	0	0	0	0	0	0	0	0	0	0	0	0	0	0	0	0	0	0	0	0	0	0	0	0	0	0	0	0	0	0	0	0	0	0	0	0	0
mntR_K_down	0	0	0	0	0	0	0	0	0	0	0	0	0	0	0	0	0	0	0	0	0	0	0	0	0	0	0	0	0	0	0	0	0	0	0	0	0	0	0	0	0	0	0	0	0	0	0	0	0
moaA_H_down	0	0	0	0	0	0	0	0	0	0	0	0	0	0	0	3	2	1	0	0	0	2	2	2	0	0	0	0	0	0	0	0	0	0	0	0	0	0	0	0	0	0	0	1	0	0	0	0	4
moaB_-_down	0	0	1	0	0	0	0	0	0	0	0	0	0	0	0	3	4	1	0	0	0	0	0	0	0	0	0	0	0	0	0	0	0	0	0	0	0	0	0	0	0	0	0	0	0	0	0	0	0
moaC_-_down	17	7	11	0	0	0	0	1	0	0	0	0	3	1	7	68	45	61	170	71	114	28	32	30	0	0	0	0	0	0	0	0	0	0	0	0	1	0	0	0	0	0	0	6	21	1	0	1	86
moaD_H_down	0	0	0	0	0	0	0	0	0	0	0	0	0	0	0	0	0	0	0	0	0	0	0	0	0	0	0	0	0	0	0	0	0	0	0	0	0	0	0	0	0	0	0	0	1	0	0	0	0
moaE_-_down	0	0	0	0	0	0	0	0	0	0	0	0	0	0	0	1	5	0	0	0	0	0	1	0	0	0	0	0	0	0	0	0	0	0	0	0	0	0	0	0	0	0	0	0	0	0	0	0	2
mobA_H_down	0	0	0	0	0	0	0	0	0	0	0	0	0	0	0	0	0	0	0	0	0	0	0	0	0	0	0	0	0	0	0	0	0	0	0	0	0	0	0	0	0	0	0	0	0	0	0	0	1
mobB_H_down	48	48	83	0	0	0	0	2	1	0	0	1	33	9	35	246	205	400	227	132	101	106	168	159	0	0	0	1	0	2	1	0	0	1	0	1	3	1	1	0	0	0	0	19	54	3	2	6	466
modA_P_down	0	0	0	0	0	0	0	0	0	0	0	0	0	0	0	6	10	0	0	0	0	0	0	2	0	0	0	0	0	0	0	0	0	0	0	0	0	0	0	0	0	0	0	0	0	0	0	0	2
modB_P_down	0	0	0	0	0	0	0	0	0	0	0	0	0	0	0	5	2	9	0	0	0	0	0	0	0	0	0	0	0	0	0	0	0	0	0	0	0	0	0	0	0	0	0	0	4	0	0	0	0
modC_P_down	0	0	0	0	0	0	0	0	0	0	0	0	0	0	0	0	0	0	0	0	0	0	0	0	0	0	0	0	0	0	0	0	0	0	0	0	0	0	0	0	0	0	0	0	0	0	0	0	0
modE_R_down	0	0	1	0	0	0	0	0	0	0	0	0	0	1	0	3	1	2	0	0	0	1	0	4	0	0	0	0	0	0	0	0	0	0	0	0	0	0	0	0	0	0	0	0	2	0	0	0	4
modF_P_down	10	0	7	0	0	0	0	2	0	0	0	0	3	2	6	76	46	91	25	14	10	13	14	15	0	0	0	0	0	0	0	0	0	0	1	0	0	0	0	0	0	0	0	4	2	0	0	0	71
moeA_H_down	11	9	39	0	0	0	1	1	0	0	0	0	10	3	14	100	73	104	121	51	73	25	26	45	0	0	0	0	0	0	1	1	0	1	0	1	1	0	0	0	1	0	0	5	16	0	0	0	163
moeB_H_down	0	0	0	0	0	0	0	0	0	0	0	0	0	0	0	0	0	0	0	0	0	0	0	0	0	0	0	0	0	0	0	0	0	0	0	0	0	0	0	0	0	0	0	0	0	0	0	0	2
mog_-_down	0	0	0	0	0	0	0	0	0	0	0	0	0	0	0	0	0	0	0	0	0	0	0	0	0	0	0	0	0	0	0	0	0	0	0	0	0	0	0	0	0	0	0	0	0	0	0	0	0
mokB_-_down	0	1	2	0	0	0	0	0	0	0	0	0	0	0	0	18	14	4	5	0	2	9	14	7	0	0	0	0	0	0	0	0	0	0	0	0	0	1	0	0	0	0	0	0	0	0	0	0	21
mokC_-_down	0	0	0	0	0	0	0	0	0	0	0	0	0	0	0	3	5	2	0	0	0	0	1	0	0	0	0	0	0	0	0	0	0	0	0	0	0	0	0	0	0	0	0	0	0	0	0	0	0
motA_N_down	550	172	371	0	1	0	15	10	17	2	5	2	168	62	167	1061	1017	1241	1417	710	740	428	506	602	2	0	2	1	0	1	4	0	0	3	1	5	19	4	2	0	1	0	5	61	140	4	10	10	2085
motB_N_down	0	0	0	0	0	0	0	0	0	0	0	0	0	0	0	0	0	0	0	1	0	0	0	0	0	0	0	0	0	0	0	0	0	0	0	0	0	0	0	0	0	0	0	0	0	0	0	0	2
mpaA_E_down	0	0	0	0	0	0	0	0	0	0	0	0	0	0	0	2	2	0	0	0	0	0	0	0	0	0	0	0	0	0	0	0	0	0	0	0	0	0	0	0	0	0	0	0	0	0	0	0	0
mpl_M_down	0	0	0	0	0	0	0	0	0	0	0	0	0	0	0	0	0	0	0	0	0	0	0	0	0	0	0	0	0	0	0	0	0	0	0	0	0	0	0	0	0	0	0	0	0	0	0	0	0
mppA_E_down	0	0	0	0	0	0	0	0	0	0	0	0	0	0	0	0	0	0	1	0	0	0	0	0	0	0	0	0	0	0	0	0	0	0	0	0	0	0	0	0	0	0	0	0	0	0	0	0	1
mprA_K_down	66	42	130	0	0	0	7	10	3	0	1	0	40	14	43	289	290	317	331	103	151	103	104	140	0	0	0	0	0	1	2	0	0	1	0	2	5	0	0	0	0	0	0	16	51	2	2	2	391
mqo_R_down	0	0	0	0	0	0	0	0	0	0	0	0	0	0	0	0	0	0	2	1	1	3	0	0	0	0	0	0	0	0	0	0	0	0	0	0	0	0	0	0	0	0	0	0	0	0	0	0	14
mqsR_-_down	0	2	0	0	0	0	0	0	0	0	0	0	0	0	0	5	2	1	6	4	1	1	0	2	0	0	0	0	0	0	0	0	0	0	0	0	0	0	0	0	0	0	0	0	1	0	0	0	18
mraW_-_down	0	0	0	0	0	0	0	0	0	0	0	0	0	0	0	2	1	7	0	1	0	1	0	2	0	0	0	0	0	0	0	0	0	0	0	0	0	0	0	0	0	0	0	1	0	0	0	0	0
mraY_M_down	0	0	0	0	0	0	0	0	0	0	0	0	0	0	0	0	0	0	0	0	0	0	0	0	0	0	0	0	0	0	0	0	0	0	0	0	0	0	0	0	0	0	0	0	0	0	0	0	0
mraZ_S_down	0	0	0	0	0	0	0	0	0	0	0	0	0	0	0	0	0	0	0	0	0	0	0	0	0	0	0	0	0	0	0	0	0	0	0	0	0	0	0	0	0	0	0	0	0	0	0	0	0
mrcA_M_down	0	0	2	0	0	0	0	0	0	0	0	0	0	0	0	1	4	2	0	0	0	0	0	0	0	0	0	0	0	0	0	0	0	0	0	0	0	0	0	0	0	0	0	0	0	0	0	0	0
mrcB_M_down	0	0	0	0	0	0	0	0	0	0	0	0	0	0	0	0	0	0	0	0	0	0	0	0	0	0	0	0	0	0	0	0	0	0	0	0	0	0	0	0	0	0	0	2	0	0	0	0	0
mrdA_M_down	0	0	0	0	0	0	0	0	0	0	0	0	0	0	0	0	0	0	0	0	0	0	0	0	0	0	0	0	0	0	0	0	0	0	0	0	0	0	0	0	0	0	0	0	0	0	0	0	0
mrdB_-_down	0	0	0	0	0	0	0	0	0	0	0	0	0	0	0	4	3	1	2	1	1	0	0	0	0	0	0	0	0	0	0	0	0	0	0	0	0	0	0	0	0	0	0	0	0	0	0	0	2
mreB_D_down	0	0	0	0	0	0	0	0	0	0	0	0	0	0	0	4	1	9	1	0	0	1	0	3	0	0	0	0	0	0	0	0	0	0	0	0	0	0	0	0	0	0	0	1	1	0	0	0	6
mreC_M_down	0	0	0	0	0	0	0	0	0	0	0	0	0	0	0	0	0	0	0	0	0	0	0	0	0	0	0	0	0	0	0	0	0	0	0	0	0	0	0	0	0	0	0	0	0	0	0	0	0
mreD_M_down	0	0	0	0	0	0	0	0	0	0	0	0	0	0	0	0	0	0	0	0	0	0	0	0	0	0	0	0	0	0	0	0	0	0	0	0	0	0	0	0	0	0	0	0	0	0	0	0	0
mrp_D_down	0	0	0	0	0	0	0	0	0	0	0	0	0	0	0	0	0	0	0	0	0	0	0	0	0	0	0	0	0	0	0	0	0	0	0	0	0	0	0	0	0	0	0	0	0	0	0	0	2
mrr_V_down	0	3	4	0	0	0	0	0	1	0	0	0	2	3	2	20	21	10	23	10	7	1	6	4	0	0	0	0	0	0	0	0	0	0	0	0	1	0	1	0	0	0	0	0	2	0	0	1	19
msbA_V_down	0	0	0	0	0	0	0	0	0	0	0	0	0	0	0	0	0	0	0	0	0	0	0	0	0	0	0	0	0	0	0	0	0	0	0	0	0	0	0	0	0	0	0	0	0	0	0	0	1
mscL_-_down	0	0	0	0	0	0	0	0	0	0	0	0	0	0	0	1	0	0	0	0	0	0	0	0	0	0	0	0	0	0	0	0	0	0	0	0	0	0	0	0	0	0	0	0	0	0	0	0	0
mscS_M_down	0	0	0	0	0	0	0	0	0	0	0	0	0	0	0	0	0	0	0	0	0	0	0	0	0	0	0	0	0	0	0	0	0	0	0	0	0	0	0	0	0	0	0	0	0	0	0	0	3
msrA_-_down	33	8	13	0	0	0	0	0	0	0	0	0	6	2	10	88	82	78	82	32	49	27	20	42	0	0	0	0	0	0	0	0	0	0	0	0	0	0	1	0	0	0	18	1	4	1	0	1	114
msrB_-_down	1	7	6	0	0	0	0	0	1	0	0	0	4	2	2	30	22	43	45	22	26	11	9	24	0	0	0	0	0	0	0	0	0	0	0	0	0	0	0	0	0	0	0	1	3	1	1	0	55
msyB_-_down	0	0	0	0	0	0	0	0	0	0	0	0	0	0	0	10	10	12	0	0	0	0	0	0	0	0	0	0	0	0	0	0	0	0	0	0	0	0	0	0	0	0	0	0	0	0	0	0	4
mtfA_S_down	0	0	0	0	0	0	0	0	0	0	0	0	0	0	0	11	11	2	0	0	0	1	0	2	0	0	0	0	0	0	0	0	0	0	0	0	0	0	0	0	0	0	0	0	0	0	0	0	1
mtgA_M_down	0	0	0	0	0	0	0	0	0	0	0	0	0	0	0	0	0	0	0	0	0	0	0	1	0	0	0	0	0	0	0	0	0	0	0	0	0	0	0	0	0	0	0	0	0	0	0	0	0
mtlA_G_down	160	47	122	0	0	0	1	5	2	0	3	0	36	13	42	352	310	368	315	126	163	117	148	232	0	1	0	0	0	1	0	0	0	1	1	2	4	1	0	0	0	0	44	29	54	0	0	2	578
mtlD_-_down	0	0	0	0	0	0	0	0	0	0	0	0	0	0	0	0	0	0	1	0	0	0	0	0	0	0	0	0	0	0	0	0	0	0	0	0	0	0	0	0	0	0	0	0	0	0	0	0	0
mtlR_-_down	0	0	0	0	0	0	0	0	0	0	0	0	0	0	0	0	0	0	0	0	0	0	0	0	0	0	0	0	0	0	0	0	0	0	0	0	0	0	0	0	0	0	0	0	0	0	0	0	0
mtn_F_down	51	11	48	0	0	0	1	1	0	0	0	0	12	9	10	88	81	123	118	50	76	47	54	51	0	0	0	0	0	0	1	0	0	0	0	1	0	0	1	0	0	0	55	6	24	0	0	0	205
mtr_E_down	40	27	52	0	0	0	1	2	0	0	0	0	30	12	35	177	158	184	183	74	107	74	83	110	0	0	0	1	0	1	1	0	0	1	1	1	3	0	1	0	0	0	0	7	29	3	2	5	290
mug_L_down	0	0	0	0	0	0	0	0	0	0	0	0	0	0	0	0	0	0	0	0	0	0	0	0	0	0	0	0	0	0	0	0	0	0	0	0	0	0	0	0	0	0	0	0	0	0	0	0	1
mukB_D_down	0	0	2	0	0	0	0	0	0	0	0	0	0	0	0	1	0	0	3	3	2	3	0	3	0	0	0	0	0	0	0	0	0	0	0	0	0	0	0	0	0	0	0	0	1	0	0	0	12
mukE_-_down	0	0	0	0	0	0	0	0	0	0	0	0	0	0	0	0	0	0	0	0	0	0	0	0	0	0	0	0	0	0	0	0	0	0	0	0	0	0	0	0	0	0	0	0	0	0	0	0	0
mukF_-_down	0	1	0	0	0	0	0	0	0	0	0	0	0	0	0	0	0	0	0	0	0	0	0	1	0	0	0	0	0	0	0	0	0	0	0	0	0	0	0	0	0	0	0	0	0	0	0	0	0
murA_M_down	0	0	0	0	0	0	0	0	0	0	0	0	0	0	0	0	0	0	0	0	0	0	0	0	0	0	0	0	0	0	0	0	0	0	0	0	0	0	0	0	0	0	0	0	0	0	0	0	0
murB_M_down	0	0	0	0	0	0	0	0	0	0	0	0	0	0	0	1	1	0	0	0	0	0	0	0	0	0	0	0	0	0	0	0	0	0	0	0	0	0	0	0	0	0	0	0	0	0	0	0	0
murC_M_down	296	89	348	0	0	0	5	8	5	1	0	1	126	65	196	380	348	410	502	193	248	180	213	270	1	1	0	0	0	1	3	1	0	1	1	1	5	1	0	0	0	0	0	37	163	4	5	6	654
murD_M_down	0	0	0	0	0	0	0	0	0	0	0	0	0	0	0	0	0	0	0	0	0	0	0	0	0	0	0	0	0	0	0	0	0	0	0	0	0	0	0	0	0	0	0	0	0	0	0	0	1
murE_M_down	0	0	0	0	0	0	0	0	0	0	0	0	0	0	0	4	6	1	0	0	1	0	0	0	0	0	0	0	0	0	0	0	0	0	0	0	0	0	0	0	0	0	0	0	0	0	0	0	1
murF_M_down	0	0	0	0	0	0	0	0	0	0	0	0	0	0	0	1	3	1	0	0	0	0	0	0	0	0	0	0	0	0	0	0	0	0	0	0	0	0	0	0	0	0	0	0	0	0	0	0	1
murG_M_down	0	0	0	0	0	0	0	0	0	0	0	0	0	0	0	0	0	0	0	0	0	0	0	0	0	0	0	0	0	0	0	0	0	0	0	0	0	0	0	0	0	0	0	0	0	0	0	0	0
murI_M_down	0	0	0	0	0	0	0	0	0	0	0	0	0	0	1	6	5	8	4	1	0	1	1	2	0	0	0	0	0	1	0	0	0	0	0	0	0	0	0	0	0	0	0	0	0	0	0	0	5
murP_G_down	0	0	0	0	0	0	0	0	0	0	0	0	0	0	0	0	0	0	0	0	0	0	0	0	0	0	0	0	0	0	0	0	0	0	0	0	0	0	0	0	0	0	0	0	0	0	0	0	1
murQ_R_down	0	0	0	0	0	0	0	0	0	0	0	0	0	0	0	0	0	0	0	0	0	0	0	0	0	0	0	0	0	0	0	0	0	0	0	0	0	0	0	0	0	0	0	0	0	0	0	0	1
mutH_-_down	117	45	67	0	0	0	3	3	1	1	0	0	34	13	38	334	279	213	248	139	133	100	111	143	2	0	0	0	0	0	0	0	0	1	1	1	4	0	0	0	0	0	0	20	45	0	0	3	438
mutL_L_down	17	7	14	0	0	0	0	1	0	0	0	0	7	2	3	74	34	68	52	21	16	15	20	25	0	0	0	0	0	0	0	0	0	1	0	0	1	0	0	0	0	0	0	4	4	0	0	0	54
mutM_L_down	443	157	522	0	0	0	5	16	4	1	0	3	149	43	162	1402	1207	1469	1208	521	661	479	550	680	1	1	4	0	0	2	5	0	0	0	0	3	13	3	3	0	0	0	4	73	231	8	15	11	1852
mutS_L_down	0	0	0	0	0	0	0	0	0	0	0	0	0	0	1	8	12	2	1	0	1	1	1	0	0	0	0	0	0	0	0	0	0	0	0	0	0	0	0	0	0	0	0	1	0	0	0	0	2
mutT_R_down	0	0	0	0	0	0	0	0	0	0	0	0	0	0	0	0	0	0	0	0	0	0	0	0	0	0	0	0	0	0	0	0	0	0	0	0	0	0	0	0	0	0	0	0	0	0	0	0	0
mutY_L_down	19	4	10	0	0	0	0	0	0	0	0	0	0	0	0	4	1	5	5	0	1	2	2	3	0	0	0	0	0	0	0	0	0	0	0	0	0	0	0	0	0	0	127	5	17	0	0	0	11
nac_K_down	19	14	22	0	0	0	1	1	0	0	0	0	11	6	14	98	103	90	137	88	55	40	34	69	0	1	0	0	0	0	0	0	0	1	0	1	3	0	1	0	0	0	0	5	9	1	3	0	169
nadA_-_down	0	0	0	0	0	0	0	0	0	0	0	0	0	0	0	0	0	1	0	0	0	0	0	0	0	0	0	0	0	0	0	0	0	0	0	0	0	0	0	0	0	0	0	0	0	0	0	0	1
nadB_H_down	0	1	2	0	0	0	0	0	0	0	0	0	0	0	4	34	20	18	8	2	4	2	3	3	0	0	0	0	0	0	0	0	0	0	0	0	0	0	0	0	0	0	0	2	1	0	0	0	12
nadC_H_down	0	0	0	0	0	0	0	0	0	0	0	0	0	0	0	0	0	0	0	0	0	0	0	0	0	0	0	0	0	0	0	0	0	0	0	0	0	0	0	0	0	0	0	0	0	0	0	0	0
nadD_H_down	27	17	51	0	0	0	0	2	0	0	0	0	12	5	18	136	126	167	131	55	71	33	56	44	1	0	0	0	0	0	0	0	0	1	0	1	2	0	0	0	0	0	3	4	28	0	2	0	194
nadE_H_down	0	0	1	0	0	0	0	0	0	0	0	0	0	0	0	0	0	0	0	0	0	0	0	0	0	0	0	0	0	0	0	0	0	0	0	0	0	0	0	0	0	0	0	0	0	0	0	0	0
nadK_G_down	0	0	0	0	0	0	0	0	0	0	0	0	0	0	0	2	0	5	0	0	0	1	0	0	0	0	0	0	0	0	0	0	0	0	0	0	0	0	0	0	0	0	0	0	0	0	0	0	2
nadR_H_down	0	0	0	0	0	0	0	0	0	0	0	0	0	0	0	1	3	1	0	0	0	0	0	0	0	0	0	0	0	0	0	0	0	0	0	0	0	0	0	0	0	0	0	0	0	0	0	0	1
nagA_G_down	117	70	216	0	0	0	6	10	5	0	1	0	54	21	62	321	275	340	378	163	222	118	149	186	0	0	0	0	0	1	1	0	0	1	1	4	3	1	0	1	1	0	2	17	72	2	3	5	509
nagB_G_down	5	0	0	0	0	0	0	0	0	0	0	0	0	0	0	0	0	0	0	0	0	1	0	1	0	0	0	0	0	0	0	0	0	0	0	0	0	0	0	0	0	0	0	0	0	0	0	0	0
nagC_G_down	56	22	23	0	0	1	0	2	1	0	0	0	10	4	8	204	173	189	90	58	35	66	92	107	0	1	0	0	0	0	1	0	0	0	0	1	1	1	0	0	0	0	1	0	9	0	2	0	163
nagD_G_down	0	0	3	0	0	0	0	0	0	0	0	0	0	0	0	10	15	1	0	1	0	2	3	2	0	0	0	0	0	0	0	0	0	0	0	0	0	0	0	0	0	0	0	2	3	0	0	0	7
nagE_G_down	0	0	0	0	0	0	0	0	0	0	0	0	0	0	0	1	0	3	0	0	0	0	0	0	0	0	0	0	0	0	0	0	0	0	0	0	0	0	0	0	0	0	0	0	1	0	0	0	2
nagK_G_down	0	0	0	0	0	0	0	0	0	0	0	0	0	0	0	0	0	0	0	0	0	0	0	0	0	0	0	0	0	0	0	0	0	0	0	0	0	0	0	0	0	0	0	0	0	0	0	0	1
nagZ_-_down	0	0	0	0	0	0	0	0	0	0	0	0	0	0	0	0	0	0	0	0	0	0	0	0	0	0	0	0	0	0	0	0	0	0	0	0	0	0	0	0	0	0	0	0	0	0	0	0	0
nanA_M_down	18	0	2	0	0	0	0	0	0	0	0	0	0	3	2	3	5	3	3	3	0	0	0	1	0	0	0	0	0	0	0	0	0	0	0	0	0	0	0	0	0	0	0	0	1	0	0	0	5
nanC_-_down	0	0	0	0	0	0	0	0	0	0	0	0	0	0	0	0	5	0	0	0	0	1	0	3	0	0	0	0	0	0	0	0	0	0	0	0	0	0	0	0	0	0	0	0	0	0	0	0	0
nanE_G_down	0	0	0	0	0	0	0	0	0	0	0	0	0	0	0	1	0	0	0	0	0	0	0	0	0	0	0	0	0	0	0	0	0	0	0	0	0	0	0	0	0	0	0	0	0	0	0	0	1
nanK_G_down	0	1	0	0	0	0	0	0	0	0	0	0	0	0	0	5	2	16	0	0	1	0	0	0	0	0	0	0	0	0	0	0	0	0	0	0	0	0	0	0	0	0	0	0	0	0	0	0	3
nanM_S_down	19	18	48	1	1	0	1	2	1	0	0	0	9	13	26	92	92	178	127	42	52	50	62	71	0	0	0	0	0	0	0	0	0	2	0	2	0	0	0	0	0	0	0	5	20	0	1	0	115
nanR_K_down	0	0	0	0	0	0	0	0	0	0	0	0	0	0	0	0	0	3	0	0	0	2	1	1	0	0	0	0	0	0	0	0	0	0	0	0	0	0	0	0	0	0	0	0	0	0	1	0	0
nanT_-_down	0	1	0	0	0	0	0	0	0	0	0	0	0	0	0	7	2	3	0	0	0	7	2	13	0	0	0	0	0	0	0	0	0	0	0	0	0	0	0	0	0	0	0	0	2	0	0	0	2
napA_C_down	0	4	5	0	0	0	0	0	0	0	0	0	4	1	2	25	12	17	26	13	10	0	0	8	0	0	0	0	0	0	0	0	0	0	0	0	0	0	0	0	0	0	0	0	0	0	0	0	13
napB_-_down	0	0	0	0	0	0	0	0	0	0	0	0	0	0	0	2	1	1	0	0	0	0	0	0	0	0	0	0	0	0	0	0	0	0	0	0	0	0	0	0	0	0	0	0	0	0	0	0	0
napC_C_down	0	0	0	0	0	0	0	0	0	0	0	0	0	0	0	0	0	0	0	0	0	0	0	0	0	0	0	0	0	0	0	0	0	0	0	0	0	0	0	0	0	0	0	0	0	0	0	0	0
napD_-_down	0	0	0	0	0	0	0	0	0	0	0	0	0	0	0	0	0	0	0	0	0	0	0	0	0	0	0	0	0	0	0	0	0	0	0	0	0	0	0	0	0	0	0	0	0	0	0	0	0
napF_C_down	0	0	0	0	0	0	0	0	0	0	0	0	0	0	0	0	0	0	0	0	0	0	0	0	0	0	0	0	0	0	0	0	0	0	0	0	0	0	0	0	0	0	0	0	0	0	0	0	0
napG_C_down	0	0	0	0	0	0	0	0	0	0	0	0	0	0	0	0	0	0	0	0	0	0	0	0	0	0	0	0	0	0	0	0	0	0	0	0	0	0	0	0	0	0	0	0	0	0	0	0	0
napH_C_down	0	0	0	0	0	0	0	0	0	0	0	0	0	0	0	0	0	0	0	0	0	0	0	0	0	0	0	0	0	0	0	0	0	0	0	0	0	0	0	0	0	0	0	0	0	0	0	0	0
narG_C_down	69	19	52	0	0	0	0	0	1	0	0	0	7	9	15	86	109	90	117	35	44	50	66	70	0	0	0	1	0	0	0	0	0	0	0	0	0	0	1	0	0	0	1	4	18	1	2	1	165
narH_C_down	0	0	0	0	0	0	0	0	0	0	0	0	0	0	0	0	0	0	0	0	0	0	0	0	0	0	0	0	0	0	0	0	0	0	0	0	0	0	0	0	0	0	0	0	0	0	0	0	0
narI_C_down	0	1	0	0	0	0	0	0	0	0	0	0	0	0	0	4	9	1	2	1	1	0	0	0	0	0	0	0	0	0	0	0	0	0	0	0	0	0	0	0	0	0	0	0	0	0	0	0	3
narJ_C_down	99	24	64	0	0	0	4	1	0	0	0	0	27	13	25	194	204	202	269	109	126	94	106	117	1	0	0	0	0	0	1	0	0	0	0	2	3	1	0	0	0	0	0	8	21	4	0	4	445
narK_P_down	0	0	0	0	0	0	0	0	0	0	0	0	0	0	0	0	0	2	0	0	0	0	0	0	0	0	0	0	0	0	0	0	0	0	0	0	0	0	0	0	0	0	0	0	0	0	0	0	0
narL_K_down	0	0	1	0	0	0	0	0	0	0	0	0	0	0	0	0	0	0	0	0	0	0	0	0	0	0	0	0	0	0	0	0	0	0	0	0	0	0	0	0	0	0	0	0	6	0	0	0	2
narP_K_down	0	0	0	0	0	0	0	0	0	0	0	0	0	0	0	0	0	0	0	0	0	0	0	0	0	0	0	0	0	0	0	0	0	0	0	0	0	0	0	0	0	0	0	0	1	0	0	0	0
narQ_T_down	614	260	666	2	2	0	26	16	11	2	4	2	247	78	231	2023	1831	1964	1875	874	1034	577	683	812	2	4	3	4	5	5	10	1	0	3	4	4	34	6	11	4	1	2	227	232	649	9	16	11	3193
narU_P_down	462	224	449	0	1	0	10	7	4	1	2	0	93	50	139	657	608	903	674	297	283	600	801	744	1	1	1	0	1	0	4	0	1	2	1	4	9	2	7	1	0	0	138	125	450	10	5	16	1943
narV_C_down	0	0	0	0	0	0	0	0	0	0	0	0	0	0	0	2	6	0	0	0	0	0	0	0	0	0	0	0	0	0	0	0	0	0	0	0	0	0	0	0	0	0	19	0	1	0	0	0	0
narW_C_down	0	0	0	0	0	0	0	0	0	0	0	0	0	0	0	0	0	0	0	0	0	0	0	0	0	0	0	0	0	0	0	0	0	0	0	0	0	0	0	0	0	0	0	0	0	0	0	0	0
narX_T_down	0	1	0	0	0	0	0	0	0	0	0	0	0	0	0	0	0	0	1	0	0	1	0	5	0	0	0	0	0	0	0	0	0	0	0	0	0	0	0	0	0	0	0	0	0	0	0	0	4
narY_C_down	0	0	1	0	0	0	0	0	0	0	0	0	0	0	0	0	0	0	0	0	0	0	0	0	0	0	0	0	0	0	0	0	0	0	0	0	0	0	0	0	0	0	0	0	0	0	0	0	0
narZ_C_down	0	0	0	0	0	0	0	0	0	0	0	0	0	0	0	0	0	0	0	0	0	0	0	0	0	0	0	0	0	0	0	0	0	0	0	0	0	0	0	0	0	0	0	0	0	0	0	0	5
ndh_C_down	0	0	1	0	0	0	0	0	0	0	0	0	0	0	0	0	0	0	0	0	0	0	0	0	0	0	0	0	0	0	0	0	0	0	0	1	0	0	0	0	0	0	0	0	0	0	0	0	0
ndk_-_down	0	1	4	0	0	0	0	0	0	0	0	0	0	1	1	4	4	12	8	2	2	6	5	13	0	0	0	0	0	0	1	0	0	0	0	0	0	0	0	0	0	0	0	0	0	0	0	0	10
nei_L_down	0	0	0	0	0	0	0	0	0	0	0	0	0	0	0	0	0	0	0	0	0	0	0	0	0	0	0	0	0	0	0	0	0	0	0	0	0	0	0	0	0	0	0	0	0	0	0	0	0
nemA_C_down	0	0	0	0	0	0	0	0	0	0	0	0	0	0	0	0	0	0	0	0	0	0	0	0	0	0	0	0	0	0	0	0	0	0	0	0	0	0	0	0	0	0	0	0	0	0	0	0	0
nemR_R_down	71	42	95	0	0	0	4	5	2	3	1	1	50	16	35	350	292	417	426	194	179	148	175	208	0	0	0	0	0	0	4	1	0	2	2	2	3	1	2	0	0	0	29	26	38	1	2	1	702
nepI_G_down	250	40	78	0	0	0	1	1	0	0	0	0	16	9	19	129	128	132	62	17	48	102	128	104	0	0	1	0	0	0	1	0	0	0	0	0	0	1	0	0	0	0	0	20	69	2	4	1	162
nfi_L_down	0	0	1	0	0	0	0	0	0	0	0	0	0	0	0	1	0	6	0	0	0	1	0	1	0	0	0	0	0	0	0	0	0	0	0	0	0	0	0	0	0	0	0	0	0	0	0	0	2
nfo_L_down	1	1	0	0	0	0	0	0	0	0	0	0	0	0	1	0	1	0	0	0	0	0	0	0	0	0	0	0	0	0	0	0	0	0	0	0	0	0	0	0	0	0	21	0	0	0	0	0	1
nfrA_-_down	0	0	0	0	0	0	0	0	0	0	0	0	0	0	0	0	0	0	0	0	0	0	0	0	0	0	0	0	0	0	0	0	0	0	0	0	0	0	0	0	0	0	0	0	0	0	0	0	0
nfrB_M_down	0	0	0	0	0	0	0	0	0	0	0	0	0	1	0	4	2	16	0	1	0	0	0	0	0	0	0	0	0	0	0	0	0	0	0	0	0	0	0	0	0	0	0	0	0	0	0	0	0
nfsA_C_down	656	195	638	1	0	1	8	9	7	1	0	0	164	68	362	981	1064	801	434	144	163	734	845	1067	0	3	1	0	0	0	1	0	1	4	1	2	4	1	2	0	0	1	1	71	285	7	8	10	880
nfsB_C_down	0	0	0	0	0	0	0	0	0	0	0	0	0	0	0	0	0	0	0	0	0	0	0	0	0	0	0	0	0	0	0	0	0	0	0	0	0	0	0	0	0	0	0	0	0	0	0	0	0
nfuA_O_down	93	43	127	0	0	0	2	4	3	1	0	0	30	17	40	382	324	381	426	215	284	158	178	170	0	0	0	0	0	0	2	0	0	2	0	2	4	1	0	0	1	0	1	15	83	2	2	0	624
nhaA_-_down	129	40	164	0	0	0	5	7	3	0	0	0	66	12	47	454	404	581	550	240	342	171	211	227	0	0	0	0	0	0	3	0	0	1	0	1	8	0	4	0	0	1	0	19	76	2	3	3	754
nhaB_P_down	0	0	0	0	0	0	0	0	0	0	0	0	0	0	0	0	0	0	0	0	0	0	0	0	0	0	0	0	0	0	0	0	0	0	0	0	0	0	0	0	0	0	0	0	0	0	0	0	0
nhaR_K_down	0	0	0	0	0	0	0	0	0	0	0	0	0	0	0	0	0	2	0	0	0	0	0	0	0	0	0	0	0	0	0	0	0	0	0	0	0	0	0	0	0	0	0	0	0	0	0	0	5
nhoA_Q_down	2	3	5	0	0	0	0	0	0	0	0	0	0	0	1	11	10	6	23	8	10	4	3	11	0	0	0	0	0	0	0	0	0	0	0	0	1	0	0	0	0	0	0	0	1	0	0	0	29
nikA_E_down	251	82	173	1	0	1	1	10	1	0	0	0	80	18	76	472	432	532	637	332	359	175	221	280	0	0	0	0	0	0	2	1	0	2	0	4	4	0	3	0	0	0	2	36	92	0	2	8	833
nikB_P_down	11	9	43	0	0	0	0	1	0	0	0	0	17	3	15	99	94	93	142	47	105	29	47	40	0	0	0	0	0	0	1	0	0	0	0	0	0	1	1	0	0	0	1	7	22	0	0	1	162
nikC_P_down	0	4	8	0	0	0	0	1	0	0	0	0	10	5	22	19	26	51	12	14	11	8	14	15	0	0	0	0	0	0	0	0	0	0	0	0	0	0	0	0	0	0	0	1	2	0	0	0	33
nikD_P_down	0	0	0	0	0	0	0	0	0	0	0	0	0	0	0	0	0	0	0	0	0	0	0	0	0	0	0	0	0	0	0	0	0	0	0	0	0	0	0	0	0	0	0	0	0	0	0	0	1
nikE_P_down	0	0	0	0	0	0	0	0	0	0	0	0	0	0	0	0	0	0	0	0	0	1	0	0	0	0	0	0	0	0	0	0	0	0	0	0	0	0	0	0	0	0	0	0	0	0	0	0	2
nikR_K_down	0	1	0	0	0	0	0	0	0	0	0	0	0	0	0	1	2	1	0	0	0	0	0	0	0	0	0	0	0	0	0	0	0	0	0	0	1	0	0	0	0	0	0	0	0	0	0	0	1
ninE_-_down	22	5	3	0	0	0	0	1	0	0	0	0	0	0	1	45	33	44	13	5	4	5	7	1	0	0	0	0	0	0	0	0	0	0	0	0	0	0	0	0	0	0	59	2	4	0	0	0	13
nirB_C_down	269	86	262	0	0	2	6	10	5	1	2	0	96	38	113	881	680	742	752	317	420	222	301	333	2	1	1	0	0	0	3	0	0	0	0	0	5	1	4	0	0	0	0	39	125	5	6	9	1196
nirC_P_down	0	0	0	0	0	0	0	0	0	0	0	0	0	0	0	1	1	9	0	0	0	1	0	3	0	0	0	0	0	0	0	0	0	0	0	0	0	0	0	0	0	0	0	0	0	0	0	0	0
nirD_R_down	0	0	1	0	0	0	0	0	0	0	0	0	1	0	0	7	10	2	3	1	1	2	1	6	0	0	0	0	0	0	0	0	0	0	0	0	0	0	0	0	0	0	0	0	1	0	0	0	9
nlpA_P_down	0	0	0	0	0	0	0	0	0	0	0	0	0	0	0	0	0	0	0	0	0	0	0	0	0	0	0	0	0	0	0	0	0	0	0	0	0	0	0	0	0	0	0	0	0	0	0	0	4
nlpC_M_down	0	0	0	0	0	0	0	0	0	0	0	0	0	0	0	3	2	2	0	0	0	0	0	0	0	0	0	0	0	0	0	0	0	0	0	0	0	0	0	0	0	0	0	0	0	0	0	0	1
nlpD_M_down	39	18	52	0	0	0	1	1	1	0	0	0	7	9	17	140	143	145	171	80	84	76	83	138	0	0	0	0	0	0	1	0	0	0	0	0	2	1	0	0	0	0	2	7	27	0	0	0	337
nlpE_P_down	0	0	0	0	0	0	0	0	0	0	0	0	0	0	0	5	1	9	0	0	0	0	0	0	0	0	0	0	0	0	0	0	0	0	0	0	0	0	0	0	0	0	0	0	0	0	0	0	3
nlpI_R_down	0	0	0	0	0	0	0	0	0	0	0	0	0	0	0	0	0	0	0	0	0	0	0	0	0	0	0	0	0	0	0	0	0	0	0	0	0	0	0	0	0	0	0	0	0	0	0	0	0
nohB_L_down	0	0	0	0	0	0	0	0	0	0	0	0	0	0	0	1	3	1	0	0	0	0	0	0	0	0	0	0	0	0	0	0	0	0	0	0	0	0	0	0	0	0	0	0	0	0	0	0	1
norR_T_down	18	9	49	0	0	0	1	1	1	1	0	1	16	3	14	137	87	133	125	61	55	22	41	37	0	0	0	0	0	0	1	0	0	0	0	0	1	0	0	1	0	0	0	6	11	1	2	1	164
norV_C_down	154	41	113	1	1	0	7	3	4	2	1	0	51	23	75	570	434	647	400	230	185	141	162	218	1	0	0	0	0	0	2	0	0	1	1	2	6	2	0	0	0	0	0	22	49	3	5	4	774
norW_R_down	0	0	0	0	0	0	0	0	0	0	0	0	0	0	0	0	0	0	0	0	0	0	0	0	0	0	0	0	0	0	0	0	0	0	0	0	0	0	0	0	0	0	0	0	0	0	0	0	0
npr_G_down	0	0	0	0	0	0	0	0	0	0	0	0	0	0	0	0	0	0	0	0	0	0	0	0	0	0	0	0	0	0	0	0	0	0	0	0	0	0	0	0	0	0	0	0	0	0	0	0	1
nrdA_F_down	253	86	270	1	0	1	4	8	2	2	2	1	248	216	509	1143	1040	1086	676	313	342	344	397	571	0	0	0	2	2	1	2	2	0	1	0	2	9	0	4	0	1	0	1	62	149	2	5	7	863
nrdB_F_down	300	122	406	0	0	0	1	7	10	0	1	0	111	58	127	756	748	658	206	87	102	319	394	387	2	3	0	1	1	1	1	0	0	0	0	0	2	1	1	0	0	0	2	45	164	3	6	4	332
nrdD_F_down	0	0	0	0	0	0	0	0	0	0	0	0	0	0	0	0	0	0	0	0	0	0	3	0	0	0	0	0	0	0	0	0	0	0	0	0	0	0	0	0	0	0	0	0	0	0	1	0	1
nrdE_F_down	0	0	0	0	0	0	0	0	0	0	0	0	0	0	0	0	0	0	0	0	0	0	0	0	0	0	0	0	0	0	0	0	0	0	0	0	0	0	0	0	0	0	0	0	0	0	0	0	2
nrdF_F_down	55	37	62	0	0	0	2	1	0	0	0	0	21	11	29	263	218	224	212	99	112	63	85	78	1	0	0	1	1	0	0	0	0	0	0	0	6	2	1	0	0	0	34	21	41	0	0	3	328
nrdG_O_down	147	28	140	0	0	0	3	5	0	0	0	0	33	13	48	356	275	381	467	154	162	108	115	166	0	1	1	0	0	0	2	1	0	0	0	2	7	0	2	0	0	1	0	5	39	0	2	3	620
nrdH_O_down	23	58	96	0	1	0	0	6	2	1	1	1	41	12	46	381	358	357	292	154	143	106	128	138	1	1	1	1	0	0	0	0	0	0	0	0	4	2	2	0	0	0	1	14	56	2	4	0	482
nrdI_F_down	150	46	171	0	0	0	3	5	0	0	0	0	50	21	52	574	513	366	383	156	165	149	176	199	0	1	1	0	0	0	2	0	0	0	0	1	4	2	0	0	0	1	2	14	40	1	2	3	612
nrdR_-_down	0	0	0	0	0	0	0	0	0	0	0	0	0	0	0	1	0	0	0	0	0	1	0	6	0	0	0	0	0	0	0	0	0	0	0	0	0	0	0	0	0	0	0	0	1	0	0	0	3
nrfA_P_down	0	0	0	0	0	0	0	0	0	0	0	0	0	0	0	1	1	3	1	0	0	1	0	3	0	0	0	0	0	0	0	0	0	0	0	0	0	0	0	0	0	0	0	0	0	0	0	0	0
nrfB_-_down	0	0	0	0	0	0	0	0	0	0	0	0	0	0	0	0	0	0	0	0	0	0	0	0	0	0	0	0	0	0	0	0	0	0	0	0	0	0	0	0	0	0	0	0	0	0	0	0	0
nrfC_C_down	0	0	1	0	0	0	0	0	0	0	0	0	0	0	0	0	0	0	0	0	0	0	0	0	0	0	0	0	0	0	0	0	0	0	0	0	0	0	0	0	0	0	0	0	0	0	0	0	0
nrfD_P_down	0	0	1	0	0	0	0	0	0	0	0	0	0	0	0	1	0	2	0	0	2	0	1	0	0	0	0	0	0	0	0	0	0	0	0	0	0	0	0	0	0	0	0	0	0	0	0	0	2
nrfE_O_down	13	2	1	0	0	0	0	0	1	0	0	0	0	0	1	16	24	14	4	0	1	5	3	6	0	0	0	0	0	0	0	0	0	0	0	0	0	0	0	0	0	0	0	0	1	0	0	0	6
nrfF_O_down	0	1	0	0	0	0	0	0	0	0	0	0	0	0	0	3	2	6	0	0	0	0	0	0	0	0	0	0	0	0	0	0	0	0	0	0	0	0	0	0	0	0	0	0	0	0	0	0	2
nrfG_O_down	15	11	14	0	0	0	0	2	2	0	0	0	8	2	5	32	30	36	44	15	27	25	31	25	0	0	0	0	0	0	1	0	0	0	0	0	0	0	0	0	0	0	7	4	14	0	2	1	88
nsrR_K_down	19	19	68	0	0	0	0	0	2	1	0	0	22	17	28	266	177	216	226	79	78	56	66	78	0	0	0	0	0	0	0	0	0	1	0	1	3	0	0	0	0	0	18	12	39	0	0	1	235
nth_L_down	0	0	0	0	0	0	0	0	0	0	0	0	0	0	0	0	0	0	0	0	0	0	0	0	0	0	0	0	0	0	0	0	0	0	0	0	0	0	0	0	0	0	0	0	0	0	0	0	0
nudB_R_down	0	0	0	0	0	0	0	0	0	0	0	0	0	0	0	1	0	4	0	0	0	1	0	0	0	0	0	0	0	0	0	0	0	0	0	0	0	0	0	0	0	0	0	0	0	0	0	0	3
nudC_L_down	0	0	0	0	0	0	0	0	0	0	0	0	0	0	0	0	0	0	0	0	0	0	2	0	0	0	0	0	0	0	0	0	0	0	0	0	0	0	0	0	0	0	0	0	0	0	0	0	4
nudE_R_down	76	20	57	0	0	0	1	2	1	0	0	0	13	6	21	135	118	134	158	80	76	55	74	95	0	0	0	0	0	0	0	0	0	0	0	0	1	0	0	0	0	0	0	6	21	1	2	4	166
nudF_R_down	0	0	0	0	0	0	0	0	0	0	0	0	0	0	0	0	0	4	0	0	0	0	0	0	0	0	0	0	0	0	0	0	0	0	0	0	0	0	0	0	0	0	0	0	0	0	0	0	5
nudG_R_down	0	1	0	0	0	0	0	0	0	0	0	0	0	0	0	4	1	10	0	0	0	1	2	0	0	0	0	0	0	0	0	0	0	0	0	0	1	0	0	0	0	0	0	1	2	0	0	0	9
nudI_-_down	0	0	0	0	0	0	0	0	0	0	0	0	0	0	0	0	0	0	0	0	0	0	0	0	0	0	0	0	0	0	0	0	0	0	0	0	0	0	0	0	0	0	0	0	0	0	0	0	0
nudJ_R_down	0	0	0	0	0	0	0	0	0	0	0	0	0	0	0	0	0	0	0	0	1	0	0	0	0	0	0	0	0	0	0	0	0	0	0	0	0	0	0	0	0	0	0	0	0	0	0	0	0
nudK_R_down	1204	753	1722	0	0	0	5	6	2	0	0	1	55	21	75	403	340	419	312	144	167	234	334	262	0	2	7	1	0	1	1	0	0	1	0	1	2	0	2	0	0	0	18	1435	4255	2	5	3	424
nudL_-_down	49	22	41	0	0	0	3	0	2	0	0	0	26	6	22	187	175	157	255	109	132	54	83	78	0	0	0	0	1	0	0	0	0	0	0	0	3	0	1	0	0	0	0	7	16	1	1	0	416
nuoA_C_down	9	0	1	0	0	0	0	0	0	0	0	0	0	0	0	3	2	2	0	1	1	0	0	0	0	0	0	0	0	0	0	0	0	0	0	0	0	0	0	0	0	0	0	1	0	0	0	0	4
nuoB_C_down	6	0	0	0	0	0	0	0	0	0	0	0	0	0	0	0	0	0	0	0	0	0	0	0	0	0	0	0	0	0	0	0	0	0	0	0	0	0	0	0	0	0	0	0	0	0	1	0	4
nuoC_C_down	33	8	42	0	0	0	1	0	0	0	0	0	13	13	31	101	97	71	31	21	21	44	56	37	0	0	0	0	0	0	0	0	0	0	0	1	1	0	0	0	0	0	1	6	7	0	0	1	74
nuoE_C_down	0	0	0	0	0	0	0	0	0	0	0	0	0	0	0	1	0	2	0	0	0	1	0	1	0	0	0	0	0	0	0	0	0	0	0	0	0	0	0	0	0	0	0	0	0	0	0	0	1
nuoF_C_down	0	0	2	0	0	0	0	0	0	0	0	0	0	0	0	0	0	0	0	0	0	3	2	2	0	0	0	0	0	0	0	0	0	0	0	0	0	0	0	0	0	0	0	0	0	0	0	0	0
nuoG_C_down	46	3	10	0	0	0	1	2	2	0	0	0	13	9	18	65	58	93	30	17	10	6	6	10	0	0	0	0	0	0	0	0	0	0	0	0	1	0	0	0	0	0	0	0	6	0	0	1	56
nuoH_C_down	44	24	58	0	0	1	0	1	2	0	0	0	15	7	25	330	316	379	317	155	162	102	142	138	13	0	1	2	1	0	2	1	0	0	2	2	7	1	1	0	0	0	0	11	40	1	0	2	580
nuoI_C_down	0	0	0	0	0	0	0	0	0	0	0	0	0	0	0	0	0	0	0	0	0	0	1	0	0	0	0	0	0	0	0	0	0	0	0	0	0	0	0	0	0	0	0	0	0	0	0	0	0
nuoJ_C_down	0	0	0	0	0	0	0	0	0	0	0	0	0	0	0	0	0	0	1	0	0	1	0	1	0	0	0	0	0	0	0	0	0	0	0	0	0	0	0	0	0	0	0	0	0	0	0	0	1
nuoK_C_down	0	0	0	0	0	0	0	0	0	0	0	0	0	0	0	4	4	2	3	5	1	1	1	3	0	0	0	0	0	0	0	0	0	0	0	0	0	0	0	0	0	0	0	0	0	0	0	0	2
nuoL_P_down	0	0	0	0	0	0	0	0	0	0	0	0	0	0	0	2	11	6	0	0	0	1	0	2	0	0	0	0	0	0	0	0	0	0	0	0	0	0	0	0	0	0	0	0	0	0	0	0	2
nuoM_C_down	1	17	33	0	0	0	0	0	0	0	0	0	8	3	20	117	102	118	63	23	33	31	33	37	0	0	0	0	0	0	0	0	0	0	0	0	3	0	0	0	0	0	0	2	8	1	2	1	89
nuoN_C_down	0	0	0	0	0	0	0	0	0	0	0	0	0	0	0	0	0	0	0	0	0	0	0	0	0	0	0	0	0	0	0	0	0	0	0	0	0	0	0	0	0	0	0	0	2	0	0	0	0
nupC_-_down	0	0	0	0	0	0	0	0	0	0	0	0	0	0	0	1	3	8	0	0	0	0	0	0	0	0	0	0	0	0	0	0	0	0	0	0	0	0	0	0	0	0	0	0	0	0	0	0	0
nupG_-_down	25	10	46	0	0	0	1	0	1	0	0	0	12	2	10	59	57	53	116	69	54	13	38	41	0	1	0	0	0	0	0	0	0	0	0	1	0	0	0	0	0	0	0	10	20	0	0	0	63
nupX_-_down	0	0	1	0	0	0	0	0	0	0	0	0	0	0	0	0	0	0	0	0	0	0	0	1	0	0	0	0	0	0	0	0	0	0	0	0	0	0	0	0	0	0	0	0	0	0	0	0	2
nusA_K_down	41	7	9	0	0	0	0	0	0	0	0	0	1	0	4	11	8	24	11	7	12	6	11	18	0	0	0	0	0	0	0	0	0	0	0	0	0	0	0	0	0	0	0	0	6	0	0	0	42
nusB_K_down	0	2	14	0	0	0	0	0	0	0	0	0	3	1	10	19	17	14	6	3	5	8	1	8	0	0	0	0	0	0	0	0	0	0	0	0	0	0	0	0	0	0	0	2	2	0	0	0	26
nusG_K_down	0	0	0	0	0	0	0	0	0	0	0	0	0	0	0	4	1	9	2	0	0	0	1	3	0	0	0	0	0	0	0	0	0	0	0	0	0	0	0	0	0	0	0	0	0	0	0	0	4
obgE_R_down	0	1	1	0	0	0	0	0	0	0	0	0	0	0	0	0	0	0	0	0	0	0	0	0	0	0	0	0	0	0	0	0	0	0	0	0	0	0	0	0	0	0	0	0	0	0	0	0	0
ogrK_-_down	55	14	29	0	0	0	0	2	1	0	0	0	14	4	13	55	39	64	99	53	55	36	43	36	0	0	0	0	0	0	0	0	0	0	0	1	1	1	0	0	0	0	0	7	14	0	0	1	143
ogt_L_down	0	0	0	0	0	0	0	0	0	0	0	0	0	0	0	0	0	0	0	0	0	0	0	0	0	0	0	0	0	0	0	0	0	0	0	0	0	0	0	0	0	0	0	0	0	0	0	0	1
ompA_M_down	0	0	0	0	0	0	0	0	0	0	0	0	0	0	0	0	0	0	1	0	0	1	0	3	0	0	0	0	0	0	0	0	0	0	0	0	0	0	0	0	0	0	0	0	3	0	0	0	9
ompC_M_down	0	0	12	1	0	1	0	0	0	0	0	0	2	0	2	38	58	17	3	2	2	7	7	6	0	0	0	0	0	0	0	0	0	0	0	0	0	0	0	0	0	0	0	0	1	0	0	0	32
ompF_M_down	88	12	46	0	0	0	2	0	0	1	1	0	41	62	148	171	167	114	87	34	40	129	146	133	0	0	0	0	0	0	0	0	0	0	0	0	1	1	0	0	0	0	0	12	38	1	1	1	86
ompG_-_down	0	3	13	0	0	0	0	0	0	0	0	0	1	0	3	47	36	47	43	16	21	8	6	8	0	0	1	0	0	0	0	0	0	1	1	0	0	0	0	0	0	0	0	1	6	0	0	0	55
ompL_-_down	0	1	1	0	0	0	0	0	0	0	0	0	0	0	0	3	10	0	0	0	0	3	6	0	0	0	0	0	0	0	0	0	0	0	0	0	0	0	0	0	0	0	0	0	0	0	0	0	0
ompN_M_down	102	84	162	0	0	1	3	3	0	1	0	0	50	20	45	220	227	253	1154	500	497	85	256	248	2	0	2	0	1	0	5	0	0	1	0	2	20	4	4	0	0	0	0	35	83	0	9	5	936
ompR_K_down	59	19	57	0	0	0	3	1	0	0	0	0	8	7	20	88	71	199	171	98	92	62	83	80	0	0	0	0	0	0	0	0	0	2	0	1	0	1	0	0	0	0	1	9	29	1	4	1	220
ompT_M_down	0	0	1	0	0	0	0	0	0	0	0	0	0	0	0	0	0	0	1	0	0	0	0	0	0	0	0	0	0	0	0	0	0	0	0	0	0	0	0	0	0	0	0	1	0	0	0	0	1
ompW_M_down	0	0	0	0	0	0	0	0	0	0	0	0	0	0	0	0	0	0	0	0	0	0	0	0	0	0	0	0	0	0	0	0	0	0	0	0	0	0	0	0	0	0	0	0	0	0	0	0	0
ompX_M_down	121	48	143	0	1	0	8	9	3	0	0	0	50	23	58	393	347	518	499	233	236	177	216	240	0	1	0	0	0	1	4	0	0	1	1	1	6	1	6	0	0	0	2	25	70	3	2	4	691
oppA_E_down	0	0	0	0	0	0	0	0	0	0	0	0	0	0	0	0	0	0	0	0	0	0	0	0	0	0	0	0	0	0	0	0	0	0	0	0	0	0	0	0	0	0	0	0	0	0	0	0	0
oppB_P_down	0	1	12	0	0	0	0	0	0	0	0	0	3	0	4	14	20	8	21	12	11	4	3	9	0	0	0	0	0	0	1	0	0	0	0	0	0	0	0	0	0	0	0	0	3	0	0	0	42
oppC_P_down	5	0	1	0	0	0	0	0	0	0	0	0	0	0	1	3	3	10	2	0	0	2	4	3	0	0	0	0	0	0	0	0	0	0	0	0	0	0	0	0	0	0	0	0	0	0	0	0	3
oppD_P_down	129	55	145	0	2	0	6	7	2	0	1	0	70	14	63	506	394	442	572	268	278	173	224	220	2	0	0	2	1	2	1	0	0	2	0	2	4	1	1	0	0	0	2	25	76	3	4	11	764
oppF_E_down	358	121	359	0	0	0	2	12	10	1	2	2	137	36	156	972	926	1042	1368	583	692	308	403	423	6	0	2	2	3	2	8	1	0	0	4	3	18	3	5	0	1	0	60	63	175	2	8	5	1473
oriC_D_down	0	0	1	0	0	0	0	0	0	0	0	0	0	0	0	0	0	0	0	0	0	0	0	0	0	0	0	0	0	0	0	0	0	0	0	0	0	0	0	0	0	0	0	0	0	0	0	0	1
orn_A_down	0	3	2	0	0	0	0	0	0	0	0	0	0	0	2	4	8	9	15	2	1	4	10	4	0	0	0	0	0	0	0	0	0	0	0	0	0	0	0	0	0	0	0	0	2	0	0	0	32
osmB_-_down	0	0	0	0	0	0	0	0	0	0	0	0	0	0	0	0	0	0	0	0	0	1	0	0	0	0	0	0	0	0	0	0	0	0	0	0	0	0	0	0	0	0	0	0	0	0	0	0	0
osmC_O_down	19	27	38	0	0	0	1	3	0	1	0	0	14	8	14	172	204	101	242	118	97	132	102	247	0	0	2	0	0	0	4	0	0	2	0	0	2	0	2	0	0	0	0	10	28	0	1	3	448
osmE_-_down	0	1	0	0	0	0	0	0	0	0	0	0	0	0	0	0	0	0	0	0	0	0	0	0	0	0	0	0	0	0	0	0	0	0	0	0	0	0	0	0	0	0	0	0	0	0	0	0	0
osmF_M_down	0	0	0	0	0	0	0	0	0	0	0	0	0	0	0	10	8	10	0	0	0	0	0	2	0	0	0	0	0	0	0	0	0	0	0	0	0	0	0	0	0	0	0	1	0	0	0	0	3
osmY_R_down	0	0	0	0	0	0	0	0	0	0	0	0	0	0	0	3	0	7	0	0	0	0	0	0	0	0	0	0	0	0	0	0	0	0	0	0	0	0	0	0	0	0	0	0	0	0	0	0	2
otsA_G_down	0	0	0	0	0	0	0	0	0	0	0	0	0	0	0	0	0	0	0	0	0	0	0	0	0	0	0	0	0	0	0	0	0	0	0	0	0	0	0	0	0	0	0	0	0	0	0	0	2
otsB_G_down	0	0	0	0	0	0	0	0	0	0	0	0	0	0	0	0	0	0	0	0	0	0	1	0	0	0	0	0	0	0	0	0	0	0	0	0	0	0	0	0	0	0	0	0	0	0	0	0	2
oxc_H_down	0	1	0	0	0	0	0	0	0	0	0	0	0	0	0	0	0	0	0	0	0	0	0	0	0	0	0	0	0	0	0	0	0	0	0	0	0	0	0	0	0	0	0	0	0	0	0	0	1
oxyR_K_down	0	1	1	0	0	0	0	0	0	0	0	0	0	1	0	2	3	18	5	1	1	5	10	5	0	0	0	0	0	0	0	0	0	0	0	0	0	0	1	0	0	0	0	0	0	0	0	0	13
paaA_S_down	34	5	23	0	0	0	0	2	0	0	0	0	6	1	4	48	36	55	101	43	56	27	30	44	0	0	0	0	0	0	0	1	0	0	0	0	0	0	0	0	0	1	1	5	18	0	1	0	144
paaB_-_down	0	0	0	0	0	0	0	0	0	0	0	0	0	0	0	4	0	1	0	0	0	0	0	0	0	0	0	0	0	0	0	0	0	0	0	0	0	0	0	0	0	0	0	0	0	0	0	0	0
paaC_S_down	0	0	0	0	0	0	0	0	0	0	0	0	0	0	0	1	8	0	0	0	0	0	0	0	0	0	0	0	0	0	0	0	0	0	0	0	0	0	0	0	0	0	0	0	0	0	0	0	1
paaD_-_down	0	0	3	0	0	0	0	0	0	0	0	1	0	0	0	4	6	21	18	8	8	7	6	10	0	0	0	0	0	0	0	0	0	0	0	0	0	0	0	0	0	0	0	1	2	0	0	0	48
paaE_C_down	0	0	0	0	0	0	0	0	0	0	0	0	0	0	0	0	0	0	1	0	1	3	1	3	0	0	0	0	0	0	0	0	0	0	0	0	0	0	0	0	0	0	0	0	2	0	0	0	4
paaF_I_down	0	0	0	0	0	0	0	0	0	0	0	0	0	0	0	0	0	0	0	0	0	0	0	0	0	0	0	0	0	0	0	0	0	0	0	0	0	0	0	0	0	0	0	0	0	0	0	0	0
paaG_I_down	1160	224	383	0	1	0	5	14	2	1	1	0	90	34	102	6091	5460	7180	777	370	418	1208	1669	1168	1	0	0	4	2	8	8	0	25	0	2	6	4	0	2	2	2	0	728	178	272	14	25	12	1055
paaH_I_down	0	0	0	0	0	0	0	0	0	0	0	0	0	0	0	0	0	0	0	0	0	0	0	0	0	0	0	0	0	0	0	0	0	0	0	0	0	0	0	0	0	0	0	0	0	0	0	0	0
paaI_Q_down	9	2	4	0	0	0	1	0	0	0	0	0	7	1	1	13	7	14	24	8	15	5	8	13	0	0	0	0	0	0	0	0	0	0	0	0	0	1	0	0	0	0	0	4	3	0	0	0	37
paaJ_I_down	0	0	0	0	0	0	0	0	0	0	0	0	0	0	0	0	0	0	0	0	1	4	3	4	0	0	0	0	0	0	0	0	0	0	0	0	0	0	0	0	0	0	0	0	0	0	0	0	4
paaK_H_down	0	0	0	0	0	0	0	0	0	0	0	0	0	0	1	0	1	0	2	1	2	0	1	2	0	0	0	0	0	0	0	0	0	0	0	0	0	0	0	0	0	0	0	0	0	0	0	0	7
paaX_K_down	0	0	0	0	0	0	0	0	0	0	0	0	0	0	0	0	1	0	0	0	0	0	0	0	0	0	0	0	0	0	0	0	0	0	0	0	0	0	0	0	0	0	0	0	0	0	0	0	1
paaY_R_down	12	5	30	0	0	0	1	3	0	0	0	0	11	0	2	51	40	73	137	59	49	24	27	23	0	0	0	0	0	0	0	0	0	1	0	1	2	1	1	0	0	0	1	7	14	0	0	0	166
pabA_H_down	0	0	0	0	0	0	0	0	0	0	0	0	0	0	1	0	1	3	0	0	0	0	0	0	0	0	0	0	0	0	0	0	0	0	0	0	0	0	0	0	0	0	0	0	0	0	0	0	2
pabB_H_down	0	0	0	0	0	0	0	0	0	0	0	0	0	0	0	3	3	4	0	0	0	0	0	1	0	0	0	0	0	0	0	0	0	0	0	0	0	0	0	0	0	0	0	0	1	0	0	0	4
pabC_H_down	0	0	0	0	0	0	0	0	0	0	0	0	0	0	0	0	0	0	0	0	0	0	0	0	0	0	0	0	0	0	0	0	0	0	0	0	0	0	0	0	0	0	0	0	0	0	0	0	2
pagB_-_down	0	0	1	0	0	0	0	0	0	0	0	0	0	0	0	0	0	5	0	0	0	0	1	4	0	0	0	0	0	0	0	0	0	0	0	0	0	0	0	0	0	0	0	0	1	0	0	0	4
pagP_-_down	4	7	5	0	0	0	0	1	0	0	0	0	2	0	5	51	29	33	45	8	28	21	30	20	1	0	0	0	0	0	0	0	0	0	0	0	0	0	0	0	0	0	0	2	6	0	0	0	80
pal_M_down	0	0	1	0	0	0	0	0	0	0	0	0	0	0	0	0	1	0	0	0	0	0	1	0	0	0	0	0	0	0	0	0	0	0	0	0	0	0	0	0	0	0	0	0	0	0	0	0	1
panB_H_down	0	0	0	0	0	0	0	0	0	0	0	0	0	0	0	0	0	0	0	0	0	0	0	0	0	0	0	0	0	0	0	0	0	0	0	0	0	0	0	0	0	0	0	0	0	0	0	0	1
panC_-_down	57	12	37	0	0	0	0	1	0	0	0	0	12	5	15	141	110	162	101	53	57	58	55	86	0	0	1	0	0	0	1	0	0	0	1	1	2	0	2	0	0	0	0	4	17	1	2	1	174
panD_-_down	0	0	0	0	0	0	0	0	0	0	0	0	0	0	0	0	0	0	0	0	0	0	0	0	0	0	0	0	0	0	0	0	0	0	0	0	0	0	0	0	0	0	0	0	0	0	0	0	0
panE_H_down	0	0	0	0	0	0	0	0	0	0	0	0	0	0	0	0	0	0	0	0	0	0	1	0	0	0	0	0	0	0	0	0	0	0	0	0	0	0	0	0	0	0	0	0	0	0	0	0	1
panF_H_down	0	0	0	0	0	0	0	0	0	0	0	0	0	0	0	0	0	0	0	0	0	3	0	4	0	0	0	0	0	0	0	0	0	0	0	0	0	0	0	0	0	0	0	0	0	0	0	1	2
parC_L_down	0	0	0	0	0	0	0	0	0	0	0	0	0	0	0	0	0	0	0	0	0	0	0	0	0	0	0	0	0	0	0	0	0	0	0	0	0	0	0	0	0	0	0	0	0	0	0	0	0
parE_L_down	0	0	0	0	0	0	0	0	0	0	0	0	0	0	0	10	19	12	0	1	0	0	0	0	0	0	0	0	0	0	0	0	0	0	0	0	0	0	0	0	0	0	0	0	0	0	0	0	1
pbpC_M_down	0	0	0	0	0	0	0	0	0	0	0	0	0	0	0	0	0	0	0	0	0	0	0	0	0	0	0	0	0	0	0	0	0	0	0	0	0	0	0	0	0	0	0	0	0	0	0	0	0
pbpG_M_down	4	6	20	0	0	0	1	1	0	0	0	0	0	3	10	18	20	35	124	32	130	12	10	8	0	0	0	0	0	0	2	0	0	0	0	0	2	0	1	0	0	0	0	3	23	0	0	0	30
pck_C_down	0	0	0	0	0	0	0	0	0	0	0	0	0	0	0	3	0	7	0	0	0	0	0	0	0	0	0	0	0	0	0	0	0	0	0	0	0	0	0	0	0	0	0	0	0	0	0	0	0
pcm_O_down	0	4	1	0	0	0	0	0	0	0	0	0	2	0	2	4	0	11	9	3	3	1	1	1	0	0	0	0	0	0	0	0	0	0	0	0	0	0	0	0	0	0	0	1	0	0	0	0	14
pcnB_J_down	633	224	604	0	0	0	18	15	9	3	2	7	177	119	339	948	880	1118	430	162	190	483	586	693	0	0	0	0	0	0	1	0	0	3	0	3	5	0	0	0	0	0	5	78	277	3	2	11	747
pdhR_K_down	289	74	265	0	1	0	4	7	4	1	1	1	61	31	67	1265	1270	979	803	365	392	263	315	372	16	8	5	3	4	1	4	1	0	0	1	3	5	4	2	3	1	1	50	40	126	3	6	5	1178
pdxA_-_down	15	0	0	0	0	0	0	0	0	0	0	0	0	0	0	1	2	6	0	0	0	0	0	0	0	0	0	0	0	0	0	0	0	0	0	0	0	0	0	0	0	0	0	0	0	0	0	0	0
pdxB_E_down	0	0	0	0	0	0	0	0	0	0	0	0	0	0	0	4	0	0	0	0	0	0	1	0	0	0	0	0	0	0	0	0	0	0	0	0	0	0	0	0	0	0	0	0	0	0	0	0	2
pdxH_H_down	0	0	0	0	0	0	0	0	0	0	0	0	0	0	0	0	0	0	0	0	0	0	1	2	0	0	0	0	0	0	0	0	0	0	0	0	0	0	0	0	0	0	0	0	0	0	0	0	1
pdxJ_-_down	0	0	0	0	0	0	0	0	0	0	0	0	0	0	0	0	0	0	1	0	1	0	0	0	0	0	0	0	0	0	0	0	0	0	0	0	0	0	0	0	0	0	0	0	0	0	0	0	2
pdxK_H_down	0	0	0	0	0	0	0	0	0	0	0	0	0	0	0	0	0	1	0	0	0	2	0	1	0	0	0	0	0	0	0	0	0	0	0	0	0	0	0	0	0	0	0	0	0	0	0	0	0
pdxY_H_down	10	13	27	0	0	0	0	1	0	0	0	0	14	3	12	81	107	38	104	41	53	18	21	43	0	0	0	0	0	0	1	0	0	0	0	0	1	0	1	0	0	0	0	6	11	0	0	0	161
pepA_-_down	0	0	0	0	0	0	0	0	0	0	0	0	0	0	0	7	8	3	0	0	0	0	0	0	0	0	0	0	0	0	0	0	0	0	0	0	0	0	0	0	0	0	0	0	0	0	0	0	2
pepB_-_down	0	0	0	0	0	0	0	0	0	0	0	0	0	0	0	0	3	0	0	0	0	0	0	0	0	0	0	0	0	0	0	0	0	0	0	0	0	0	0	0	0	0	0	0	0	0	0	0	0
pepD_E_down	381	151	491	0	1	2	11	26	11	2	2	1	160	63	168	701	926	1056	640	388	358	488	629	713	1	0	0	1	1	1	4	1	0	1	1	7	5	2	2	0	0	0	1	82	186	10	13	17	1503
pepE_E_down	0	1	0	0	0	0	0	0	0	0	0	0	0	0	0	1	0	4	0	0	0	1	1	2	0	0	0	0	0	0	0	0	0	0	0	0	0	0	0	0	0	0	0	0	0	0	0	0	0
pepN_E_down	0	0	0	0	0	0	0	0	0	0	0	0	0	0	0	0	0	0	0	0	0	0	0	0	0	0	0	0	0	0	0	0	0	0	0	0	0	0	0	0	0	0	0	0	0	0	0	0	0
pepP_E_down	0	0	0	0	0	0	0	0	0	0	0	0	0	0	0	0	0	0	0	0	0	0	0	0	0	0	0	0	0	0	0	0	0	0	0	0	0	0	0	0	0	0	0	0	0	0	0	0	0
pepQ_E_down	0	0	3	0	0	0	0	0	0	0	0	0	0	0	0	8	7	1	1	2	0	0	0	1	0	0	0	0	0	0	0	0	0	0	0	0	0	0	0	0	0	0	0	0	0	0	0	0	2
pepT_E_down	0	0	0	0	0	0	0	0	0	0	0	0	0	0	0	0	0	0	0	0	0	0	0	0	0	0	0	0	0	0	0	0	0	0	0	0	0	0	0	0	0	0	0	0	0	0	0	0	0
perR_K_down	0	0	0	0	0	0	0	0	0	0	0	0	0	0	0	2	1	0	0	0	0	0	0	2	0	0	0	0	0	0	0	0	0	0	0	0	0	0	0	0	0	0	0	0	0	0	0	0	1
pfkA_G_down	0	0	2	0	0	0	0	0	0	0	0	0	1	0	1	12	10	10	3	4	3	4	3	12	0	0	0	0	0	0	0	0	0	0	0	0	0	0	0	0	0	0	0	0	0	0	0	0	11
pfkB_G_down	23	20	40	0	0	0	2	4	1	0	0	0	20	5	15	113	111	142	169	59	86	35	50	48	1	0	0	0	0	0	3	0	0	0	0	3	4	0	1	0	0	0	0	3	39	1	0	2	246
pflA_O_down	0	0	0	0	0	0	0	0	0	0	0	0	0	0	0	0	0	0	0	0	0	0	1	0	0	0	0	0	0	0	0	0	0	0	0	0	0	0	0	0	0	0	0	0	0	0	0	0	0
pflB_C_down	39	17	44	0	0	0	2	4	1	0	0	0	22	4	18	175	102	139	191	74	77	40	48	78	0	0	0	0	0	0	1	0	0	0	0	0	2	1	0	0	0	0	0	9	26	0	0	0	259
pflC_O_down	0	0	0	0	0	0	0	0	0	0	0	0	0	0	0	0	0	0	0	0	1	0	0	0	0	0	0	0	0	0	0	0	0	0	0	0	0	0	0	0	0	0	0	0	0	0	0	0	0
pflD_C_down	441	160	483	1	1	1	19	8	7	3	0	0	156	43	186	1340	1144	1380	1345	551	725	427	549	611	1	1	2	1	2	1	5	2	0	3	2	2	13	2	4	0	0	0	3	67	235	8	10	10	1943
pgaA_-_down	0	0	0	0	0	0	0	0	0	0	0	0	0	0	2	0	0	0	1	2	1	1	1	0	0	0	0	0	0	0	0	0	0	0	0	0	0	0	0	0	0	0	0	0	3	0	0	0	15
pgaB_-_down	0	0	0	0	0	0	0	0	0	0	0	0	0	0	0	0	0	0	0	0	0	0	0	0	0	0	0	0	0	0	0	0	0	0	0	0	0	0	0	0	0	0	0	0	0	0	0	0	1
pgaC_M_down	0	0	0	0	0	0	0	0	0	0	0	0	0	0	0	0	0	0	0	0	0	1	0	0	0	0	0	0	0	0	0	0	0	0	0	0	0	0	0	0	0	0	21	0	0	0	0	0	0
pgaD_-_down	0	1	0	0	0	0	0	0	0	0	0	0	0	0	0	0	0	0	0	0	0	0	0	0	0	0	0	0	0	0	0	0	0	0	0	0	0	0	0	0	0	0	0	0	0	0	0	0	1
pgi_G_down	0	0	1	0	0	0	0	0	0	0	0	0	0	0	0	6	3	7	0	0	0	0	0	0	0	0	0	0	0	0	0	0	0	0	0	0	0	0	0	0	0	0	0	0	0	0	0	0	0
pgk_-_down	17	15	48	0	0	0	0	1	0	0	0	0	3	1	10	14	13	13	33	19	38	8	3	20	0	0	0	0	0	0	0	0	0	0	0	0	1	0	2	0	0	0	1	3	39	0	0	0	7
pgl_G_down	0	0	1	0	0	0	0	0	0	0	0	0	0	0	0	2	0	0	0	0	0	1	5	3	0	0	0	0	0	0	0	0	0	0	0	0	0	0	0	0	0	0	0	0	0	0	0	0	3
pgm_G_down	0	0	0	0	0	0	0	0	0	0	0	0	0	0	0	3	8	0	0	0	0	0	0	0	0	0	0	0	0	0	0	0	0	0	0	0	0	0	0	0	0	0	0	0	0	0	0	0	0
pgpA_I_down	16	14	20	0	0	0	0	1	0	0	0	0	12	1	17	42	49	65	44	24	19	14	16	19	0	0	0	0	0	0	1	0	0	1	0	1	0	0	0	0	0	0	0	4	9	0	0	0	81
pgpB_I_down	0	0	0	0	0	0	0	0	0	0	0	0	0	0	0	3	3	0	1	0	0	0	0	0	0	0	0	0	0	0	0	0	0	0	0	0	0	0	0	0	0	0	0	0	0	0	0	0	0
pgsA_I_down	0	0	0	0	0	0	0	0	0	0	0	0	0	0	0	0	0	0	0	0	0	1	3	0	0	0	0	0	0	0	0	0	0	0	0	0	0	0	0	0	0	0	0	0	0	0	0	0	2
pheA_E_down	0	0	0	0	0	0	0	0	0	0	0	0	0	0	0	0	0	0	0	0	0	0	0	0	0	0	0	0	0	0	0	0	0	0	0	0	0	0	0	0	0	0	0	0	0	0	0	0	0
pheL_-_down	0	1	7	0	0	0	0	0	0	0	0	0	2	0	4	8	7	24	15	4	3	4	4	2	0	0	0	0	0	0	0	0	0	0	0	0	0	0	0	0	0	0	0	1	1	0	0	0	13
pheM_-_down	17	1	3	0	0	0	0	1	0	0	0	0	1	1	2	24	20	32	21	18	15	5	9	1	0	0	0	0	0	0	0	0	0	0	0	1	0	0	0	0	0	0	0	2	2	0	0	0	38
pheP_E_down	0	0	0	0	0	0	0	0	0	0	0	0	0	0	0	1	1	1	0	0	0	0	0	0	0	0	0	0	0	0	0	0	0	0	0	0	0	0	0	0	0	0	0	0	0	0	0	0	1
pheS_J_down	0	0	0	0	0	0	0	0	0	0	0	0	0	0	0	4	6	2	0	0	0	0	2	2	0	0	0	0	0	0	0	0	0	0	0	0	0	0	0	0	0	0	0	0	1	0	0	0	3
pheT_J_down	0	0	0	0	0	0	0	0	0	0	0	0	0	0	1	2	0	4	0	0	0	0	0	0	0	0	0	0	0	0	0	0	0	0	0	0	0	0	0	0	0	0	0	0	0	0	0	0	1
phnC_P_down	0	0	0	0	0	0	0	0	0	0	0	0	0	0	0	0	0	0	0	0	0	0	0	0	0	0	0	0	0	0	0	0	0	0	0	0	0	0	0	0	0	0	0	0	0	0	0	0	3
phnD_P_down	0	1	2	0	0	0	0	0	0	0	0	0	0	1	2	14	13	30	7	4	4	0	0	4	0	0	0	0	0	0	0	0	0	0	0	0	0	0	0	0	0	0	0	0	1	0	0	0	16
phnF_K_down	0	5	8	0	0	0	0	1	0	0	0	0	4	1	3	26	21	15	40	19	10	7	12	20	0	0	0	0	0	0	1	0	0	0	0	0	0	0	1	0	0	0	0	3	4	0	0	0	51
phnG_P_down	0	0	0	0	0	0	0	0	0	0	0	0	0	0	0	0	0	0	0	0	0	0	0	0	0	0	0	0	0	0	0	0	0	0	0	0	0	0	0	0	0	0	0	0	0	0	0	0	0
phnH_-_down	41	14	32	0	0	0	2	2	0	0	0	0	11	6	11	120	108	122	113	76	69	37	43	76	0	0	0	0	0	0	1	0	0	3	0	3	1	0	2	0	0	0	1	5	36	0	1	2	185
phnI_-_down	0	0	0	0	0	0	0	0	0	0	0	0	0	0	0	0	0	0	0	0	0	0	0	0	0	0	0	0	0	0	0	0	0	0	0	0	0	0	0	0	0	0	0	0	0	0	0	0	0
phnJ_-_down	105	55	162	0	0	0	2	2	1	0	0	0	50	15	51	413	319	444	464	172	238	143	189	190	1	1	0	0	0	0	3	0	0	1	0	2	10	0	0	0	0	0	0	18	61	0	3	3	524
phnK_P_down	0	0	0	0	0	0	0	0	0	0	0	0	0	0	0	3	3	1	0	0	0	0	0	0	0	0	0	0	0	0	0	0	0	0	0	0	0	0	0	0	0	0	0	0	0	0	0	0	0
phnL_P_down	13	8	18	0	0	0	1	1	0	0	0	0	6	3	7	49	53	75	58	31	23	11	11	22	0	0	0	0	0	0	0	0	0	0	0	0	1	0	0	0	0	0	0	3	4	0	0	0	82
phnM_P_down	0	0	0	0	0	0	0	0	0	0	0	0	0	0	0	0	0	0	0	0	1	0	0	0	0	0	0	0	0	0	0	0	0	0	0	0	0	0	0	0	0	0	0	0	0	0	0	0	1
phnN_P_down	0	0	0	0	0	0	0	0	0	0	0	0	0	0	0	0	0	0	0	0	0	0	0	0	0	0	0	0	0	0	0	0	0	0	0	0	0	0	0	0	0	0	0	0	0	0	0	0	0
phnO_-_down	0	0	0	0	0	0	0	0	0	0	0	0	0	0	0	0	0	0	0	0	0	0	0	0	0	0	0	0	0	0	0	0	0	0	0	0	0	0	0	0	0	0	0	0	0	0	0	0	0
phnP_R_down	0	0	0	0	0	0	0	0	0	0	0	0	0	0	0	0	0	0	0	0	0	0	0	0	0	0	0	0	0	0	0	0	0	0	0	0	0	0	0	0	0	0	0	0	0	0	0	0	0
phoA_-_down	98	27	89	0	0	0	1	5	0	0	0	0	15	5	56	191	178	195	21	9	8	65	92	113	0	0	0	1	0	1	0	0	0	0	0	0	0	0	0	0	0	0	0	16	31	0	3	1	120
phoB_K_down	30	22	56	0	0	0	0	2	2	0	0	0	14	4	14	112	85	110	124	38	59	60	98	81	0	0	0	0	0	0	0	0	0	1	1	0	0	0	0	0	0	0	0	7	24	0	2	0	284
phoE_M_down	1358	59	183	0	0	0	13	8	6	0	2	0	131	157	363	557	631	410	358	102	129	208	172	467	1	1	0	0	1	0	1	0	0	1	1	1	1	1	0	0	0	0	3	48	477	3	4	6	953
phoH_T_down	9	5	16	0	0	0	1	3	1	5	4	1	9	3	4	123	89	90	87	43	39	26	36	41	0	0	0	0	0	1	0	0	0	0	0	0	1	0	0	0	2	0	0	3	11	0	0	0	137
phoP_K_down	0	0	0	0	0	0	0	0	0	0	0	0	0	0	0	0	0	0	0	0	0	0	0	0	0	0	0	0	0	0	0	0	0	0	0	0	0	0	0	0	0	0	0	0	0	0	0	0	0
phoQ_T_down	0	0	1	0	0	0	0	0	0	0	0	0	0	0	0	2	13	8	0	1	1	0	0	1	0	0	0	0	0	0	0	0	0	0	0	0	0	0	0	0	0	0	0	0	1	0	0	0	6
phoR_T_down	0	0	0	0	0	0	0	0	0	0	0	0	0	0	0	0	0	0	0	0	0	0	0	0	0	0	0	0	0	0	0	0	0	0	0	0	0	0	0	0	0	0	0	0	1	0	0	0	0
phoU_P_down	0	0	0	0	0	0	0	0	0	0	0	0	0	0	0	0	0	0	0	0	0	1	0	1	0	0	0	0	0	0	0	0	0	0	0	0	0	0	0	0	0	0	0	0	1	0	0	0	1
php_R_down	2377	732	2716	2	2	3	40	42	11	3	4	3	373	287	703	6147	4938	4226	2663	1291	1344	1817	2178	2590	4	1	4	4	7	5	18	1	0	14	5	10	31	10	9	2	5	1	6	278	893	21	28	33	5371
phr_L_down	0	0	0	0	0	0	0	0	0	0	0	0	0	0	0	0	0	0	0	0	0	0	0	1	0	0	0	0	0	0	0	0	0	0	0	0	0	0	0	0	0	0	0	0	0	0	0	0	0
pinE_L_down	589	290	579	0	1	0	26	39	15	0	2	1	229	84	256	3446	3219	3923	2059	1007	1049	1140	1458	1277	5	3	4	3	1	6	19	1	6	9	6	9	17	4	6	0	1	1	379	132	287	19	29	21	3189
pinQ_L_down	0	0	0	0	0	0	0	0	0	0	0	0	0	0	0	2	2	11	3	5	6	0	0	0	0	0	0	0	0	0	1	0	0	0	0	0	0	0	0	0	0	0	0	1	2	0	0	0	16
pinR_L_down	0	0	1	0	0	0	0	0	0	0	0	0	1	0	1	8	21	6	13	8	5	3	3	5	0	0	0	0	0	0	0	0	0	0	0	0	0	0	0	0	0	0	0	0	4	0	0	0	11
pitA_P_down	0	1	2	0	0	0	0	0	0	0	0	0	1	0	5	12	6	4	12	2	9	1	4	0	0	0	0	0	0	0	0	0	0	0	0	0	0	0	0	0	0	0	0	0	1	0	0	0	15
pitB_P_down	0	0	0	0	0	0	0	0	0	0	0	0	0	0	0	2	2	1	0	0	0	0	0	0	0	0	0	0	0	0	0	0	0	0	0	0	0	0	0	0	0	0	0	0	0	0	0	0	0
pldA_-_down	0	0	0	0	0	0	0	0	0	0	0	0	0	0	0	0	0	0	0	0	0	0	0	0	0	0	0	0	0	0	0	0	0	0	0	0	0	0	0	0	0	0	0	0	0	0	0	0	0
pldB_I_down	0	0	0	0	0	0	0	0	0	0	0	0	0	0	0	3	7	3	0	0	0	0	0	0	0	0	0	0	0	0	0	0	0	0	0	0	0	0	0	0	0	0	0	0	0	0	0	0	1
plsB_I_down	42	9	12	0	0	0	0	0	1	0	0	0	8	1	10	39	33	31	13	5	7	26	35	59	0	0	0	0	0	0	0	0	0	0	0	0	0	0	0	0	0	0	0	3	5	0	0	0	33
plsC_I_down	12	5	52	0	0	0	0	0	0	1	0	0	8	9	12	115	103	145	93	19	39	44	58	40	0	0	0	0	0	1	0	0	0	1	0	1	1	1	1	0	0	0	1	8	20	0	3	0	139
plsX_I_down	0	0	0	0	0	0	0	0	0	0	0	0	0	0	0	0	0	0	0	0	0	0	0	0	0	0	0	0	0	0	0	0	0	0	0	0	0	0	0	0	0	0	0	0	0	0	0	0	0
pmbA_R_down	99	39	90	1	0	1	3	4	0	0	2	0	35	12	40	278	240	408	285	120	120	107	135	150	0	1	0	0	0	0	1	0	0	0	0	0	7	0	0	0	0	0	0	12	46	1	0	1	446
pmrD_-_down	0	0	0	0	0	0	0	0	0	0	0	0	0	0	0	0	0	0	0	0	0	0	0	0	0	0	0	0	0	0	0	0	0	0	0	0	0	0	0	0	0	0	0	0	0	0	0	0	2
pncA_Q_down	0	0	0	0	0	0	0	0	0	0	0	0	0	0	0	0	0	0	0	0	0	1	1	3	0	0	0	0	0	0	0	0	0	0	0	0	0	0	0	0	0	0	0	0	0	0	0	0	2
pncB_H_down	0	0	0	0	0	0	0	0	0	0	0	0	0	0	0	0	0	2	0	0	0	0	0	1	0	0	0	0	0	0	0	0	0	0	0	0	0	0	0	0	0	0	0	0	0	0	0	0	1
pnp_J_down	178	65	174	1	0	1	5	9	4	1	1	0	89	18	64	482	381	356	587	309	356	185	236	234	0	0	0	1	1	0	3	0	0	2	1	3	7	0	0	1	1	1	0	38	95	1	2	3	841
pntA_C_down	7	0	0	0	0	0	0	0	0	0	0	0	0	0	0	0	0	0	0	0	0	0	0	0	0	0	0	0	0	0	0	0	0	0	0	0	0	0	0	0	0	0	0	0	0	0	0	0	1
pntB_-_down	0	0	0	0	0	0	0	0	0	0	0	0	0	0	0	0	0	0	0	0	0	0	0	0	0	0	0	0	0	0	0	0	0	0	0	0	0	0	0	0	0	0	0	0	0	0	0	0	0
pnuC_H_down	0	0	0	0	0	0	0	0	0	0	0	0	0	0	0	3	9	7	0	0	0	0	0	0	0	0	0	0	0	0	0	0	0	0	0	0	0	0	0	0	0	0	0	0	0	0	0	0	5
polA_L_down	4	17	34	0	0	0	1	2	1	1	1	0	19	6	17	101	93	106	106	35	50	45	48	67	0	0	0	0	0	0	0	0	0	0	0	0	0	0	0	0	0	0	0	7	30	0	1	1	156
polB_L_down	85	46	81	0	0	0	5	7	1	0	0	0	54	11	33	259	229	249	245	130	118	91	109	127	0	0	0	1	0	1	2	0	0	1	0	2	2	0	1	0	0	0	0	13	20	0	2	5	426
potA_E_down	0	0	0	0	0	0	0	0	0	0	0	0	0	0	0	16	4	3	0	0	0	0	0	0	0	0	0	0	0	0	0	0	0	0	0	0	0	0	0	0	0	0	0	0	0	0	0	0	0
potB_E_down	0	0	3	0	0	0	0	0	0	0	0	0	0	0	0	1	0	5	2	0	0	0	0	0	0	0	0	0	0	0	0	0	0	0	0	0	0	0	0	0	0	0	0	1	0	0	0	0	4
potC_E_down	0	0	0	0	0	0	0	0	0	0	0	0	0	0	0	3	1	9	10	2	3	0	1	1	0	0	0	0	0	0	0	0	0	0	0	0	0	0	0	0	0	0	0	0	1	0	0	0	3
potD_E_down	19	19	63	0	0	0	4	1	1	0	0	0	36	8	15	253	207	342	342	110	115	72	117	106	0	0	0	0	0	0	3	0	0	1	0	1	6	0	0	0	1	1	41	6	36	1	1	2	421
potE_E_down	0	0	0	0	0	0	0	0	0	0	0	0	0	0	0	14	13	17	0	0	0	2	1	2	0	0	0	0	0	0	0	0	0	0	0	0	0	0	0	0	0	0	0	0	0	0	0	0	4
potF_E_down	0	0	0	0	0	0	0	0	0	0	0	0	0	0	0	0	0	0	0	0	0	0	0	0	0	0	0	0	0	0	0	0	0	0	0	0	0	0	0	0	0	0	0	0	0	0	0	0	0
potG_E_down	0	0	1	0	0	0	0	0	0	0	0	0	0	0	0	3	4	0	0	0	1	1	0	2	0	0	0	0	0	0	0	0	0	0	0	0	0	0	0	0	0	0	0	0	0	0	0	0	3
potH_E_down	0	0	0	0	0	0	0	0	0	0	0	0	0	0	0	0	0	0	0	0	0	0	0	0	0	0	0	0	0	0	0	0	0	0	0	0	0	0	0	0	0	0	0	0	0	0	0	0	0
potI_E_down	94	28	65	0	0	0	0	1	0	2	0	2	23	4	30	224	168	226	231	115	98	72	86	79	1	0	1	0	0	0	1	0	0	1	1	1	2	0	0	0	0	0	42	11	31	2	2	0	338
poxA_J_down	0	3	5	0	0	0	0	1	0	0	1	0	0	0	1	5	9	0	11	5	11	2	2	7	0	0	0	0	0	0	0	0	0	0	0	0	0	0	0	0	0	0	0	0	2	0	0	0	14
poxB_H_down	19	3	7	0	0	0	0	0	1	0	0	0	4	1	2	33	34	13	26	13	20	15	17	25	0	0	0	0	0	0	0	0	0	0	0	0	2	0	0	0	0	0	0	0	2	0	0	0	67
ppa_C_down	0	0	1	0	0	0	0	0	0	0	0	0	0	0	0	0	7	1	0	0	0	2	2	4	0	0	0	0	0	0	0	0	0	0	0	0	0	0	0	0	0	0	0	0	0	0	0	0	2
ppc_C_down	0	1	1	0	0	0	0	0	0	0	0	0	0	0	0	0	0	0	6	0	1	0	0	0	0	0	0	0	0	0	0	0	0	0	0	0	0	0	0	0	0	0	0	0	2	0	0	0	4
ppdA_U_down	75	26	79	0	0	0	1	3	1	2	1	0	22	6	27	282	230	224	247	93	108	93	90	125	0	1	7	0	0	2	1	0	0	2	1	1	3	0	0	0	0	0	1	8	24	2	3	4	370
ppdB_U_down	0	0	0	0	0	0	0	0	0	0	0	0	0	0	0	1	0	2	0	0	0	0	0	0	0	0	0	0	0	0	0	0	0	0	0	0	0	0	0	0	0	0	0	0	0	0	0	0	0
ppdC_-_down	0	0	0	0	0	0	0	0	0	0	0	0	0	0	0	0	0	0	0	0	0	1	0	1	0	0	0	0	0	0	0	0	0	0	0	0	0	0	0	0	0	0	0	0	0	1	0	1	1
ppdD_U_down	59	30	69	0	0	0	3	5	1	0	0	0	45	10	25	267	273	275	236	107	107	113	108	162	0	2	0	0	0	0	1	0	0	0	0	0	3	1	0	0	0	0	0	3	34	1	1	6	411
pphA_T_down	0	0	0	0	0	0	0	0	0	0	0	0	0	0	0	0	0	0	0	0	0	1	0	1	0	0	0	0	0	0	0	0	0	0	0	0	0	0	0	0	0	0	0	0	0	0	0	0	4
pphB_-_down	0	0	0	0	0	0	0	0	0	0	0	0	0	0	0	0	0	0	0	0	0	2	2	2	0	0	0	0	0	0	0	0	0	0	0	0	0	0	0	0	0	0	0	0	0	0	0	0	0
ppiA_O_down	0	0	0	0	0	0	0	0	0	0	0	0	0	0	0	0	0	0	0	0	1	2	2	0	0	0	0	0	0	0	0	0	0	0	0	0	0	0	0	0	0	0	0	0	0	0	1	0	0
ppiB_O_down	41	16	47	0	0	0	0	2	0	0	0	0	8	1	5	40	46	13	114	53	63	42	34	43	0	0	0	0	0	0	0	0	0	0	0	0	5	1	1	0	0	0	60	7	14	0	0	0	191
ppiC_O_down	3	7	45	0	0	0	1	0	0	0	0	0	11	7	13	49	85	51	35	21	15	30	40	37	0	0	0	0	0	0	0	0	0	0	0	0	1	0	1	0	0	0	0	4	10	2	2	1	50
ppiD_O_down	0	1	0	0	0	0	0	0	0	0	0	0	0	0	0	1	0	1	0	0	0	3	1	7	0	0	0	0	0	0	0	0	0	0	0	0	0	0	0	0	0	0	0	0	0	0	0	0	0
ppk_-_down	0	0	0	0	0	0	0	0	0	0	0	0	0	0	0	0	0	0	0	0	0	0	0	0	0	0	0	0	0	0	0	0	0	0	0	0	0	0	0	0	0	0	0	0	0	0	0	0	1
pppA_U_down	8	6	11	0	0	0	0	0	0	0	1	0	5	5	9	24	37	36	61	17	31	19	14	33	0	0	0	0	0	0	0	0	0	0	0	1	1	0	0	0	0	0	0	0	5	1	1	0	74
pps_G_down	0	0	0	0	0	0	0	0	0	0	0	0	0	0	0	0	0	0	0	0	0	1	1	0	0	0	0	0	0	0	0	0	0	0	0	0	0	0	0	0	0	0	0	0	0	0	0	0	1
pptA_R_down	26	19	45	0	0	0	2	2	1	0	0	0	33	11	24	225	189	241	361	130	137	81	96	126	0	0	0	0	0	0	2	1	0	2	0	3	8	0	0	0	0	0	1	11	30	1	1	4	427
ppx_P_down	0	8	20	0	0	0	1	0	1	0	0	0	6	5	20	126	94	132	78	39	41	42	48	48	0	0	0	0	0	0	0	0	0	0	0	0	5	1	0	0	0	0	0	7	15	0	0	1	130
pqiA_S_down	0	0	0	0	0	0	0	0	0	0	0	0	0	0	0	3	2	3	0	0	0	0	0	0	0	0	0	0	0	0	0	0	0	0	0	0	0	0	0	0	0	0	0	0	1	0	0	0	2
pqiB_R_down	69	28	48	0	0	0	3	2	0	1	0	0	10	6	15	65	49	55	24	20	39	51	46	74	0	0	0	0	0	0	1	0	0	0	0	0	1	0	0	0	0	0	0	6	7	0	0	1	68
pqqL_R_down	0	0	0	0	0	0	0	0	0	0	0	0	0	0	0	0	0	0	0	0	0	0	0	0	0	0	0	0	0	0	0	0	0	0	0	0	0	0	0	0	0	0	0	0	0	0	0	0	0
prc_M_down	64	34	105	0	0	0	1	2	1	0	0	0	26	8	26	79	125	50	104	61	76	31	45	67	0	0	0	0	0	0	1	0	0	0	1	0	0	0	0	0	0	0	0	4	23	0	3	0	153
prfA_J_down	24	6	19	0	0	0	0	1	0	0	0	0	3	2	3	8	12	23	181	97	167	8	10	15	0	0	0	0	0	0	0	0	0	0	0	0	0	0	0	0	0	0	0	2	2	0	0	0	31
prfB_J_down	0	0	0	0	0	0	0	0	0	0	0	0	0	0	0	0	0	0	0	0	0	0	0	0	0	0	0	0	0	0	0	0	0	0	0	0	0	0	0	0	0	0	0	0	0	0	0	0	0
prfC_J_down	0	0	0	0	0	0	0	0	0	0	0	0	0	0	0	0	0	0	0	0	0	1	1	0	0	0	0	0	0	0	0	0	0	0	0	0	0	0	0	0	0	0	0	0	0	0	0	0	4
priA_L_down	0	1	1	0	0	0	0	0	0	0	0	0	0	0	0	0	0	0	0	0	0	1	0	1	0	0	0	0	0	0	0	0	0	0	0	0	0	0	0	0	0	0	0	0	4	0	0	0	4
priB_L_down	0	0	0	0	0	0	0	0	0	0	0	0	0	0	0	0	0	0	0	0	0	0	0	0	0	0	0	0	0	0	0	0	0	0	0	0	0	0	0	0	0	0	0	0	0	0	0	0	1
priC_-_down	34	30	43	1	1	0	2	3	0	0	0	0	14	8	22	122	122	87	134	72	100	53	75	58	1	0	0	0	0	0	0	0	0	0	0	2	1	1	1	0	0	0	0	8	22	0	0	1	250
prkB_C_down	0	0	0	0	0	0	0	0	0	0	0	0	0	0	0	1	5	0	0	0	0	0	0	0	0	0	0	0	0	0	0	0	0	0	0	0	0	0	0	0	0	0	0	0	0	0	0	0	1
prlC_E_down	36	40	62	0	0	0	1	4	0	0	0	0	17	6	18	278	287	282	221	109	116	66	118	126	0	0	1	0	0	0	0	0	0	0	1	0	1	1	1	0	0	0	0	16	49	0	2	1	260
prmA_J_down	112	22	100	0	0	0	0	4	2	0	1	1	49	12	52	301	205	339	255	110	153	95	114	172	1	0	0	1	0	0	0	0	0	2	0	2	1	1	0	0	0	0	0	7	41	0	3	0	433
prmB_J_down	0	0	0	0	0	0	0	0	0	0	0	0	0	0	0	0	0	0	0	0	0	0	0	0	0	0	0	0	0	0	0	0	0	0	0	0	0	0	0	0	0	0	0	0	0	0	0	0	0
prmC_J_down	0	0	0	0	0	0	0	0	0	0	0	0	0	0	0	0	0	0	0	0	0	2	0	0	0	0	0	0	0	0	0	0	0	0	0	0	0	0	0	0	0	0	0	0	3	0	0	0	1
proA_E_down	10	1	7	0	0	0	0	0	0	0	0	0	2	0	3	13	11	46	17	11	9	9	11	5	0	1	0	0	0	0	0	0	0	0	1	0	0	0	0	0	0	0	0	0	3	0	0	0	39
proB_E_down	0	0	0	0	0	0	0	0	0	0	0	0	0	0	0	0	0	0	0	0	0	0	0	0	0	0	0	0	0	0	0	0	0	0	0	0	0	0	0	0	0	0	0	0	0	0	0	0	1
proC_E_down	0	0	0	0	0	0	0	0	0	0	0	0	0	0	0	0	0	0	0	0	0	0	0	2	0	0	0	0	0	0	0	0	0	0	0	0	0	0	0	0	0	0	0	0	0	0	0	0	0
proP_-_down	0	0	0	0	0	0	0	0	0	0	0	0	0	0	0	0	0	0	0	0	0	0	0	0	0	0	0	0	0	0	0	0	0	0	0	0	0	0	0	0	0	0	0	0	0	0	0	0	0
proQ_T_down	234	139	387	0	0	0	5	12	0	0	0	1	69	31	100	952	873	925	1071	483	572	400	483	544	0	0	0	3	0	2	10	0	0	2	0	4	17	1	7	0	0	0	2	57	182	5	8	8	1633
proS_J_down	0	1	3	0	0	0	0	0	0	0	0	0	0	2	0	0	0	0	1	1	0	2	1	3	0	0	0	0	0	0	0	0	0	0	0	0	0	0	0	0	0	0	0	0	0	0	0	0	0
proV_E_down	3	2	5	0	0	0	0	0	0	0	0	0	1	0	0	0	0	0	2	0	2	2	1	7	0	0	0	0	0	0	0	0	0	0	0	1	0	0	0	0	0	0	20	0	2	0	0	0	11
proW_E_down	0	0	0	0	0	0	0	0	0	0	0	0	0	0	0	0	0	0	0	0	0	0	0	0	0	0	0	0	0	0	0	0	0	0	0	0	0	0	0	0	0	0	0	0	2	0	0	0	0
proX_E_down	0	0	2	0	0	0	0	0	0	0	0	0	0	0	0	1	8	0	0	0	0	0	1	1	0	0	0	0	0	0	0	0	0	0	0	0	0	0	0	0	0	0	0	0	0	0	0	0	1
proY_E_down	0	0	0	0	0	0	0	0	0	0	0	0	0	0	0	1	1	4	0	0	0	1	0	3	0	0	0	0	0	0	0	0	0	0	0	0	0	0	0	0	0	0	0	0	0	0	0	0	0
prpB_G_down	0	0	0	0	0	0	0	0	0	0	0	0	1	1	2	1	3	1	2	1	3	1	2	0	0	0	0	0	0	0	0	0	0	0	0	0	0	0	0	0	0	0	0	0	2	0	0	0	4
prpC_C_down	0	0	0	0	0	0	0	0	0	0	0	0	0	0	0	2	5	1	0	0	0	0	0	0	0	0	0	0	0	0	0	0	0	0	0	0	0	0	0	0	0	0	0	0	0	0	0	0	0
prpD_-_down	0	0	0	0	0	0	0	0	0	0	0	0	0	0	0	0	0	0	0	1	0	0	0	0	0	0	0	0	0	0	0	0	0	0	0	0	0	0	0	0	0	0	0	0	0	0	0	0	0
prpE_I_down	4	4	15	0	0	0	0	1	0	0	0	0	4	0	4	6	2	10	7	2	4	22	15	23	0	0	0	0	0	0	0	0	0	0	0	0	0	0	0	0	0	0	0	2	8	0	1	0	36
prpR_T_down	0	0	0	0	0	0	0	0	0	0	0	0	0	0	0	0	0	0	0	0	0	0	0	0	0	0	0	0	0	0	0	0	0	0	0	0	0	0	0	0	0	0	0	0	0	0	0	0	0
prs_E_down	0	0	0	0	0	0	0	0	0	0	0	0	0	0	0	0	0	0	0	0	0	0	0	0	0	0	0	0	0	0	0	0	0	0	0	0	0	0	0	0	0	0	0	0	0	0	0	0	0
psd_I_down	0	0	0	0	0	0	0	0	0	0	0	0	0	0	0	0	3	0	0	0	0	0	0	0	0	0	0	0	0	0	0	0	0	0	0	0	0	0	0	0	0	0	0	0	0	0	0	0	0
psiE_-_down	198	92	305	0	0	0	5	9	4	2	0	1	90	25	146	1053	896	1047	899	340	416	265	303	389	0	1	1	2	0	2	3	1	0	0	0	0	11	1	3	0	0	0	1	37	121	3	4	7	1200
psiF_-_down	249	69	263	1	0	1	8	7	3	0	1	1	79	28	101	633	481	631	674	273	325	205	226	338	0	0	1	0	0	0	3	1	0	3	0	2	5	2	1	0	0	0	239	26	139	2	4	1	919
pspA_T_down	9	4	8	0	0	0	0	0	0	0	0	0	2	1	3	32	36	6	24	13	8	3	11	3	0	0	0	0	0	0	0	0	0	0	0	1	0	0	0	0	0	0	0	1	3	0	0	0	41
pspB_-_down	0	3	4	0	0	0	0	1	0	0	0	0	0	4	2	22	26	30	18	10	4	5	6	4	0	0	0	0	0	0	0	0	0	0	0	0	1	0	0	0	0	0	0	0	6	1	1	1	33
pspC_T_down	0	0	0	0	0	0	0	0	0	0	0	0	0	0	0	1	0	3	0	0	0	0	0	0	0	0	0	0	0	0	0	0	0	0	0	0	0	0	0	0	0	0	0	0	0	0	0	0	1
pspD_-_down	3	0	0	0	0	0	0	0	0	0	0	0	0	0	0	4	4	14	0	0	0	0	0	0	0	0	0	0	0	0	0	0	0	0	0	0	0	0	0	0	0	0	0	0	0	0	0	0	0
pspE_P_down	46	23	16	0	0	0	1	0	0	0	0	0	5	1	12	86	65	83	56	37	47	24	24	47	1	0	0	0	0	0	1	0	0	0	0	0	2	0	0	0	0	0	0	3	16	1	0	0	90
pspF_T_down	107	38	100	0	0	1	4	4	4	0	1	0	66	18	47	398	336	374	566	204	252	123	151	191	0	0	0	0	0	0	3	0	0	1	0	1	6	1	2	0	0	0	1	21	48	1	1	4	669
pspG_-_down	90	41	114	0	0	0	4	3	1	1	0	0	38	4	50	314	283	348	313	124	183	84	85	146	0	0	0	0	0	1	0	0	0	0	1	1	2	0	2	1	0	1	2	22	68	1	4	1	412
pssA_I_down	15	4	9	0	0	0	0	0	1	0	0	0	0	0	1	22	18	4	23	17	17	7	16	5	1	0	0	0	1	0	0	0	0	0	0	0	0	0	0	0	0	0	0	8	15	0	0	1	39
pstA_P_down	17	1	3	0	0	0	0	0	0	0	0	0	0	0	3	6	15	3	5	7	4	1	2	1	0	0	0	0	0	0	0	0	0	0	0	0	0	0	0	0	0	0	0	0	1	0	0	0	17
pstB_P_down	0	0	0	0	0	0	0	0	0	0	0	0	0	0	0	0	0	0	0	0	0	0	0	0	0	0	0	0	0	0	0	0	0	0	0	0	0	0	0	0	0	0	0	0	0	0	0	0	1
pstC_P_down	0	0	2	0	0	0	0	0	0	0	0	0	1	0	0	0	0	0	3	0	0	0	0	0	0	0	0	0	0	0	0	0	0	0	0	0	0	0	0	0	0	0	0	0	0	0	0	0	0
pstS_P_down	0	0	0	0	0	0	0	0	0	0	0	0	0	0	0	4	2	1	0	3	0	1	1	0	0	0	0	0	0	0	0	0	0	0	0	0	0	0	0	0	0	0	0	0	2	0	0	0	2
psuG_-_down	2	8	18	0	0	0	0	1	0	0	0	0	17	7	12	93	81	71	87	53	54	16	14	21	0	0	0	0	0	0	0	0	0	0	0	0	1	0	1	0	0	0	0	6	7	0	1	2	133
psuK_G_down	0	0	0	0	0	0	0	0	0	0	0	0	0	0	0	0	0	0	0	0	0	0	0	0	0	0	0	0	0	0	0	0	0	0	0	0	0	0	0	0	0	0	0	0	0	0	0	0	1
psuT_-_down	0	0	0	0	0	0	0	0	0	0	0	0	0	0	0	1	2	0	0	0	0	0	0	1	0	0	0	0	0	0	0	0	0	0	0	0	0	0	0	0	0	0	0	0	0	0	0	0	0
pta_R_down	0	0	0	0	0	0	0	0	0	0	0	0	0	0	0	0	0	0	0	0	0	0	0	0	0	0	0	0	0	0	0	0	0	0	0	0	0	0	0	0	0	0	0	1	0	0	0	0	0
pth_-_down	0	0	0	0	0	0	0	0	0	0	0	0	0	0	0	0	0	0	0	0	0	0	0	0	0	0	0	0	0	0	0	0	0	0	0	0	0	0	0	0	0	0	0	0	0	0	0	0	0
ptrA_O_down	3	2	16	0	0	0	0	1	0	0	0	0	2	4	7	21	8	11	17	4	12	6	7	11	0	0	0	0	0	0	0	0	0	0	0	0	0	0	0	0	0	0	0	2	9	0	0	0	12
ptrB_E_down	0	0	0	0	0	0	0	0	0	0	0	0	0	0	0	5	4	4	0	0	0	1	0	0	0	0	0	0	0	0	0	0	0	0	0	0	0	0	0	0	0	0	0	0	0	0	0	0	1
ptsA_G_down	0	0	0	0	0	0	0	0	0	0	0	0	0	0	0	0	0	0	0	0	0	0	0	0	0	0	0	0	0	0	0	0	0	0	0	0	0	0	0	0	0	0	0	0	0	0	0	0	0
ptsG_G_down	0	1	2	0	0	0	0	0	0	0	0	0	1	0	1	3	0	13	8	7	5	1	1	3	0	0	0	0	0	0	0	0	0	0	0	0	0	0	0	0	0	0	0	0	1	0	0	0	12
ptsH_G_down	0	0	2	0	0	0	0	0	0	0	0	0	0	0	0	3	3	7	0	0	0	0	0	0	0	0	0	0	0	0	0	0	0	0	0	0	0	0	0	0	0	0	0	0	0	0	0	0	1
ptsI_G_down	614	270	728	0	0	0	5	5	3	2	0	2	49	39	117	348	353	311	429	242	392	543	541	999	2	0	2	0	0	0	1	0	0	2	0	2	2	1	0	0	0	0	5	75	355	6	11	15	240
ptsN_T_down	0	0	0	0	0	0	0	0	0	0	0	0	0	0	0	0	0	0	0	0	0	0	0	0	0	0	0	0	0	0	0	0	0	0	0	0	0	0	0	0	0	0	0	0	0	0	0	0	0
ptsP_T_down	0	0	0	0	0	0	0	0	0	0	0	0	0	0	0	0	0	0	0	0	0	0	0	0	0	0	0	0	0	0	0	0	0	0	0	0	0	0	0	0	0	0	0	0	0	0	0	0	0
purA_-_down	97	10	67	0	0	0	0	4	1	0	1	0	15	2	15	457	444	413	24	2	16	35	43	46	0	0	0	0	0	0	0	0	0	0	0	0	0	0	0	0	0	0	0	1	14	2	1	2	259
purB_F_down	0	0	0	0	0	0	0	0	0	0	0	0	0	0	0	0	0	0	0	0	0	1	0	2	0	0	0	0	0	0	0	0	0	0	0	0	0	0	0	0	0	0	0	0	0	0	0	0	2
purC_-_down	0	0	0	0	0	0	0	0	0	0	0	0	0	0	0	0	0	0	0	0	0	0	0	0	0	0	0	0	0	0	0	0	0	0	0	0	0	0	0	0	0	0	0	0	0	0	0	0	0
purD_F_down	0	0	0	0	0	0	0	0	0	0	0	0	0	0	0	0	0	1	0	0	0	0	0	0	0	0	0	0	0	0	0	0	0	0	0	0	2	0	0	0	0	0	0	1	0	0	0	0	0
purE_F_down	0	0	0	0	0	0	0	0	0	0	0	0	0	0	0	1	1	0	0	0	0	0	0	0	0	0	0	0	0	0	0	0	0	0	0	0	0	0	0	0	0	0	0	0	1	0	0	0	0
purF_F_down	235	87	230	0	0	0	1	5	1	1	3	0	14	6	24	221	222	198	223	106	107	160	198	254	0	0	2	0	0	0	2	0	0	1	1	0	6	0	1	0	0	0	0	29	111	1	0	2	738
purH_-_down	0	0	0	0	0	0	0	0	0	0	0	0	0	0	0	0	0	0	0	0	0	3	5	1	0	0	0	0	0	0	0	0	0	0	0	0	0	0	0	0	0	0	0	0	0	0	0	0	2
purK_F_down	0	0	0	0	0	0	0	0	0	0	0	0	0	0	0	0	0	0	0	0	0	0	0	0	0	0	0	0	0	0	0	0	0	0	0	0	0	0	0	0	0	0	0	0	2	0	0	0	0
purL_F_down	572	192	654	1	0	0	0	0	1	0	0	0	24	22	59	289	244	308	264	100	128	212	271	351	0	0	0	0	0	0	3	0	0	1	1	0	3	0	1	0	0	0	0	26	99	4	1	5	425
purM_F_down	0	0	0	0	0	0	0	0	0	0	0	0	0	0	0	4	5	3	0	0	0	0	2	1	0	0	0	0	0	0	0	0	0	0	0	0	0	0	0	0	0	0	0	0	0	0	0	0	2
purN_-_down	0	0	0	0	0	0	0	0	0	0	0	0	0	0	0	0	0	0	0	0	0	0	0	0	0	0	0	0	0	0	0	0	0	0	0	0	0	0	0	0	0	0	0	0	0	0	0	0	3
purR_K_down	0	0	0	0	0	0	0	0	0	0	0	0	0	0	0	0	0	0	0	0	0	0	0	0	0	0	0	0	0	0	0	0	0	0	0	0	0	0	0	0	0	0	0	0	0	0	0	0	6
purT_F_down	9	22	45	0	0	0	2	0	1	0	0	0	14	5	15	146	117	129	196	78	81	49	57	81	0	0	0	0	0	0	1	0	0	0	0	0	1	0	0	0	0	0	1	9	20	0	0	0	196
purU_F_down	94	71	164	0	0	0	4	5	2	0	0	0	59	25	63	481	422	567	625	285	384	166	199	269	1	0	0	1	1	1	0	0	0	2	0	3	4	3	5	0	0	0	5	28	65	1	3	3	866
putA_C_down	0	0	0	0	0	0	0	0	0	0	0	0	0	0	0	0	0	0	0	0	0	0	0	0	0	0	0	0	0	0	0	0	0	0	0	0	0	0	0	0	0	0	0	0	0	0	0	0	1
putP_R_down	0	1	1	0	0	0	0	0	0	0	0	0	0	0	0	4	3	12	0	0	0	4	3	3	0	0	0	0	0	0	0	0	0	0	0	0	0	0	0	0	0	0	0	0	2	0	0	0	4
puuA_-_down	201	93	231	1	0	0	6	9	4	0	1	0	76	29	86	618	486	768	1009	435	485	178	259	266	3	0	0	2	1	0	6	0	0	3	3	4	14	3	4	0	1	0	34	40	128	1	4	2	1321
puuB_E_down	62	10	48	0	0	0	1	0	2	0	0	1	24	1	18	114	89	142	198	76	114	35	49	57	1	0	0	1	0	1	1	0	0	0	0	1	3	1	0	0	0	0	0	2	31	1	2	0	217
puuC_C_down	0	0	0	0	0	0	0	0	0	0	0	0	0	0	0	7	2	12	0	0	0	0	0	0	0	0	0	0	0	0	0	0	0	0	0	0	0	0	0	0	0	0	0	0	2	0	0	0	2
puuD_R_down	0	1	0	0	0	0	0	0	0	0	0	0	0	0	0	7	7	14	0	0	0	1	3	3	0	0	0	0	0	0	0	0	0	0	0	0	0	0	0	0	0	0	0	0	0	0	0	0	2
puuE_E_down	0	1	1	0	0	0	0	0	0	0	0	0	0	0	0	9	8	11	0	0	0	0	1	0	0	0	0	0	0	0	0	0	0	0	0	0	0	0	0	0	0	0	38	3	2	0	0	0	1
puuP_E_down	1	6	34	0	0	0	1	3	0	0	0	0	1	0	4	43	25	56	95	48	56	32	43	40	1	0	0	0	0	0	1	0	0	0	0	0	1	0	0	0	0	0	0	4	20	1	0	0	176
puuR_K_down	0	0	0	0	0	0	0	0	0	0	0	0	0	0	0	0	0	0	0	0	0	0	0	0	0	0	0	0	0	0	0	0	0	0	0	0	0	0	0	0	0	0	0	0	0	0	0	0	0
pykA_-_down	0	0	0	0	0	0	0	0	0	0	0	0	0	0	0	0	0	0	0	0	0	0	2	0	0	0	0	0	0	0	0	0	0	0	0	0	0	0	0	0	0	0	0	0	0	0	0	0	0
pykF_-_down	0	0	0	0	0	0	0	0	0	0	0	0	1	0	0	0	0	1	0	0	0	0	0	0	0	0	0	0	0	0	0	0	0	0	0	0	0	0	0	0	0	0	0	0	0	0	0	0	0
pyrB_F_down	0	0	0	0	0	0	0	0	0	0	0	0	0	0	0	0	0	0	0	0	0	0	0	0	0	0	0	0	0	0	0	0	0	0	0	0	0	0	0	0	0	0	0	0	0	0	0	0	0
pyrC_F_down	0	0	0	0	0	0	0	0	0	0	0	0	0	0	0	10	22	15	1	0	0	2	1	3	0	0	0	0	0	0	0	0	0	0	0	0	0	0	0	0	0	0	0	0	1	0	0	0	0
pyrD_F_down	0	0	0	0	0	0	0	0	0	0	0	0	0	0	0	0	0	0	0	0	0	2	2	1	0	0	0	0	0	0	0	0	0	0	0	1	0	0	0	0	0	0	0	0	1	0	0	0	4
pyrE_F_down	0	0	0	0	0	0	0	0	0	0	0	0	0	0	0	2	0	9	0	0	0	0	0	0	0	0	0	0	0	0	0	0	0	0	0	0	0	0	0	0	0	0	0	0	0	0	0	0	1
pyrF_F_down	0	0	1	0	0	0	0	0	0	0	0	0	0	0	0	5	2	0	0	0	0	1	3	2	0	0	0	0	0	0	0	0	0	0	0	0	0	0	0	0	0	0	0	0	0	0	0	0	1
pyrG_F_down	0	0	0	0	0	0	0	0	0	0	0	0	0	0	0	0	0	0	0	0	0	0	0	0	0	0	0	0	0	0	0	0	0	0	0	0	0	0	0	0	0	0	0	0	0	0	0	0	0
pyrH_F_down	0	0	0	0	0	0	0	0	0	0	0	0	0	0	0	8	3	17	0	0	0	0	0	0	0	0	0	0	0	0	0	0	0	0	0	0	0	0	0	0	0	0	0	0	0	0	0	0	1
pyrI_-_down	39	4	18	0	0	0	0	1	0	0	1	0	4	0	9	42	35	54	42	17	27	27	35	34	0	0	0	0	0	0	0	0	0	0	0	0	0	0	0	0	0	0	0	1	13	0	0	2	62
pyrL_-_down	248	59	156	0	0	0	2	6	4	0	0	0	31	19	52	421	473	430	346	142	182	165	206	229	0	0	0	0	0	0	1	0	0	1	1	1	2	0	1	0	0	0	12	32	76	1	3	1	514
qmcA_O_down	0	1	0	0	0	0	0	0	0	0	0	0	0	0	0	0	0	0	0	0	0	1	0	1	0	0	0	0	0	0	0	0	0	0	0	0	0	0	0	0	0	0	0	0	1	0	0	0	0
qor_R_down	166	53	107	0	0	0	0	5	1	0	0	0	36	13	38	257	241	296	341	177	199	137	177	200	1	0	0	0	0	0	2	0	0	1	3	0	5	0	0	0	0	0	0	18	48	4	3	2	538
qseB_K_down	0	0	0	0	0	0	0	0	0	0	0	0	0	0	0	1	2	1	0	0	0	0	0	0	0	0	0	0	0	0	0	0	0	0	0	0	0	0	0	0	0	0	0	0	0	0	0	0	0
qseC_T_down	325	83	260	0	0	0	6	8	5	0	1	0	83	21	71	252	316	298	791	327	402	50	203	228	0	0	1	0	3	1	2	0	0	0	0	2	16	2	5	0	0	1	3	39	120	0	5	6	369
queA_-_down	174	45	162	0	0	0	2	4	1	0	0	0	51	19	61	289	270	362	267	89	122	114	134	190	0	0	2	0	0	0	0	0	0	0	0	0	6	0	2	0	0	0	45	22	92	0	2	3	485
queC_R_down	0	1	0	0	0	0	0	0	0	0	0	0	0	0	0	3	0	1	10	6	15	3	1	3	0	0	0	0	0	0	0	0	0	0	0	0	0	0	0	0	0	0	0	0	0	0	0	0	2
queF_S_down	0	1	1	0	0	0	0	0	0	0	0	0	1	0	2	28	21	14	12	2	1	3	5	2	0	0	0	0	0	0	0	0	0	0	0	0	1	0	0	0	0	0	0	0	1	0	0	0	17
quuD_-_down	0	0	0	0	0	0	0	0	0	0	0	0	0	0	0	0	0	0	0	0	0	0	0	0	0	0	0	0	0	0	0	0	0	0	0	0	0	0	0	0	0	0	0	0	0	0	0	0	0
quuQ_O_down	32	1	17	0	0	0	1	0	0	0	0	0	5	0	5	29	13	27	42	18	20	20	30	21	1	0	0	0	0	0	0	0	0	0	0	0	0	0	0	0	0	0	0	2	1	1	1	0	52
racC_-_down	0	0	2	0	0	0	0	0	0	0	0	0	0	0	0	0	0	0	2	0	1	0	0	0	0	0	0	0	0	0	0	0	0	0	0	0	0	0	0	0	0	0	0	0	0	0	0	0	2
racR_-_down	66	11	32	0	1	0	0	1	2	0	1	0	17	2	13	57	67	87	140	75	85	60	89	97	1	0	0	0	0	0	2	0	0	0	0	0	3	0	2	0	0	0	0	6	19	3	0	2	210
radA_O_down	0	0	1	0	0	0	0	0	0	0	0	0	0	0	0	10	8	17	0	0	0	0	0	0	0	0	0	0	0	0	0	0	0	0	0	0	0	0	0	0	0	0	0	0	1	0	0	0	4
raiA_J_down	0	0	0	0	0	0	0	0	0	0	0	0	0	0	0	0	0	0	0	0	0	0	0	0	0	0	0	0	0	0	0	0	0	0	0	0	0	0	0	0	0	0	0	0	0	0	0	0	0
rarA_L_down	129	50	123	0	0	0	3	6	1	0	0	1	44	15	43	400	334	467	466	195	215	122	122	177	2	0	0	0	0	0	3	0	0	1	0	1	8	0	3	0	0	0	0	17	47	0	4	1	607
rarD_R_down	160	64	136	0	0	0	1	3	1	0	1	0	40	15	40	341	301	335	288	152	162	161	211	219	0	0	0	0	0	0	0	0	0	2	0	3	3	0	0	0	0	0	2	17	51	1	1	1	508
ravA_R_down	0	0	0	0	0	0	0	0	1	0	0	0	0	0	0	2	3	0	0	0	0	4	4	2	0	0	0	0	0	0	0	0	0	0	0	0	0	0	0	0	0	0	0	0	0	0	0	0	3
rbbA_V_down	0	0	0	0	0	0	0	0	0	0	0	0	0	0	1	0	0	0	4	0	2	1	2	1	0	0	0	0	0	0	0	0	0	0	0	0	0	0	0	0	0	0	0	0	0	0	0	0	6
rbfA_J_down	0	0	0	0	0	0	0	0	0	0	0	0	0	0	0	0	1	0	0	0	0	0	0	1	0	0	0	0	0	0	0	0	0	0	0	0	0	0	0	0	0	0	0	0	0	0	0	1	2
rbn_R_down	3492	165	355	1	0	1	3	3	0	0	0	0	46	9	49	1404	1182	1684	416	133	157	242	305	266	14	0	1	0	1	0	4	0	10	0	2	1	4	0	2	0	0	0	8633	284	756	3	7	5	404
rbsA_G_down	0	1	1	0	0	0	1	0	0	0	0	0	0	0	1	22	40	17	14	1	5	1	7	9	0	0	0	0	0	0	0	0	0	0	0	0	0	0	1	0	0	0	0	1	1	0	0	0	27
rbsB_G_down	26	2	0	0	0	0	0	0	0	0	0	0	0	0	0	24	13	36	12	5	14	1	0	5	0	0	0	0	0	0	0	0	0	0	0	0	1	0	0	0	0	0	0	1	3	0	0	0	20
rbsC_G_down	0	0	0	0	0	0	0	0	0	0	0	0	0	0	1	0	0	0	0	0	0	0	0	0	0	0	0	0	0	0	0	0	0	0	0	0	0	0	0	0	0	0	0	0	0	0	0	0	3
rbsD_G_down	344	204	557	0	1	0	15	12	8	0	1	0	190	62	234	1277	1189	1265	1261	477	695	485	528	671	2	1	0	1	2	1	9	1	0	4	3	3	11	4	4	1	0	1	61	92	244	9	9	12	1801
rbsK_G_down	0	0	0	0	0	0	0	0	0	0	0	0	0	0	0	0	0	0	1	0	0	0	0	0	0	0	0	0	0	0	0	0	0	0	0	0	0	0	0	0	0	0	0	0	0	0	0	0	0
rbsR_K_down	0	0	0	0	0	0	0	0	0	0	0	0	0	0	0	2	1	4	0	0	0	0	0	0	0	0	0	0	0	0	0	0	0	0	0	0	0	0	0	0	0	0	0	0	0	0	0	0	0
rcnA_R_down	0	0	0	0	0	0	0	0	0	0	0	0	0	0	0	0	0	0	0	0	0	0	0	0	0	0	0	0	0	0	0	0	0	0	0	0	0	0	0	0	0	0	0	0	0	0	0	0	0
rcnR_S_down	20	4	16	0	0	0	2	0	0	0	0	0	5	2	0	36	49	19	76	41	44	14	9	30	0	0	0	0	0	0	0	0	0	0	0	0	2	0	0	0	0	0	0	2	7	0	0	0	61
rcsA_K_down	161	41	97	0	0	0	3	6	3	0	0	0	28	9	32	248	189	269	307	103	137	70	101	71	1	0	1	1	0	1	1	0	1	1	1	1	3	1	1	0	0	0	185	34	74	0	1	1	417
rcsB_K_down	0	0	2	0	0	0	0	0	0	0	0	0	0	0	0	14	4	5	1	1	0	0	0	0	0	0	0	0	0	0	0	0	0	0	0	0	0	0	0	0	0	0	0	0	0	0	0	0	1
rcsC_T_down	0	2	14	0	0	0	2	2	0	0	0	0	7	2	7	51	49	24	52	18	24	24	23	30	0	0	0	0	0	0	0	0	0	1	0	0	1	0	0	0	0	0	0	1	9	0	1	0	68
rcsD_T_down	0	0	0	0	0	0	0	0	0	0	0	0	0	0	0	0	0	0	0	0	0	0	0	0	0	0	0	0	0	0	0	0	0	0	0	0	0	0	0	0	0	0	0	0	0	0	0	0	0
rcsF_-_down	0	0	0	0	0	0	0	0	0	0	0	0	0	0	0	2	1	5	0	0	0	0	0	0	0	0	0	0	0	0	0	0	0	0	0	0	0	0	0	0	0	0	0	0	0	0	0	0	1
rdgB_F_down	0	3	20	0	0	0	0	0	0	0	0	0	6	2	6	41	23	29	52	26	26	25	29	36	0	0	0	0	0	0	0	0	0	0	0	0	3	0	0	0	0	0	0	4	11	1	1	0	144
rdgC_-_down	0	0	1	0	0	0	0	0	0	0	0	0	0	0	0	6	7	9	0	1	0	0	0	0	0	0	0	0	0	0	0	0	0	0	0	0	0	0	0	0	0	0	0	0	1	0	0	0	2
rdoA_R_down	0	0	0	0	0	0	0	0	0	0	0	0	0	0	0	0	0	0	1	0	0	0	0	1	0	0	0	0	0	0	0	0	0	0	0	0	0	0	0	0	0	0	0	0	0	0	0	0	5
recA_L_down	215	127	292	0	0	0	7	10	9	1	4	1	124	30	171	959	787	1018	857	353	403	321	348	422	3	1	0	1	1	1	9	1	0	2	0	5	6	1	1	0	0	0	1	27	120	7	3	5	1188
recB_L_down	0	0	0	0	0	0	0	0	0	0	0	0	0	0	0	0	0	0	0	0	0	0	0	0	0	0	0	0	0	0	0	0	0	0	0	0	0	0	0	0	0	0	0	0	0	0	0	0	0
recC_L_down	21	7	12	0	0	0	2	0	0	0	0	0	8	4	4	76	57	78	60	19	16	12	18	14	0	0	0	0	0	0	0	0	0	1	0	1	0	0	0	0	0	0	2	0	7	0	0	0	67
recD_L_down	0	0	0	0	0	0	0	0	0	0	0	0	0	0	0	0	0	0	0	0	0	0	0	0	0	0	0	0	0	0	0	0	0	0	0	0	0	0	0	0	0	0	0	0	0	0	0	0	0
recE_-_down	0	11	46	0	0	0	0	0	1	0	0	0	16	5	17	147	118	165	172	66	115	39	62	66	0	0	0	0	0	0	0	0	0	0	1	1	2	2	0	0	0	0	0	1	13	1	1	0	238
recF_L_down	54	27	75	0	0	1	2	7	3	0	1	0	36	17	31	359	339	369	323	114	122	142	159	181	0	0	0	0	0	0	2	0	0	1	0	2	4	0	0	0	0	0	0	10	44	3	1	4	495
recG_K_down	0	0	0	0	0	0	0	0	0	0	0	0	0	0	0	0	0	0	0	0	0	0	0	0	0	0	0	0	0	0	0	0	0	0	0	0	0	0	0	0	0	0	0	0	0	0	0	0	0
recJ_L_down	0	0	0	0	0	0	0	0	0	0	0	0	0	0	0	0	0	0	0	0	0	0	0	1	0	0	0	0	0	0	0	0	0	0	0	0	0	0	0	0	0	0	0	0	0	0	0	0	0
recN_L_down	0	0	0	0	0	0	0	0	0	0	0	0	0	0	0	3	0	3	1	0	0	0	0	0	0	0	0	0	0	0	0	0	0	0	0	0	0	0	0	0	0	0	0	0	0	0	0	0	3
recO_L_down	0	0	0	0	0	0	0	0	0	0	0	0	0	0	0	0	0	0	0	0	1	1	1	0	0	0	0	0	0	0	0	0	0	0	0	0	0	0	0	0	0	0	0	0	0	0	0	0	0
recQ_L_down	0	0	0	0	0	0	0	0	0	0	0	0	0	0	0	0	0	0	0	0	0	0	0	0	0	0	0	0	0	0	0	0	0	0	0	0	0	0	0	0	0	0	0	0	0	0	0	0	0
recR_L_down	0	0	0	0	0	0	0	0	0	0	0	0	0	0	0	3	5	6	0	0	0	0	2	1	0	0	0	0	0	0	0	0	0	0	0	0	0	0	0	0	0	0	0	0	0	0	0	0	0
recT_-_down	0	0	0	0	0	0	0	0	0	0	0	0	0	0	0	0	0	0	0	0	0	3	0	5	0	0	0	0	0	0	0	0	0	0	0	0	0	0	0	0	0	0	0	0	0	0	0	0	2
recX_R_down	0	0	0	0	0	0	0	0	0	0	0	0	0	0	0	0	0	0	0	0	0	0	0	0	0	0	0	0	0	0	0	0	0	0	0	0	0	0	0	0	0	0	0	0	0	0	0	0	2
relA_K_down	101	36	118	0	0	0	2	1	2	0	0	0	40	13	47	345	311	446	381	142	213	132	118	204	2	0	0	0	0	0	0	1	0	0	0	2	5	1	1	0	0	0	0	20	64	4	6	2	291
relB_L_down	0	0	0	0	0	0	0	0	0	0	0	0	0	0	0	3	2	1	0	0	0	0	0	0	0	0	0	0	0	0	0	0	0	0	0	0	0	0	0	0	0	0	0	0	0	0	0	0	1
relE_D_down	0	0	0	0	0	0	0	0	0	0	0	0	0	0	0	0	0	0	0	0	0	0	0	0	0	0	0	0	0	0	0	0	0	0	0	0	0	0	0	0	0	0	0	0	0	0	0	0	1
rem_-_down	93	25	112	0	0	0	3	3	4	0	0	0	37	7	29	162	122	245	528	215	265	112	148	148	0	0	0	0	0	0	1	1	0	2	2	0	5	0	1	0	0	0	0	14	44	3	2	3	534
rep_L_down	0	0	0	0	0	0	0	0	0	0	0	0	0	0	0	0	0	0	0	0	0	0	0	0	0	0	0	0	0	0	0	0	0	0	0	0	0	0	0	0	0	0	0	0	0	0	0	0	1
rfaB_M_down	0	0	0	0	0	0	0	0	0	0	0	0	0	0	0	0	0	0	0	0	0	0	0	0	0	0	0	0	0	0	0	0	0	0	0	0	0	0	0	0	0	0	0	0	0	0	0	0	0
rfaC_M_down	1085	131	364	24	19	30	1211	1212	2756	3806	4253	4084	149	164	430	47435	40450	112743	215	98	156	7692	10104	9778	22	26	55	66	36	107	3	0	3	35	36	81	5	1	2	6	4	6	518	170	561	110	170	143	1425
rfaD_G_down	1	13	39	0	0	0	7	7	2	8	6	4	5	14	22	255	266	551	65	20	42	104	166	135	0	0	0	0	0	0	0	0	0	0	0	0	2	0	3	0	0	0	0	21	78	4	2	2	213
rfaE_M_down	83	27	90	1	1	0	2	1	2	0	0	0	26	17	35	277	198	222	116	57	51	91	158	98	0	0	1	0	0	0	0	0	0	0	0	1	4	1	0	0	0	0	0	16	55	0	2	1	200
rfaF_M_down	0	0	0	0	0	0	0	0	0	0	0	0	0	0	0	0	0	0	0	1	0	0	0	2	0	0	0	0	0	0	0	0	0	0	0	0	0	0	0	0	0	0	0	0	0	0	0	0	1
rfaG_M_down	0	0	0	0	0	0	0	0	0	0	0	0	0	0	0	0	0	0	0	0	0	0	1	0	0	0	0	0	0	0	0	0	0	0	0	0	0	0	0	0	0	0	0	0	0	0	0	0	0
rfaH_K_down	0	0	0	0	0	0	0	0	0	0	0	0	0	0	0	0	0	0	0	0	0	0	0	0	0	0	0	0	0	0	0	0	0	0	0	0	0	0	0	0	0	0	0	0	0	0	0	0	0
rfaI_M_down	0	0	1	0	0	0	0	0	0	0	0	0	0	0	0	1	0	2	0	0	0	0	0	0	0	0	0	0	0	0	0	0	0	0	0	0	0	0	0	0	0	0	0	0	1	0	0	0	1
rfaJ_M_down	0	0	0	0	0	0	0	0	0	0	0	0	0	0	0	5	4	1	0	0	0	0	0	0	0	0	0	0	0	0	0	0	0	0	0	0	0	0	0	0	0	0	0	0	0	0	0	0	0
rfaL_M_down	0	0	0	0	0	0	0	0	0	0	0	0	0	0	0	4	1	1	0	0	0	0	0	0	0	0	0	0	0	0	0	0	0	0	0	0	0	0	0	0	0	0	0	0	0	0	0	0	0
rfaP_-_down	254	44	120	0	0	0	6	3	26	1	2	4	23	59	121	326	318	369	97	54	56	490	432	872	0	0	0	0	1	0	2	0	0	1	0	1	1	0	0	0	0	0	0	33	132	3	7	11	314
rfaQ_M_down	352	164	579	0	1	0	11	16	4	1	0	1	111	54	169	1016	845	1066	243	103	125	339	414	528	1	0	0	0	0	1	2	0	0	3	1	2	6	0	2	0	0	0	29	42	134	5	4	2	612
rfaS_-_down	1	0	1	0	0	0	0	0	0	0	0	0	0	0	0	2	2	5	0	0	0	0	0	0	0	0	0	0	0	0	0	0	0	0	0	0	0	0	0	0	0	0	18	0	0	0	0	0	0
rfaY_R_down	0	0	0	0	0	0	0	0	0	0	0	0	0	0	0	0	0	0	0	0	1	0	0	0	0	0	0	0	0	0	0	0	0	0	0	0	0	0	0	0	0	0	0	0	0	0	0	0	0
rfaZ_-_down	0	0	0	0	0	0	0	0	0	0	0	0	0	1	0	0	0	0	0	0	0	0	0	0	0	0	0	0	0	0	0	0	0	0	0	0	0	0	0	0	0	0	0	0	0	0	0	0	0
rfbA_M_down	15	0	16	0	0	0	0	2	1	0	0	0	8	2	14	45	77	60	86	38	36	24	24	34	0	0	0	0	0	0	0	0	0	1	0	1	0	0	0	0	0	0	0	1	4	0	0	1	102
rfbB_M_down	0	0	0	0	0	0	0	0	0	0	0	0	0	0	0	6	2	3	0	0	0	2	0	1	0	0	0	0	0	0	0	0	0	0	0	0	0	0	0	0	0	0	0	0	0	0	0	0	2
rfbC_M_down	0	0	0	0	0	0	0	0	0	0	0	0	0	0	0	0	0	0	0	0	0	1	1	0	0	0	0	0	0	0	0	0	0	0	0	0	0	0	0	0	0	0	0	0	0	0	0	0	1
rfbD_M_down	0	0	0	0	0	0	0	0	0	0	0	0	0	0	0	0	0	0	0	0	0	0	0	0	0	0	0	0	0	0	0	0	0	0	0	0	0	0	0	0	0	0	0	0	0	0	0	0	2
rfbX_R_down	0	0	0	0	0	0	0	0	0	0	0	0	0	0	0	0	0	0	0	0	0	0	0	0	0	0	0	0	0	0	0	0	0	0	0	0	0	0	0	0	0	0	0	0	0	0	0	0	1
rfc_-_down	11	5	8	0	0	0	0	2	0	1	0	0	7	2	7	68	43	99	62	27	31	14	13	37	0	0	1	0	1	0	0	0	0	0	0	0	0	0	1	0	0	0	0	4	12	1	0	3	115
rfe_M_down	0	0	0	0	0	0	0	0	0	0	0	0	0	0	0	0	0	0	1	0	0	0	0	0	0	0	0	0	0	0	0	0	0	0	0	0	0	0	0	0	0	0	0	0	2	0	0	0	2
rffA_M_down	0	0	0	0	0	0	0	0	0	0	0	0	0	0	0	0	0	0	0	0	0	0	0	0	0	0	0	0	0	0	0	0	0	0	0	0	0	0	0	0	0	0	0	0	0	0	0	0	1
rffC_-_down	0	0	0	0	0	0	0	0	0	0	0	0	0	0	0	3	2	16	0	0	0	0	0	0	0	0	0	0	0	0	0	0	0	0	0	0	0	0	0	0	0	0	0	0	0	0	0	0	2
rffD_M_down	0	0	0	0	0	0	0	0	0	0	0	0	0	0	0	0	0	0	0	0	0	0	0	0	0	0	0	0	0	0	0	0	0	0	0	0	0	0	0	0	0	0	0	0	0	0	0	0	1
rffE_M_down	0	0	5	0	0	0	0	0	0	0	0	0	0	1	0	0	0	0	2	0	2	1	2	0	0	0	0	0	0	0	0	0	0	0	0	0	0	0	0	0	0	0	0	1	0	0	0	0	5
rffG_M_down	0	0	0	0	0	0	0	0	0	0	0	0	0	0	0	0	0	0	0	0	0	0	0	0	0	0	0	0	0	0	0	0	0	0	0	0	0	0	0	0	0	0	0	0	0	0	0	0	0
rffH_M_down	0	0	0	0	0	0	0	0	0	0	0	0	0	0	0	0	0	0	0	0	0	0	0	0	0	0	0	0	0	0	0	0	0	0	0	0	0	0	0	0	0	0	0	0	0	0	0	0	0
rffM_M_down	0	0	0	0	0	0	0	0	0	0	0	0	0	0	0	0	0	0	0	0	0	0	0	0	0	0	0	0	0	0	0	0	0	0	0	0	0	0	0	0	0	0	0	0	0	0	0	0	0
rffT_-_down	0	1	1	0	0	0	0	0	0	0	0	0	0	0	0	1	2	4	0	0	0	4	8	2	0	0	0	0	0	0	0	0	0	0	0	0	0	0	0	0	0	0	0	0	2	0	0	0	3
rhaA_-_down	0	0	1	0	0	0	0	0	0	0	0	0	0	0	1	0	0	0	1	0	2	0	0	4	0	0	0	0	0	0	0	0	0	0	0	0	0	0	0	0	0	0	0	0	1	0	0	0	3
rhaB_G_down	47	15	68	0	0	1	1	1	4	0	0	0	22	5	16	217	149	170	157	50	72	58	76	76	0	0	0	0	0	0	0	0	0	0	0	0	1	0	0	1	0	1	1	10	23	1	0	1	246
rhaD_G_down	0	0	0	0	0	0	0	0	0	0	0	0	0	0	0	0	0	0	0	0	0	0	0	0	0	0	0	0	0	0	0	0	0	0	0	0	0	0	0	0	0	0	0	0	0	0	0	0	0
rhaM_-_down	0	0	0	0	0	0	0	0	0	0	0	0	0	0	0	6	2	2	0	0	0	0	0	0	0	0	0	0	0	0	0	0	0	0	0	0	0	0	0	0	0	0	0	0	0	0	0	0	1
rhaR_-_down	387	132	415	1	1	0	10	10	7	2	1	1	110	30	102	1814	1498	1589	1617	681	845	498	561	648	0	0	1	2	1	0	6	0	0	4	2	9	22	1	6	1	1	0	2	76	216	7	15	6	2605
rhaS_-_down	0	0	0	0	0	0	0	0	0	0	0	0	0	0	0	0	0	0	0	0	0	0	0	0	0	0	0	0	0	0	0	0	0	0	0	0	0	0	0	0	0	0	0	0	0	0	0	0	1
rhaT_-_down	0	0	0	0	0	0	0	0	0	0	0	0	0	0	0	2	1	3	0	0	0	0	0	0	0	0	0	0	0	0	0	0	0	0	0	0	0	0	0	0	0	0	0	0	0	0	0	0	0
rhlB_J_down	15	12	49	0	0	0	1	0	0	0	1	0	16	6	21	118	84	152	101	38	50	34	55	64	0	0	0	0	0	0	0	0	0	0	0	0	2	0	0	0	0	0	0	6	24	0	0	2	259
rhlE_J_down	0	0	0	0	0	0	0	0	0	0	0	0	0	0	0	0	0	0	0	0	0	0	0	0	0	0	0	0	0	0	0	0	0	0	0	0	0	0	0	0	0	0	0	0	0	0	0	0	0
rho_K_down	0	0	0	0	0	0	0	0	0	0	0	0	0	0	0	0	0	0	0	0	0	0	0	0	0	0	0	0	0	0	0	0	0	0	0	0	0	0	0	0	0	0	0	0	0	0	0	0	0
rhsA_M_down	0	0	0	0	0	0	0	0	0	0	0	0	0	0	0	4	1	3	0	0	0	0	0	0	0	0	0	0	0	0	0	0	0	0	0	0	0	0	0	0	0	0	0	0	0	0	0	0	0
rhsB_M_down	0	0	0	0	0	0	0	0	0	0	0	0	0	0	0	2	4	1	4	2	3	0	0	0	0	0	0	0	0	0	0	0	0	0	0	0	0	0	0	0	0	0	0	0	0	0	0	0	1
rhsC_M_down	0	0	0	0	0	0	0	0	0	0	0	0	0	0	0	0	0	0	0	0	0	0	0	0	0	0	0	0	0	0	0	0	0	0	0	0	0	0	0	0	0	0	0	0	0	0	0	0	0
rhsD_M_down	0	0	0	0	0	0	0	0	0	0	0	0	0	0	0	0	0	0	0	0	0	0	0	0	0	0	0	0	0	0	0	0	0	0	0	0	0	0	0	0	0	0	0	0	0	0	0	0	1
rhtA_R_down	0	1	0	0	0	0	0	0	0	0	0	0	0	0	0	6	1	5	0	0	0	2	4	0	0	0	0	0	0	0	0	0	0	0	0	0	0	0	0	0	0	0	0	0	1	0	0	0	5
rhtB_E_down	41	14	33	0	0	0	2	0	1	0	1	0	13	2	10	119	100	125	86	32	44	37	54	63	0	0	0	0	0	0	2	2	0	0	0	0	0	0	0	0	0	0	0	3	16	0	0	0	141
[truncated: 6,156 more rows]
[truncated: 2 more columns]

## Sheet: A1_OD_averaged_enrichment
Dataset A1: Enrichment scores for OD selections in A1 where enrichmenta = (countsa/totalcountsa)antibiotic- (countsa/totalcountsa)TP0
GENES	Carb	Cix	Ctaz	Doxy	Gent	Kan	Tet	Tic
aaeA_V_down	-4.04828e-07	-4.04828e-07	-1.24686e-07	-4.04828e-07	-4.04828e-07	-4.04828e-07	-4.04828e-07	-4.04828e-07
aaeA_V_up	-1.34943e-07	-1.34943e-07	-1.34943e-07	1.83811e-07	-1.34943e-07	-1.34943e-07	-1.34943e-07	-1.34943e-07
aaeB_S_down	-5.83093e-07	-5.83093e-07	-5.83093e-07	1.78032e-06	-5.83093e-07	-5.83093e-07	-5.83093e-07	-5.83093e-07
aaeB_S_up	0	0	0	0	0	0	0	0
aaeR_K_down	-3.39347e-06	-3.39347e-06	-6.25065e-07	2.13784e-05	-3.39347e-06	-3.39347e-06	-3.39347e-06	-3.39347e-06
aaeR_K_up	-1.34943e-07	-1.34943e-07	2.04803e-06	-1.34943e-07	-1.34943e-07	-1.34943e-07	-1.34943e-07	-1.34943e-07
aaeX_-_down	-9.56249e-07	-9.56249e-07	-9.56249e-07	-9.56249e-07	-9.56249e-07	-9.56249e-07	-9.56249e-07	-9.56249e-07
aaeX_-_up	0	0	0	0	0	0	0	0
aas_Q_down	-0.000265324	-0.000265324	-0.000110482	-0.000142695	-0.000173265	-0.000105073	-0.000265324	-0.000131735
aas_Q_up	0	0	0	0	0	0	0	0
aat_-_down	0	0	8.55166e-07	0	0	0	0	0
aat_-_up	-4.26489e-07	-4.26489e-07	-4.26489e-07	-4.26489e-07	-4.26489e-07	-4.26489e-07	-4.26489e-07	-4.26489e-07
abgA_R_down	0.000120085	-0.000398319	-0.000208617	-0.000187771	-0.000398319	-6.69321e-05	-0.000312209	-0.000281287
abgA_R_up	-4.6743e-05	-4.6743e-05	-2.34389e-05	-5.64716e-06	-4.6743e-05	1.38411e-05	-4.6743e-05	3.13393e-05
abgB_R_down	-3.47186e-06	-3.47186e-06	8.44197e-07	-2.5156e-06	-3.47186e-06	-3.47186e-06	-3.47186e-06	-3.47186e-06
abgB_R_up	-1.22494e-05	-1.22494e-05	-7.96841e-06	-2.53576e-07	-1.22494e-05	-1.22494e-05	-1.22494e-05	-1.22494e-05
abgR_K_down	-0.000163312	-0.000109868	-9.73058e-05	-7.99455e-05	-0.000163312	-6.36451e-05	-0.000163312	-0.000107714
abgR_K_up	0	0	0	0	0	0	0	0
abgT_H_down	0.000711668	-0.000223924	-0.000117982	-0.000108924	-0.000176776	-1.37053e-05	-0.000137814	-7.97067e-05
abgT_H_up	-0.000355227	-0.000294884	-3.58478e-05	-4.75401e-05	-0.000355227	0.000114909	-0.000355227	-0.000177897
abrB_R_down	-1.34943e-07	-1.34943e-07	-1.34943e-07	-1.34943e-07	-1.34943e-07	-1.34943e-07	-1.34943e-07	-1.34943e-07
abrB_R_up	-5.08098e-07	-5.08098e-07	8.16655e-08	2.3202e-07	-5.08098e-07	-5.08098e-07	-5.08098e-07	-5.08098e-07
accA_I_down	-0.000173816	-6.17709e-05	0.00012718	0.000857437	-0.000173816	-2.41812e-05	0.000132635	0.000802382
accA_I_up	0	0	0	3.33515e-07	0	0	0	0
accB_I_down	0	0	0	0	0	0	0	0
accB_I_up	0	0	0	0	0	0	0	0
accC_I_down	-2.91547e-07	-2.91547e-07	2.84897e-06	1.33174e-06	-2.91547e-07	-2.91547e-07	-2.91547e-07	-2.91547e-07
accC_I_up	0	0	0	0	0	0	0	0
accD_I_down	-1.19971e-05	-0.000311984	-0.000195121	-0.000187468	-0.000389289	-0.000329518	-0.000343076	-0.000336583
accD_I_up	0	0	0	0	0	0	0	0
aceA_C_down	7.36688e-05	-0.000284919	-8.07502e-05	-7.45587e-05	-0.000343519	-0.000282935	-0.000343519	-0.000178855
aceA_C_up	-1.95078e-06	-1.95078e-06	2.01443e-06	2.70607e-06	-1.95078e-06	-1.95078e-06	-1.95078e-06	-1.95078e-06
aceB_C_down	-5.08098e-07	-5.08098e-07	-3.68027e-07	-5.08098e-07	-5.08098e-07	-5.08098e-07	-5.08098e-07	-5.08098e-07
aceB_C_up	0	0	0	0	0	0	0	0
aceE_C_down	-4.72359e-05	-4.72359e-05	5.61433e-06	-1.05886e-05	0.000261586	2.73164e-06	-4.72359e-05	-6.24927e-06
aceE_C_up	-1.65262e-06	-1.65262e-06	-4.6789e-07	1.43686e-06	-1.65262e-06	-1.65262e-06	-1.65262e-06	-1.65262e-06
aceF_C_down	-0.000165346	-0.000136917	-5.06014e-05	-7.72744e-05	-8.05381e-05	-6.5679e-05	-0.000165346	-8.53181e-05
aceF_C_up	-9.06685e-05	-9.06685e-05	2.13252e-05	2.73093e-05	4.63021e-05	-9.06685e-05	-9.06685e-05	8.39065e-05
aceK_-_down	-2.274e-06	-2.274e-06	3.63792e-06	9.76418e-07	-2.274e-06	-2.274e-06	-2.274e-06	-2.274e-06
aceK_-_up	0	0	0	0	0	0	0	0
ackA_C_down	-2.91547e-07	-2.91547e-07	3.03423e-07	-2.91547e-07	-2.91547e-07	-2.91547e-07	-2.91547e-07	-2.91547e-07
ackA_C_up	-1.86917e-06	-1.86917e-06	2.94046e-06	-3.88938e-07	-1.86917e-06	-1.86917e-06	-1.86917e-06	-1.86917e-06
acnA_C_down	-1.34943e-07	-1.34943e-07	1.29525e-06	1.98572e-07	-1.34943e-07	-1.34943e-07	-1.34943e-07	-1.34943e-07
acnA_C_up	0	0	0	0	0	0	0	0
acnB_C_down	-2.69885e-07	-2.69885e-07	-2.69885e-07	-2.69885e-07	-2.69885e-07	-2.69885e-07	-2.69885e-07	-2.69885e-07
acnB_C_up	0	0	0	0	0	0	0	0
acpH_-_down	-1.22613e-06	-1.22613e-06	-1.22613e-06	-1.22613e-06	-1.22613e-06	-1.22613e-06	-1.22613e-06	-1.22613e-06
acpH_-_up	-6.43041e-07	-6.43041e-07	8.95081e-07	-6.43041e-07	-6.43041e-07	-6.43041e-07	-6.43041e-07	-6.43041e-07
acpP_Q_down	-3.11855e-06	-3.11855e-06	-2.00972e-06	-1.74092e-06	-3.11855e-06	-3.11855e-06	-3.11855e-06	-3.11855e-06
acpP_Q_up	-6.43041e-07	-6.43041e-07	-6.43041e-07	-6.43041e-07	-6.43041e-07	-6.43041e-07	-6.43041e-07	-6.43041e-07
acpS_I_down	0	0	0	0	0	0	0	0
acpS_I_up	0	0	0	0	0	0	0	0
acpT_H_down	-0.000977178	-0.000925476	-0.00047598	-0.000463252	-0.000842986	-0.000678177	-0.000977178	-0.000717783
acpT_H_up	0.000109028	-0.000355931	-3.01053e-05	-0.000114868	-0.000369479	-0.000309976	-0.000323266	-0.000195759
acrA_M_down	-2.91547e-07	-2.91547e-07	-2.91547e-07	-2.91547e-07	-2.91547e-07	-2.91547e-07	-2.91547e-07	-2.91547e-07
acrA_M_up	-6.43041e-07	-6.43041e-07	-6.43041e-07	-6.43041e-07	-6.43041e-07	-6.43041e-07	-6.43041e-07	-6.43041e-07
acrB_V_down	-0.000771604	-0.000771604	-0.000300922	-0.000413705	-0.000596973	-0.000362588	-0.000685494	-0.000372784
acrB_V_up	0	0	0	0	0	0	0	0
acrD_V_down	-6.43041e-07	-6.43041e-07	1.82915e-06	-6.43041e-07	-6.43041e-07	-6.43041e-07	-6.43041e-07	-6.43041e-07
acrD_V_up	0	0	0	0	0	0	0	0
acrE_M_down	-0.000290246	-0.000290246	-8.19864e-05	-7.50404e-05	-0.000290246	-0.000129995	-0.000290246	-9.51322e-05
acrE_M_up	-9.56249e-07	-9.56249e-07	8.11712e-07	-6.37495e-07	-9.56249e-07	-9.56249e-07	-9.56249e-07	-9.56249e-07
acrF_V_down	-5.96406e-05	-5.96406e-05	-1.33207e-05	6.2733e-07	-5.96406e-05	-5.96406e-05	-5.96406e-05	1.64046e-05
acrF_V_up	-5.61432e-07	-5.61432e-07	7.76782e-07	-5.61432e-07	-5.61432e-07	-5.61432e-07	-5.61432e-07	-5.61432e-07
acrR_K_down	-2.56555e-06	-2.56555e-06	-2.56555e-06	-1.26101e-06	-2.56555e-06	-2.56555e-06	-2.56555e-06	-2.56555e-06
acrR_K_up	-1.34943e-07	-1.34943e-07	8.19073e-07	-1.34943e-07	-1.34943e-07	-1.34943e-07	-1.34943e-07	-1.34943e-07
acs_I_down	-8.51134e-06	-8.51134e-06	-5.03571e-06	-2.18691e-06	-8.51134e-06	-8.51134e-06	-8.51134e-06	-8.51134e-06
acs_I_up	-0.000241439	-0.000213009	-1.60985e-05	-2.76526e-05	-0.000241439	0.000217545	-0.00021954	-9.12936e-05
actP_R_down	-0.000285007	-0.000228148	-0.000124351	-0.000135816	-0.000285007	1.39937e-05	-0.000263109	-0.000223481
actP_R_up	-8.31317e-07	-8.31317e-07	7.67093e-07	-4.97803e-07	-8.31317e-07	-8.31317e-07	-8.31317e-07	-8.31317e-07
ada_L_down	-5.83093e-07	-5.83093e-07	1.41038e-06	-5.83093e-07	-5.83093e-07	-5.83093e-07	-5.83093e-07	-5.83093e-07
ada_L_up	-5.83093e-07	-5.83093e-07	4.26883e-07	8.24054e-07	-5.83093e-07	-5.83093e-07	-5.83093e-07	-5.83093e-07
add_F_down	-2.69885e-07	-2.69885e-07	-1.15075e-07	-2.69885e-07	-2.69885e-07	-2.69885e-07	-2.69885e-07	-2.69885e-07
add_F_up	-1.2478e-06	-1.2478e-06	-1.09298e-06	-1.59401e-07	-1.2478e-06	-1.2478e-06	-1.2478e-06	-1.2478e-06
ade_F_down	-5.45753e-06	-5.45753e-06	6.69976e-06	9.58353e-06	3.44387e-05	-5.45753e-06	-5.45753e-06	-5.45753e-06
ade_F_up	0	0	0	0	0	0	0	0
adhE_C_down	-1.34943e-07	-1.34943e-07	-1.34943e-07	2.33108e-06	-1.34943e-07	-1.34943e-07	-1.34943e-07	-1.34943e-07
adhE_C_up	-1.34943e-07	-1.34943e-07	-1.34943e-07	1.83811e-07	-1.34943e-07	-1.34943e-07	-1.34943e-07	-1.34943e-07
adhP_R_down	0.000194738	-0.000323665	-0.000175062	-0.000122868	-0.00022937	8.53507e-05	-0.000301767	-0.000175557
adhP_R_up	0	0	0	0	0	0	0	0
adiA_E_down	0.00132812	-0.00147046	-0.000755599	-0.000550454	-0.00148401	-0.000892985	-0.00152391	-0.00064235
adiA_E_up	0.00362563	0.000752345	0.00314467	0.00294468	-0.00154608	-0.00150068	-0.00270662	0.00147016
adiC_E_down	-4.36634e-06	-4.36634e-06	-4.22627e-06	-6.54828e-07	-4.36634e-06	-4.36634e-06	-4.36634e-06	-4.36634e-06
adiC_E_up	-2.16072e-06	-2.16072e-06	-6.11736e-07	2.85917e-06	-2.16072e-06	-2.16072e-06	-2.16072e-06	-2.16072e-06
adiY_-_down	0	0	0	3.18754e-07	0	0	0	0
adiY_-_up	-2.8578e-05	-0.000805042	-0.000358244	-5.07621e-05	-0.000945516	-0.000795882	-0.0007514	-6.64127e-05
adk_F_down	-1.34943e-07	-1.34943e-07	-1.34943e-07	3.84084e-06	-1.34943e-07	-1.34943e-07	-1.34943e-07	-1.34943e-07
adk_F_up	0	0	0	0	0	0	0	0
adrA_-_down	-5.06272e-06	-5.06272e-06	-2.34894e-06	-3.97432e-06	-5.06272e-06	-5.06272e-06	-5.06272e-06	-5.06272e-06
adrA_-_up	-7.99645e-07	-7.99645e-07	2.99648e-07	-7.99645e-07	-7.99645e-07	-7.99645e-07	-7.99645e-07	-7.99645e-07
aegA_C_down	-4.48151e-07	-4.48151e-07	-4.48151e-07	-4.48151e-07	-4.48151e-07	-4.48151e-07	-4.48151e-07	-4.48151e-07
aegA_C_up	-2.01073e-06	-2.01073e-06	1.97709e-06	-1.67458e-07	-2.01073e-06	-2.01073e-06	-2.01073e-06	-2.01073e-06
aer_T_down	-0.000343662	-0.000286804	-0.000101699	-8.39778e-05	-0.000343662	-8.40129e-05	-0.000343662	-7.84311e-05
aer_T_up	-1.56604e-07	-1.56604e-07	9.9865e-07	5.10426e-07	-1.56604e-07	-1.56604e-07	-1.56604e-07	-1.56604e-07
aes_I_down	0	0	0	0	0	0	0	0
aes_I_up	-0.000106848	-0.000106848	5.44786e-06	-6.93601e-06	-0.000106848	-5.71484e-05	-0.000106848	-6.98436e-05
afuC_E_down	0	0	0	0	0	0	0	0
afuC_E_up	-1.34943e-07	-1.34943e-07	3.54641e-07	6.05176e-07	-1.34943e-07	-1.34943e-07	-1.34943e-07	-1.34943e-07
agaB_-_down	-2.69885e-07	-2.69885e-07	-2.69885e-07	1.5291e-06	-2.69885e-07	-2.69885e-07	-2.69885e-07	-2.69885e-07
agaB_-_up	0	0	0	0	0	0	0	0
agaC_-_down	-2.91547e-07	-2.91547e-07	-2.91547e-07	-2.91547e-07	-2.91547e-07	-2.91547e-07	-2.91547e-07	-2.91547e-07
agaC_-_up	-7.37591e-05	-7.37591e-05	-8.00346e-06	-2.45842e-07	-7.37591e-05	-7.37591e-05	-7.37591e-05	-3.87005e-05
agaD_-_down	-5.08098e-07	-5.08098e-07	8.68714e-08	-5.08098e-07	-5.08098e-07	-5.08098e-07	-5.08098e-07	-5.08098e-07
agaD_-_up	-4.26489e-07	-4.26489e-07	-4.26489e-07	1.41678e-06	-4.26489e-07	-4.26489e-07	-4.26489e-07	-4.26489e-07
agaI_G_down	0.000314103	-0.000427033	0.000189996	0.000526115	-0.000602835	-0.000392617	-0.000580937	0.000314774
agaI_G_up	0	0	0	0	0	0	0	0
agaR_G_down	-2.91547e-07	-2.91547e-07	8.37225e-07	-2.91547e-07	-2.91547e-07	-2.91547e-07	-2.91547e-07	-2.91547e-07
agaR_G_up	0	0	0	0	0	0	0	0
agaS_M_down	-1.57763e-06	-1.57763e-06	-2.79305e-07	5.40116e-07	-1.57763e-06	-1.57763e-06	-1.57763e-06	-1.57763e-06
agaS_M_up	-2.91547e-07	-2.91547e-07	2.83477e-07	-2.91547e-07	-2.91547e-07	-2.91547e-07	-2.91547e-07	-2.91547e-07
agaV_-_down	-8.21306e-07	-8.21306e-07	1.4745e-07	-5.02552e-07	-8.21306e-07	-8.21306e-07	-8.21306e-07	-8.21306e-07
agaV_-_up	-3.51494e-07	-3.51494e-07	-3.51494e-07	7.369e-07	-3.51494e-07	-3.51494e-07	-3.51494e-07	-3.51494e-07
agp_-_down	-5.83093e-07	-5.83093e-07	-5.83093e-07	-5.83093e-07	-5.83093e-07	-5.83093e-07	-5.83093e-07	-5.83093e-07
agp_-_up	-6.43041e-07	-6.43041e-07	3.66936e-07	1.15595e-06	-6.43041e-07	-6.43041e-07	-6.43041e-07	-6.43041e-07
ahpC_O_down	-0.000152821	-0.000152821	-6.05999e-05	-8.30375e-05	-0.000152821	0.000107097	-0.000100981	-0.000119708
ahpC_O_up	-0.000477886	-0.000818357	3.10304e-05	-0.000233761	-0.000715971	-0.000115321	-0.00074327	-0.000211619
ahpF_O_down	0	0	0	0	0	0	0	0
ahpF_O_up	-3.51494e-07	-3.51494e-07	-3.51494e-07	-3.51494e-07	-3.51494e-07	-3.51494e-07	-3.51494e-07	-3.51494e-07
aidB_I_down	-1.34943e-07	-1.34943e-07	-1.34943e-07	-1.34943e-07	-1.34943e-07	-1.34943e-07	-1.34943e-07	-1.34943e-07
aidB_I_up	0	0	0	0	0	0	0	0
ais_-_down	-0.000473655	-0.000473655	-0.000146664	-0.000201828	-0.000209744	-0.000174654	-0.000473655	-0.000260039
ais_-_up	-3.83349e-05	-3.83349e-05	-8.03169e-06	-8.37577e-06	1.56138e-06	0.000161267	-3.83349e-05	-3.83349e-05
alaS_J_down	-7.56322e-07	-7.56322e-07	-7.72423e-08	-7.56322e-07	-7.56322e-07	-7.56322e-07	-7.56322e-07	-7.56322e-07
alaS_J_up	-4.30979e-06	-4.30979e-06	3.75041e-06	4.07405e-06	-4.30979e-06	-4.30979e-06	-4.30979e-06	-4.30979e-06
aldA_C_down	0.000114531	-0.000772236	-0.000223972	-0.000183559	-0.000630555	-0.000221987	-0.000728668	-0.000428017
aldA_C_up	-1.34943e-07	-1.34943e-07	-1.34943e-07	-1.34943e-07	-1.34943e-07	-1.34943e-07	-1.34943e-07	-1.34943e-07
aldB_C_down	-0.000635964	-0.000523919	-0.000236719	-0.000252655	-0.000635964	-0.000525681	-0.000549855	-0.00052486
aldB_C_up	-4.26489e-07	-4.26489e-07	6.92749e-07	-4.26489e-07	-4.26489e-07	-4.26489e-07	-4.26489e-07	-4.26489e-07
alkA_L_down	-6.43041e-07	-6.43041e-07	2.26865e-07	-6.43041e-07	-6.43041e-07	-6.43041e-07	-6.43041e-07	-6.43041e-07
alkA_L_up	0	0	0	0	0	0	0	0
alkB_L_down	-1.56604e-07	-1.56604e-07	-1.56604e-07	-1.56604e-07	-1.56604e-07	-1.56604e-07	-1.56604e-07	-1.56604e-07
alkB_L_up	0	0	0	0	0	0	0	0
allA_F_down	0	0	9.93907e-07	0	0	0	0	0
allA_F_up	0	0	0	0	0	0	0	0
allB_F_down	-9.34587e-07	-9.34587e-07	-2.34232e-07	-9.34587e-07	-9.34587e-07	-9.34587e-07	-9.34587e-07	-9.34587e-07
allB_F_up	0	0	0	0	0	0	0	0
allC_E_down	-6.43041e-07	-6.43041e-07	-6.43041e-07	1.15595e-06	-6.43041e-07	-6.43041e-07	-6.43041e-07	-6.43041e-07
allC_E_up	0	0	3.29567e-07	0	0	0	0	0
allD_-_down	0	0	0	0	0	0	0	0
allD_-_up	0	0	3.09621e-07	0	0	0	0	0
allR_K_down	0	0	0	0	0	0	0	0
allR_K_up	0	0	0	0	0	0	0	0
allS_K_down	-6.43041e-07	-6.43041e-07	-6.43041e-07	-6.43041e-07	-6.43041e-07	-6.43041e-07	-6.43041e-07	-6.43041e-07
allS_K_up	-1.18942e-06	-1.18942e-06	-1.18942e-06	-1.18942e-06	-1.18942e-06	-1.18942e-06	-1.18942e-06	-1.18942e-06
alpA_K_down	0	0	0	1.37763e-06	0	0	0	0
alpA_K_up	-1.34943e-07	-1.34943e-07	-1.34943e-07	-1.34943e-07	-1.34943e-07	-1.34943e-07	-1.34943e-07	-1.34943e-07
alr_M_down	-7.99645e-07	5.7801e-05	-3.79432e-07	5.77981e-07	-7.99645e-07	-7.99645e-07	-7.99645e-07	-7.99645e-07
alr_M_up	-4.26489e-07	-4.26489e-07	2.89699e-06	-4.26489e-07	-4.26489e-07	-4.26489e-07	-4.26489e-07	-4.26489e-07
alsA_G_down	-7.39697e-07	-7.39697e-07	-7.39697e-07	-7.39697e-07	-7.39697e-07	-7.39697e-07	-7.39697e-07	-7.39697e-07
alsA_G_up	0	0	0	0	0	0	0	0
alsB_G_down	-0.000778142	-0.000726441	-0.00034131	-0.000277905	-0.000389528	-0.000567924	-0.000700077	-0.000313096
alsB_G_up	-4.04828e-07	-4.04828e-07	-4.04828e-07	-4.04828e-07	-4.04828e-07	-4.04828e-07	-4.04828e-07	-4.04828e-07
alsC_G_down	-1.34943e-07	-1.34943e-07	-1.34943e-07	-1.34943e-07	-1.34943e-07	-1.34943e-07	-1.34943e-07	-1.34943e-07
alsC_G_up	0	0	0	0	0	0	0	0
alsE_G_down	-0.000141423	-8.45647e-05	-6.03224e-05	-6.70252e-05	-0.000141423	-0.000141423	-0.000141423	-0.000122921
alsE_G_up	-3.13208e-07	-3.13208e-07	3.32898e-06	2.03068e-08	-3.13208e-07	-3.13208e-07	-3.13208e-07	-3.13208e-07
alsK_G_down	0	0	0	0	0	0	0	0
alsK_G_up	0	0	0	0	0	0	0	0
alx_P_down	-0.000465166	-0.000830653	-0.000268356	-0.000236985	-0.000750399	-0.000323973	-0.000838558	-0.000310187
alx_P_up	-1.34943e-07	-1.34943e-07	-1.34943e-07	-1.34943e-07	-1.34943e-07	-1.34943e-07	-1.34943e-07	-1.34943e-07
amiA_M_down	-4.26489e-07	-4.26489e-07	1.50802e-06	2.11018e-07	-4.26489e-07	-4.26489e-07	-4.26489e-07	-4.26489e-07
amiA_M_up	-0.000587225	-0.000451907	-0.000191661	-0.000206581	-0.000587225	0.000131676	-0.000587225	-0.000239302
amiB_M_down	-1.56604e-07	-1.56604e-07	8.73318e-07	-1.56604e-07	-1.56604e-07	-1.56604e-07	-1.56604e-07	-1.56604e-07
amiB_M_up	-3.51494e-07	2.29211e-05	5.59944e-06	2.47756e-06	-3.51494e-07	-3.51494e-07	-3.51494e-07	-3.51494e-07
amiC_M_down	-1.98907e-06	-1.98907e-06	-8.24282e-07	-4.94072e-07	-1.98907e-06	-1.98907e-06	-1.98907e-06	-1.98907e-06
amiC_M_up	-1.56604e-07	-1.56604e-07	-1.56604e-07	-1.56604e-07	-1.56604e-07	-1.56604e-07	-1.56604e-07	-1.56604e-07
amiD_V_down	-1.56604e-07	-1.56604e-07	-1.56604e-07	-1.56604e-07	-1.56604e-07	-1.56604e-07	-1.56604e-07	-1.56604e-07
amiD_V_up	-1.34943e-07	-1.34943e-07	-1.34943e-07	-1.34943e-07	-1.34943e-07	-1.34943e-07	-1.34943e-07	-1.34943e-07
amn_F_down	7.04675e-05	-0.000264847	-0.000137799	-0.000146503	-0.000261913	-0.000346721	-0.000238713	-0.000215169
amn_F_up	-1.56604e-07	-1.56604e-07	-1.56604e-07	-1.56604e-07	-1.56604e-07	-1.56604e-07	-1.56604e-07	-1.56604e-07
ampC_V_down	-6.96375e-07	-6.96375e-07	-6.96375e-07	-2.93451e-08	-6.96375e-07	-6.96375e-07	-6.96375e-07	-6.96375e-07
ampC_V_up	0.000503543	-1.48601e-05	-7.96084e-06	1.50625e-05	3.22874e-05	-1.48601e-05	-1.48601e-05	3.64193e-06
ampD_V_down	0	0	1.54811e-07	3.33515e-07	0	0	0	0
ampD_V_up	0	0	0	0	0	0	0	0
ampE_V_down	-1.12948e-06	-1.12948e-06	1.50539e-06	1.30702e-06	-1.12948e-06	-1.12948e-06	-1.12948e-06	3.39292e-05
ampE_V_up	-1.56604e-07	-1.56604e-07	-1.56604e-07	-1.56604e-07	-1.56604e-07	-1.56604e-07	-1.56604e-07	-1.56604e-07
ampG_-_down	-5.83093e-07	-5.83093e-07	-5.83093e-07	-5.83093e-07	-5.83093e-07	-5.83093e-07	-5.83093e-07	-5.83093e-07
ampG_-_up	-1.15114e-06	-1.15114e-06	-1.15114e-06	6.47852e-07	-1.15114e-06	-1.15114e-06	-1.15114e-06	-1.15114e-06
ampH_V_down	0	0	0	0	0	0	0	0
ampH_V_up	-8.52979e-07	-8.52979e-07	3.96053e-06	-8.52979e-07	-8.52979e-07	-8.52979e-07	-8.52979e-07	-8.52979e-07
amtB_-_down	0	0	0	0	0	0	0	0
amtB_-_up	0	0	0	0	0	0	0	0
amyA_-_down	-0.000205522	-0.000205522	-9.19071e-05	-9.54257e-05	-0.000205522	-0.000205522	-0.000205522	-0.000123549
amyA_-_up	-1.34943e-07	3.00364e-05	2.16249e-06	-1.34943e-07	-1.34943e-07	-1.34943e-07	-1.34943e-07	-1.34943e-07
anmK_O_down	-1.34943e-07	-1.34943e-07	8.9365e-07	1.92447e-06	-1.34943e-07	-1.34943e-07	-1.34943e-07	-1.34943e-07
anmK_O_up	0	0	0	0	0	0	0	0
ansA_-_down	-0.000150451	-0.000122021	0.000277745	-8.22152e-05	-6.56427e-05	-0.000150451	-0.000150451	-3.34187e-05
ansA_-_up	-2.69885e-07	-2.69885e-07	2.49964e-08	1.44126e-06	-2.69885e-07	-2.69885e-07	-2.69885e-07	-2.69885e-07
ansB_-_down	-1.34943e-07	-1.34943e-07	8.19073e-07	9.53451e-07	-1.34943e-07	-1.34943e-07	-1.34943e-07	-1.34943e-07
ansB_-_up	0	0	0	1.08839e-06	0	0	0	0
ansP_E_down	-0.00556173	-0.00622153	-0.00385897	-0.00325494	-0.00593909	-0.00258928	-0.00599155	-0.00370495
ansP_E_up	-0.000205198	-0.000205198	-7.53648e-05	-5.15447e-05	-0.000125406	-0.000155499	-0.000205198	-1.47846e-05
apaG_-_down	-1.34943e-07	-1.34943e-07	1.14343e-06	-1.34943e-07	-1.34943e-07	-1.34943e-07	-1.34943e-07	-1.34943e-07
apaG_-_up	0	0	0	0	0	0	0	0
apaH_T_down	-2.69885e-07	-2.69885e-07	-1.29814e-07	-2.69885e-07	-2.69885e-07	-2.69885e-07	-2.69885e-07	-2.69885e-07
apaH_T_up	-1.03124e-06	-1.03124e-06	-1.57462e-07	-1.03124e-06	-1.03124e-06	-1.03124e-06	-1.03124e-06	-1.03124e-06
apbE_-_down	-0.000199174	-0.000169003	-4.12521e-05	-4.24861e-05	-0.000199174	-0.000199174	-0.000199174	-4.90293e-05
apbE_-_up	-1.09119e-06	-1.09119e-06	3.02063e-06	1.02655e-06	-1.09119e-06	-1.09119e-06	-1.09119e-06	-1.09119e-06
aphA_R_down	-2.17287e-05	-2.17287e-05	-3.68641e-06	-1.1776e-05	6.30791e-05	-2.17287e-05	-2.17287e-05	-2.17287e-05
aphA_R_up	0	0	0	1.495e-06	0	0	0	0
appA_-_down	0	0	0	0	0	0	0	0
appA_-_up	-1.21448e-06	-1.21448e-06	9.33799e-07	9.0326e-07	-1.21448e-06	-1.21448e-06	-1.21448e-06	-1.21448e-06
appB_C_down	-1.89084e-06	-1.89084e-06	-1.19048e-06	-1.89084e-06	-1.89084e-06	-1.89084e-06	-1.89084e-06	-1.89084e-06
appB_C_up	0	0	0	1.07363e-06	0	0	0	0
appC_C_down	-0.000111596	-0.000111596	0.000135967	2.05971e-05	-0.000111596	-6.16284e-05	-5.97556e-05	-5.00703e-05
appC_C_up	0	0	0	0	0	0	0	0
appY_-_down	-0.000218571	-0.000218571	-7.68681e-05	-6.89629e-05	-0.000218571	-1.92377e-05	-0.000218571	-0.000142526
appY_-_up	-2.26399e-06	-2.26399e-06	4.91002e-07	-1.94524e-06	-2.26399e-06	-2.26399e-06	-2.26399e-06	-2.26399e-06
apt_F_down	-1.65262e-06	-1.65262e-06	-6.98607e-07	-8.97744e-07	-1.65262e-06	-1.65262e-06	-1.65262e-06	-1.65262e-06
apt_F_up	-1.8322e-05	-1.8322e-05	2.03375e-05	6.48307e-05	-1.8322e-05	3.16455e-05	-1.8322e-05	5.57778e-05
aqpZ_-_down	0	0	0	0	0	0	0	0
aqpZ_-_up	-7.02988e-07	-7.02988e-07	1.32084e-06	-7.02988e-07	-7.02988e-07	-7.02988e-07	-7.02988e-07	-7.02988e-07
araA_G_down	0	0	2.06938e-06	0	0	0	0	0
araA_G_up	0	0	0	0	0	0	0	0
araB_C_down	-5.77074e-06	-5.77074e-06	-2.34753e-06	-2.20157e-06	-5.77074e-06	-5.77074e-06	-5.77074e-06	-5.77074e-06
araB_C_up	-1.34943e-07	-1.34943e-07	-1.34943e-07	-1.34943e-07	-1.34943e-07	-1.34943e-07	-1.34943e-07	-1.34943e-07
araC_-_down	0	0	0	0	0	0	0	0
araC_-_up	0	0	0	0	0	0	0	0
araD_G_down	-3.6784e-06	-3.6784e-06	-2.51361e-06	-2.61953e-06	-3.6784e-06	-3.6784e-06	-3.6784e-06	-3.6784e-06
araD_G_up	0	0	0	0	0	0	0	0
araE_-_down	-3.00985e-05	-3.00985e-05	-2.02947e-05	-1.65338e-05	-3.00985e-05	6.95684e-05	-3.00985e-05	-1.35419e-05
araE_-_up	-1.34943e-07	-1.34943e-07	-1.34943e-07	-1.34943e-07	-1.34943e-07	-1.34943e-07	-1.34943e-07	-1.34943e-07
araF_G_down	-3.43734e-05	-3.43734e-05	-7.96323e-06	-1.07535e-05	-3.43734e-05	-3.43734e-05	-3.43734e-05	-1.18889e-05
araF_G_up	-2.91547e-07	-2.91547e-07	2.21012e-06	-2.91547e-07	-2.91547e-07	-2.91547e-07	-2.91547e-07	-2.91547e-07
araG_G_down	-0.000147667	-0.000147667	-5.14117e-05	-3.40801e-05	-0.000147667	1.69936e-06	-0.000147667	-3.45259e-05
araG_G_up	-1.34943e-07	-1.34943e-07	2.8527e-07	-1.34943e-07	-1.34943e-07	-1.34943e-07	-1.34943e-07	-1.34943e-07
araH_G_down	-1.43521e-05	-1.43521e-05	-3.7582e-06	-6.91048e-06	-1.43521e-05	-1.43521e-05	-1.43521e-05	-1.43521e-05
araH_G_up	-1.52429e-06	-1.52429e-06	-6.50512e-07	-1.52429e-06	-1.52429e-06	-1.52429e-06	-1.52429e-06	-1.52429e-06
araJ_G_down	0	0	0	0	0	0	0	0
araJ_G_up	0	0	0	0	0	0	0	0
arcA_K_down	-0.000105332	-0.000105332	-7.78643e-05	-3.35776e-05	-0.000105332	4.95112e-06	-0.000105332	-6.43456e-05
arcA_K_up	-1.15114e-06	-1.15114e-06	4.8334e-08	-1.15114e-06	-1.15114e-06	-1.15114e-06	-1.15114e-06	-1.15114e-06
arcB_T_down	-5.06295e-05	-5.06295e-05	-3.9664e-05	-3.85444e-05	-5.06295e-05	-5.06295e-05	-5.06295e-05	-3.4073e-05
arcB_T_up	-2.91547e-07	-2.91547e-07	5.78359e-07	7.67325e-07	-2.91547e-07	-2.91547e-07	-2.91547e-07	-2.91547e-07
argA_E_down	-0.000241276	-0.000241276	-5.88796e-05	-0.000107389	-0.00020138	-0.000141609	-0.000241276	-0.000138764
argA_E_up	-4.70229e-05	-4.70229e-05	-1.59839e-05	1.57362e-06	-4.70229e-05	-4.70229e-05	-4.70229e-05	-2.45383e-05
argB_E_down	0	0	1.74756e-07	0	0	0	0	0
argB_E_up	-5.08098e-07	-5.08098e-07	-5.08098e-07	-5.08098e-07	-5.08098e-07	-5.08098e-07	-5.08098e-07	-5.08098e-07
argC_E_down	-5.83093e-07	-5.83093e-07	-5.83093e-07	1.57025e-07	-5.83093e-07	-5.83093e-07	-5.83093e-07	-5.83093e-07
argC_E_up	0	0	0	0	0	0	0	0
argD_E_down	-1.34943e-07	-1.34943e-07	1.69418e-06	1.98572e-07	-1.34943e-07	-1.34943e-07	-1.34943e-07	-1.34943e-07
argD_E_up	-1.00958e-06	-1.00958e-06	-9.02521e-08	1.74567e-06	-1.00958e-06	-1.00958e-06	-1.00958e-06	-1.00958e-06
argE_E_down	-1.56604e-07	-1.56604e-07	-1.56604e-07	1.33839e-06	-1.56604e-07	-1.56604e-07	-1.56604e-07	-1.56604e-07
argE_E_up	0	0	0	0	0	0	0	0
argF_E_down	-5.39771e-07	-5.39771e-07	1.17962e-05	2.69589e-06	-5.39771e-07	-5.39771e-07	-5.39771e-07	-5.39771e-07
argF_E_up	0	0	1.16479e-06	7.40118e-07	0	0	0	0
argG_E_down	-2.72877e-06	-2.72877e-06	-1.80423e-06	-2.72877e-06	-2.72877e-06	-2.72877e-06	-2.72877e-06	-2.72877e-06
argG_E_up	-6.64702e-07	-6.64702e-07	6.73512e-07	-6.64702e-07	-6.64702e-07	-6.64702e-07	-6.64702e-07	-6.64702e-07
argH_E_down	0	0	0	0	0	0	0	0
argH_E_up	0	0	0	0	0	0	0	0
argI_E_down	-6.82522e-06	-6.82522e-06	-6.20077e-06	-8.49072e-07	-6.82522e-06	-6.82522e-06	-6.82522e-06	-6.82522e-06
argI_E_up	-8.59592e-07	-8.59592e-07	-8.59592e-07	-8.59592e-07	-8.59592e-07	-8.59592e-07	-8.59592e-07	-8.59592e-07
argK_E_down	-3.47598e-05	-3.47598e-05	-7.6465e-06	-1.25182e-05	8.99443e-05	1.49396e-05	-3.47598e-05	4.28135e-06
argK_E_up	-9.34587e-07	-9.34587e-07	6.65153e-07	4.43039e-07	-9.34587e-07	-9.34587e-07	-9.34587e-07	-9.34587e-07
argO_R_down	-0.00031278	-0.00031278	-0.000123642	-9.96108e-05	-0.000225736	-0.000152529	-0.000204772	-0.00019973
argO_R_up	0	0	1.04854e-06	1.17624e-06	0	0	0	0
argP_K_down	-3.811e-05	-3.811e-05	-3.24958e-06	-1.48024e-05	-3.811e-05	0.000370638	-3.811e-05	-1.96079e-05
argP_K_up	0	0	1.47828e-06	1.00054e-06	0	0	0	0
argR_K_down	0	0	1.94925e-06	0	0	0	0	0
argR_K_up	-5.83093e-07	-5.83093e-07	-5.83093e-07	-5.83093e-07	-5.83093e-07	-5.83093e-07	-5.83093e-07	-5.83093e-07
argS_J_down	-4.26489e-07	-4.26489e-07	2.5259e-07	8.48526e-07	-4.26489e-07	-4.26489e-07	-4.26489e-07	-4.26489e-07
argS_J_up	-2.91547e-07	-2.91547e-07	8.43761e-07	1.10084e-06	-2.91547e-07	-2.91547e-07	-2.91547e-07	-2.91547e-07
argT_T_down	0	0	0	0	0	0	0	0
argT_T_up	-5.08098e-07	-5.08098e-07	1.89472e-06	-5.08098e-07	-5.08098e-07	-5.08098e-07	-5.08098e-07	-5.08098e-07
ariR_-_down	-1.56604e-07	-1.56604e-07	-1.56604e-07	-1.56604e-07	-1.56604e-07	-1.56604e-07	-1.56604e-07	-1.56604e-07
ariR_-_up	-6.43041e-07	-6.43041e-07	-6.43041e-07	-6.43041e-07	-6.43041e-07	-6.43041e-07	-6.43041e-07	-6.43041e-07
arnA_G_down	0	0	0	1.07363e-06	0	0	0	0
arnA_G_up	-1.56604e-07	-1.56604e-07	7.97412e-07	-1.56604e-07	-1.56604e-07	-1.56604e-07	-1.56604e-07	-1.56604e-07
arnB_M_down	-1.73423e-06	-1.73423e-06	-9.49767e-07	-1.73423e-06	-1.73423e-06	-1.73423e-06	-1.73423e-06	-1.73423e-06
arnB_M_up	-2.91547e-07	-2.91547e-07	-2.91547e-07	-2.91547e-07	-2.91547e-07	-2.91547e-07	-2.91547e-07	-2.91547e-07
arnC_M_down	-2.91547e-07	-2.91547e-07	8.51965e-07	-2.91547e-07	-2.91547e-07	-2.91547e-07	-2.91547e-07	-2.91547e-07
arnC_M_up	-1.57101e-06	-1.57101e-06	3.38123e-06	-1.57101e-06	-1.57101e-06	-1.57101e-06	-1.57101e-06	-1.57101e-06
arnD_-_down	-0.000570628	-0.000570628	-0.000266664	-0.000261489	-0.000483584	-0.000360677	-0.000570628	-0.000413745
arnD_-_up	-9.34587e-07	-9.34587e-07	-9.34587e-07	-9.34587e-07	-9.34587e-07	-9.34587e-07	-9.34587e-07	-9.34587e-07
arnE_-_down	-6.43041e-07	-6.43041e-07	1.25025e-06	4.30592e-07	-6.43041e-07	-6.43041e-07	-6.43041e-07	-6.43041e-07
arnE_-_up	-1.34943e-07	-1.34943e-07	-1.34943e-07	-1.34943e-07	-1.34943e-07	-1.34943e-07	-1.34943e-07	-1.34943e-07
arnF_-_down	0	0	0	0	0	0	0	0
arnF_-_up	0	0	0	0	0	0	0	0
arnT_M_down	-1.95078e-06	-1.95078e-06	-1.11689e-06	-1.95078e-06	-1.95078e-06	-1.95078e-06	-1.95078e-06	-1.95078e-06
arnT_M_up	0	0	0	0	0	0	0	0
aroA_E_down	-4.89367e-05	-4.89367e-05	3.01895e-07	-1.44382e-05	-9.04047e-06	0.000199828	-4.89367e-05	-4.89367e-05
aroA_E_up	-1.81584e-06	-1.81584e-06	-1.13676e-06	-3.20843e-07	-1.81584e-06	-1.81584e-06	-1.81584e-06	-1.81584e-06
aroB_E_down	-5.08098e-07	-5.08098e-07	-5.08098e-07	-5.08098e-07	-5.08098e-07	-5.08098e-07	-5.08098e-07	-5.08098e-07
aroB_E_up	0	0	0	0	0	0	0	0
aroC_-_down	-4.51086e-05	-4.51086e-05	-1.61372e-05	-1.40252e-05	-4.51086e-05	-4.51086e-05	-4.51086e-05	-4.51086e-05
aroC_-_up	-3.51494e-07	-3.51494e-07	3.63601e-07	7.07378e-07	-3.51494e-07	-3.51494e-07	-3.51494e-07	-3.51494e-07
aroD_-_down	0	0	6.44394e-07	7.40118e-07	0	0	0	0
aroD_-_up	0	0	0	0	0	0	0	0
aroE_E_down	-2.29566e-06	-2.29566e-06	-1.59531e-06	-2.29566e-06	-2.29566e-06	-2.29566e-06	-2.29566e-06	-2.29566e-06
aroE_E_up	0	0	0	0	0	0	0	0
aroF_E_down	-2.91547e-07	-2.91547e-07	-2.91547e-07	-2.91547e-07	-2.91547e-07	-2.91547e-07	-2.91547e-07	-2.91547e-07
aroF_E_up	-9.94535e-07	-9.94535e-07	-9.94535e-07	1.07964e-06	-9.94535e-07	-9.94535e-07	-9.94535e-07	-9.94535e-07
aroG_E_down	0	0	0	0	0	0	0	0
aroG_E_up	0	0	0	0	0	0	0	0
aroH_E_down	-9.34587e-07	-9.34587e-07	7.9569e-07	-1.79708e-07	-9.34587e-07	-9.34587e-07	-9.34587e-07	-9.34587e-07
aroH_E_up	0	0	0	0	0	0	0	0
aroK_E_down	-4.48151e-07	-4.48151e-07	-4.48151e-07	-4.48151e-07	-4.48151e-07	-4.48151e-07	-4.48151e-07	-4.48151e-07
aroK_E_up	0	0	0	0	0	0	0	0
aroL_E_down	-1.28608e-06	-1.28608e-06	1.12107e-06	-1.28608e-06	-1.28608e-06	-1.28608e-06	-1.28608e-06	-1.28608e-06
aroL_E_up	-1.34943e-07	-1.34943e-07	-1.34943e-07	-1.34943e-07	-1.34943e-07	-1.34943e-07	-1.34943e-07	-1.34943e-07
aroM_-_down	0	0	0	1.495e-06	0	0	0	0
aroM_-_up	0	0	0	0	0	0	0	0
aroP_E_down	0	0	0	0	0	0	0	0
aroP_E_up	0	0	0	0	0	0	0	0
arpA_-_down	-6.54544e-05	-3.70251e-05	-2.91326e-05	-2.54695e-05	-2.05428e-05	-6.54544e-05	-6.54544e-05	-4.88978e-05
arpA_-_up	-9.56249e-07	-9.56249e-07	6.26441e-06	8.67693e-06	-9.56249e-07	-9.56249e-07	-9.56249e-07	-9.56249e-07
arrD_R_down	-0.000120339	-0.000120339	-3.62722e-05	-6.36224e-05	-0.000120339	-0.000120339	-0.000120339	-0.000101837
arrD_R_up	-0.000195768	-0.000137167	-6.97714e-05	-6.46935e-05	2.32312e-05	-0.000195768	-0.000195768	-3.9695e-05
arrQ_R_down	-2.69885e-07	-2.69885e-07	-9.5129e-08	4.84994e-07	-2.69885e-07	-2.69885e-07	-2.69885e-07	-2.69885e-07
arrQ_R_up	-2.88537e-06	-2.88537e-06	-1.28696e-06	-1.40513e-06	-2.88537e-06	-2.88537e-06	-2.88537e-06	-2.88537e-06
arsB_P_down	-1.78757e-06	-1.78757e-06	-1.33267e-06	5.5016e-07	-1.78757e-06	-1.78757e-06	-1.78757e-06	-1.78757e-06
arsB_P_up	-6.64702e-07	-6.64702e-07	-6.64702e-07	-3.31187e-07	-6.64702e-07	-6.64702e-07	-6.64702e-07	-6.64702e-07
arsC_P_down	-0.00039089	-0.00039089	-4.07806e-05	-0.000168094	-0.000266186	1.86618e-05	-0.00039089	-0.000203741
arsC_P_up	0	0	1.40071e-07	0	0	0	0	0
arsR_K_down	0.000493178	-2.52254e-05	-9.49487e-06	-1.18551e-05	-2.52254e-05	-2.52254e-05	-2.52254e-05	-6.72335e-06
arsR_K_up	-4.49151e-05	-4.49151e-05	-2.13352e-05	2.69799e-06	-4.49151e-05	-4.49151e-05	-4.49151e-05	-4.49151e-05
artI_T_down	-1.06953e-06	-1.06953e-06	-9.29459e-07	-1.06953e-06	-1.06953e-06	-1.06953e-06	-1.06953e-06	-1.06953e-06
artI_T_up	-8.59592e-07	-8.59592e-07	-8.59592e-07	-5.26077e-07	-8.59592e-07	-8.59592e-07	-8.59592e-07	-8.59592e-07
artJ_T_down	-4.48151e-07	-4.48151e-07	3.62271e-08	1.35084e-06	-4.48151e-07	-4.48151e-07	-4.48151e-07	-4.48151e-07
artJ_T_up	-2.91547e-07	-2.91547e-07	-2.91547e-07	2.72072e-08	-2.91547e-07	-2.91547e-07	-2.91547e-07	-2.91547e-07
artM_E_down	-5.08098e-07	-5.08098e-07	5.00549e-07	-5.08098e-07	-5.08098e-07	-5.08098e-07	-5.08098e-07	-5.08098e-07
artM_E_up	-2.91547e-07	-2.91547e-07	-2.91547e-07	-2.91547e-07	-2.91547e-07	-2.91547e-07	-2.91547e-07	-2.91547e-07
artP_E_down	-3.69853e-05	-3.69853e-05	-8.14299e-06	-9.8995e-06	-3.69853e-05	-3.69853e-05	-3.69853e-05	-3.69853e-05
artP_E_up	-1.80923e-06	-1.80923e-06	5.04278e-07	2.03442e-06	-1.80923e-06	-1.80923e-06	-1.80923e-06	-1.80923e-06
artQ_E_down	-7.31512e-06	-7.31512e-06	-5.54195e-06	-6.99637e-06	-7.31512e-06	-7.31512e-06	-7.31512e-06	-7.31512e-06
artQ_E_up	-1.7659e-06	-1.7659e-06	-3.35715e-07	-1.1284e-06	-1.7659e-06	-1.7659e-06	-1.7659e-06	-1.7659e-06
ascB_-_down	-0.000274231	-0.00069142	-0.00034511	-0.000325264	-0.000465169	-0.000392687	-0.00069142	-0.000246821
ascB_-_up	-7.18036e-07	-7.18036e-07	-7.18036e-07	-7.18036e-07	-7.18036e-07	-7.18036e-07	-7.18036e-07	-7.18036e-07
ascF_G_down	5.73358e-05	-0.00033658	-6.95978e-05	-0.000143485	-0.000227897	-0.000111356	-0.000325583	-0.000306292
ascF_G_up	-1.34943e-07	-1.34943e-07	-1.34943e-07	-1.34943e-07	-1.34943e-07	-1.34943e-07	-1.34943e-07	-1.34943e-07
ascG_K_down	-5.08098e-07	-5.08098e-07	-5.08098e-07	-5.08098e-07	-5.08098e-07	-5.08098e-07	-5.08098e-07	-5.08098e-07
ascG_K_up	0	0	0	0	0	0	0	0
asd_E_down	-2.274e-06	-2.274e-06	1.10711e-06	1.13352e-06	-2.274e-06	-2.274e-06	-2.274e-06	-2.274e-06
asd_E_up	0	0	0	3.18754e-07	0	0	0	0
aslA_P_down	-3.64169e-06	-3.64169e-06	-1.96738e-06	-1.62656e-06	-3.64169e-06	-3.64169e-06	-3.64169e-06	-3.64169e-06
aslA_P_up	0	0	2.73672e-06	2.23128e-06	0	0	0	0
aslB_R_down	-4.26489e-07	-4.26489e-07	3.34015e-06	-4.26489e-07	-4.26489e-07	-4.26489e-07	-4.26489e-07	-4.26489e-07
aslB_R_up	0	0	0	1.27502e-06	0	0	0	0
asmA_M_down	0	0	2.26796e-06	9.85783e-07	0	0	0	0
asmA_M_up	0	0	1.92798e-06	0	0	0	0	0
asnA_E_down	-9.56249e-07	-9.56249e-07	5.02091e-07	1.32145e-07	-9.56249e-07	-9.56249e-07	-9.56249e-07	-9.56249e-07
asnA_E_up	-2.91547e-07	-2.91547e-07	-2.91547e-07	2.72072e-08	-2.91547e-07	-2.91547e-07	-2.91547e-07	-2.91547e-07
asnB_E_down	-1.34943e-07	-1.34943e-07	-1.34943e-07	-1.34943e-07	-1.34943e-07	-1.34943e-07	-1.34943e-07	-1.34943e-07
asnB_E_up	0	0	0	0	0	0	0	0
asnC_K_down	0	0	0	0	0	0	0	0
asnC_K_up	0	0	0	0	0	0	0	0
asnS_J_down	-2.91547e-07	-2.91547e-07	-1.36736e-07	-2.91547e-07	-2.91547e-07	-2.91547e-07	-2.91547e-07	-2.91547e-07
asnS_J_up	0	0	0	0	0	0	0	0
aspA_E_down	-3.53502e-06	-3.53502e-06	-3.53502e-06	-2.47615e-06	-3.53502e-06	-3.53502e-06	-3.53502e-06	-3.53502e-06
aspA_E_up	-4.26489e-07	-4.26489e-07	5.82157e-07	-4.26489e-07	-4.26489e-07	-4.26489e-07	-4.26489e-07	-4.26489e-07
aspC_E_down	-0.000233114	-0.000233114	-0.000105905	-2.49021e-05	-0.000233114	-3.35126e-05	-0.000181274	-6.25219e-05
aspC_E_up	0.000412325	-0.000106078	-5.24256e-05	-4.52997e-06	-0.000106078	-5.61107e-05	-0.000106078	1.68817e-05
aspS_J_down	-1.34943e-07	-1.34943e-07	6.44317e-07	-1.34943e-07	-1.34943e-07	-1.34943e-07	-1.34943e-07	-1.34943e-07
aspS_J_up	0	0	0	0	0	0	0	0
asr_-_down	-1.34943e-07	-1.34943e-07	-1.34943e-07	-1.34943e-07	-1.34943e-07	-1.34943e-07	-1.34943e-07	-1.34943e-07
asr_-_up	-3.51494e-07	-3.51494e-07	-3.51494e-07	-3.51494e-07	-3.51494e-07	-3.51494e-07	-3.51494e-07	-3.51494e-07
astA_-_down	-7.77983e-07	-7.77983e-07	9.61828e-07	1.71756e-06	-7.77983e-07	-7.77983e-07	-7.77983e-07	-7.77983e-07
astA_-_up	-1.34943e-07	-1.34943e-07	-1.34943e-07	-1.34943e-07	-1.34943e-07	-1.34943e-07	-1.34943e-07	-1.34943e-07
astB_-_down	0	0	0	0	0	0	0	0
astB_-_up	0	0	0	0	0	0	0	0
astC_E_down	0.000701148	-0.000235132	-0.000123209	-0.000177137	-0.000180035	-3.53186e-05	-0.000282737	-0.000148359
astC_E_up	-2.11456e-05	-2.11456e-05	4.40049e-06	2.98426e-06	-2.11456e-05	3.94384e-05	-2.11456e-05	-2.11456e-05
astD_C_down	0	0	0	0	0	0	0	0
astD_C_up	0	0	0	0	0	0	0	0
astE_-_down	0	0	0	0	0	0	0	0
astE_-_up	0	0	0	0	0	0	0	0
atoA_I_down	0	0	6.59134e-07	0	0	0	0	0
atoA_I_up	0	0	0	0	0	0	0	0
atoB_I_down	-6.64702e-07	-6.64702e-07	2.44801e-06	-6.64702e-07	-6.64702e-07	-6.64702e-07	-6.64702e-07	-6.64702e-07
atoB_I_up	-7.24495e-05	-7.24495e-05	-2.98696e-06	-2.14809e-05	1.96096e-05	0.000126884	-7.24495e-05	-7.24495e-05
atoC_T_down	0	0	0	0	0	0	0	0
atoC_T_up	-2.1174e-06	-2.1174e-06	2.74333e-06	-1.13162e-06	-2.1174e-06	-2.1174e-06	-2.1174e-06	-2.1174e-06
atoD_I_down	-5.61432e-07	-5.61432e-07	7.96727e-07	-5.61432e-07	-5.61432e-07	-5.61432e-07	-5.61432e-07	-5.61432e-07
atoD_I_up	-0.000179868	-0.000151438	-2.92628e-05	-3.04456e-05	-0.000134956	-8.73215e-06	-0.000179868	-5.22073e-05
atoE_I_down	-3.08448e-05	-3.08448e-05	8.45747e-05	3.69147e-05	-3.08448e-05	-3.08448e-05	-3.08448e-05	-3.08448e-05
atoE_I_up	-2.91547e-07	-2.91547e-07	7.37046e-07	1.55173e-06	-2.91547e-07	-2.91547e-07	-2.91547e-07	-2.91547e-07
atoS_T_down	-4.48151e-07	-4.48151e-07	-2.79376e-08	-1.14636e-07	-4.48151e-07	-4.48151e-07	-4.48151e-07	-4.48151e-07
atoS_T_up	-1.71257e-06	-1.71257e-06	-7.03924e-07	-1.71257e-06	-1.71257e-06	-1.71257e-06	-1.71257e-06	-1.71257e-06
atpA_C_down	-4.48151e-07	-4.48151e-07	1.1568e-06	1.80173e-06	-4.48151e-07	-4.48151e-07	-4.48151e-07	-4.48151e-07
atpA_C_up	-3.80831e-06	-3.80831e-06	4.07403e-06	4.87953e-06	-3.80831e-06	-3.80831e-06	-3.80831e-06	-3.80831e-06
atpB_-_down	-1.39755e-05	-1.39755e-05	3.49946e-06	-5.1851e-06	-1.39755e-05	-1.39755e-05	-1.39755e-05	-1.39755e-05
atpB_-_up	-1.34943e-07	-1.34943e-07	5.12837e-09	-1.34943e-07	-1.34943e-07	-1.34943e-07	-1.34943e-07	-1.34943e-07
atpC_-_down	-1.56604e-07	-1.56604e-07	-1.56604e-07	-1.56604e-07	-1.56604e-07	-1.56604e-07	-1.56604e-07	-1.56604e-07
atpC_-_up	-8.8544e-06	-8.8544e-06	-1.85493e-06	1.33299e-06	-8.8544e-06	-8.8544e-06	-8.8544e-06	-8.8544e-06
atpD_C_down	-5.83093e-07	-5.83093e-07	-5.83093e-07	-5.83093e-07	-5.83093e-07	-5.83093e-07	-5.83093e-07	-5.83093e-07
atpD_C_up	0	0	0	0	0	0	0	0
atpE_C_down	-9.56249e-07	-9.56249e-07	-5.06556e-07	3.48289e-07	-9.56249e-07	-9.56249e-07	-9.56249e-07	-9.56249e-07
atpE_C_up	-5.08098e-07	-5.08098e-07	2.91107e-07	-5.08098e-07	-5.08098e-07	-5.08098e-07	-5.08098e-07	-5.08098e-07
atpF_C_down	-1.94417e-06	-1.94417e-06	-7.60295e-08	-1.20405e-06	-1.94417e-06	-1.94417e-06	-1.94417e-06	-1.94417e-06
atpF_C_up	-6.35304e-05	-6.35304e-05	3.65504e-05	2.51599e-05	2.35134e-05	-1.35629e-05	-6.35304e-05	5.1556e-05
atpG_C_down	0	0	0	0	0	0	0	0
atpG_C_up	0	0	0	0	0	0	0	0
atpH_C_down	-1.33942e-06	-1.33942e-06	-6.2432e-07	-1.33942e-06	-1.33942e-06	-1.33942e-06	-1.33942e-06	-1.33942e-06
atpH_C_up	-1.34943e-07	-1.34943e-07	-1.34943e-07	-1.34943e-07	-1.34943e-07	-1.34943e-07	-1.34943e-07	-1.34943e-07
atpI_C_down	-1.12286e-06	-1.12286e-06	2.72921e-06	-1.37081e-07	-1.12286e-06	-1.12286e-06	-1.12286e-06	1.54337e-05
atpI_C_up	0	0	1.13531e-06	6.6703e-07	0	0	0	0
avtA_E_down	-6.43041e-07	-6.43041e-07	1.49571e-06	1.80822e-06	-6.43041e-07	-6.43041e-07	-6.43041e-07	-6.43041e-07
avtA_E_up	0	0	0	0	0	0	0	0
azoR_I_down	-0.00012907	-0.00012907	-4.79667e-05	-7.89681e-05	-0.00012907	8.11486e-05	-0.000107172	-0.000110568
azoR_I_up	-5.39255e-06	-5.39255e-06	-2.49748e-06	-4.33368e-06	-5.39255e-06	-5.39255e-06	-5.39255e-06	-5.39255e-06
bacA_-_down	0	0	0	0	0	0	0	0
bacA_-_up	0	0	0	0	0	0	0	0
baeR_K_down	-1.34943e-07	-1.34943e-07	-1.34943e-07	-1.34943e-07	-1.34943e-07	-1.34943e-07	-1.34943e-07	-1.34943e-07
baeR_K_up	0	0	0	6.52269e-07	0	0	0	0
baeS_T_down	-1.12948e-06	-1.12948e-06	-1.12948e-06	-1.12948e-06	-1.12948e-06	-1.12948e-06	-1.12948e-06	-1.12948e-06
baeS_T_up	0	0	0	0	0	0	0	0
bamA_M_down	-3.51494e-07	-3.51494e-07	-3.51494e-07	-3.51494e-07	-3.51494e-07	9.93153e-05	-3.51494e-07	-3.51494e-07
bamA_M_up	-1.56604e-07	-1.56604e-07	-1.56604e-07	-1.56604e-07	-1.56604e-07	-1.56604e-07	-1.56604e-07	-1.56604e-07
bamB_S_down	0	0	0	3.33515e-07	0	0	0	0
bamB_S_up	-1.34943e-07	-1.34943e-07	-1.34943e-07	-1.34943e-07	-1.34943e-07	-1.34943e-07	-1.34943e-07	-1.34943e-07
bamC_M_down	-7.77983e-07	-7.77983e-07	-1.18849e-07	-4.44469e-07	-7.77983e-07	-7.77983e-07	-7.77983e-07	-7.77983e-07
bamC_M_up	-1.34943e-07	-1.34943e-07	-1.34943e-07	-1.34943e-07	-1.34943e-07	-1.34943e-07	-1.34943e-07	-1.34943e-07
bamD_R_down	-7.77983e-07	-7.77983e-07	4.70914e-07	5.99643e-07	-7.77983e-07	-7.77983e-07	-7.77983e-07	-7.77983e-07
bamD_R_up	-1.34943e-07	-1.34943e-07	1.0151e-06	6.19936e-07	-1.34943e-07	-1.34943e-07	-1.34943e-07	-1.34943e-07
barA_T_down	-6.64977e-05	-6.64977e-05	-2.92224e-05	-4.8804e-05	-6.64977e-05	-1.65302e-05	-6.64977e-05	-6.64977e-05
barA_T_up	-3.51494e-07	-3.51494e-07	-3.51494e-07	1.12874e-06	-3.51494e-07	-3.51494e-07	-3.51494e-07	-3.51494e-07
basR_K_down	0	0	0	0	0	0	0	0
basR_K_up	-5.08098e-07	-5.08098e-07	5.21861e-08	-5.08098e-07	-5.08098e-07	-5.08098e-07	-5.08098e-07	-5.08098e-07
basS_T_down	-0.00133494	-0.00123495	-0.000612073	-0.000475337	-0.0012878	-0.00111438	-0.00122261	-0.000493653
basS_T_up	-2.91547e-07	-2.91547e-07	3.03423e-07	-2.91547e-07	-2.91547e-07	-2.91547e-07	-2.91547e-07	-2.91547e-07
bax_R_down	-5.10278e-05	-5.10278e-05	-1.36996e-05	-3.04319e-05	-5.10278e-05	-5.10278e-05	-5.10278e-05	-5.10278e-05
bax_R_up	-1.30774e-06	-1.30774e-06	-3.13836e-07	-1.30774e-06	-1.30774e-06	-1.30774e-06	-1.30774e-06	-1.30774e-06
bcp_O_down	-1.92281e-05	-1.92281e-05	-8.19185e-06	-9.22098e-06	-1.92281e-05	-1.92281e-05	-1.92281e-05	-7.26046e-07
bcp_O_up	-1.34943e-07	-1.34943e-07	5.12837e-09	5.02565e-07	-1.34943e-07	-1.34943e-07	-1.34943e-07	-1.34943e-07
bcr_-_down	0.000253378	-0.000183152	-9.68367e-05	-0.000144162	-9.31732e-05	-6.56912e-05	-0.000208858	-0.000225984
bcr_-_up	-2.54638e-05	-2.54638e-05	7.51912e-06	-5.0103e-06	1.94477e-05	2.42355e-05	-2.54638e-05	-6.96175e-06
bcsA_M_down	-0.000148721	-9.52773e-05	-4.73204e-05	-6.94223e-05	-0.000148721	-0.000148721	-0.000148721	-9.31236e-05
bcsA_M_up	0	0	0	0	0	0	0	0
bcsB_-_down	-8.38143e-06	-8.38143e-06	-2.40192e-06	-5.46453e-06	-8.38143e-06	-8.38143e-06	-8.38143e-06	1.01206e-05
bcsB_-_up	0	0	0	0	0	0	0	0
bcsC_R_down	-3.51494e-07	-3.51494e-07	-2.11423e-07	3.00775e-07	-3.51494e-07	-3.51494e-07	-3.51494e-07	-3.51494e-07
bcsC_R_up	0	0	0	0	0	0	0	0
bcsE_-_down	-2.91547e-07	-2.91547e-07	-2.91547e-07	-2.91547e-07	-2.91547e-07	-2.91547e-07	-2.91547e-07	-2.91547e-07
bcsE_-_up	-9.94535e-07	-9.94535e-07	-9.94535e-07	-9.94535e-07	-9.94535e-07	-9.94535e-07	-9.94535e-07	-9.94535e-07
bcsF_-_down	-0.000910659	-0.00142134	-0.000675915	-0.000661083	-0.00153519	-0.00120552	-0.00168208	-0.000778496
bcsF_-_up	-4.04828e-07	-4.04828e-07	-4.04828e-07	-4.04828e-07	-4.04828e-07	-4.04828e-07	-4.04828e-07	-4.04828e-07
bcsG_-_down	-8.52979e-07	-8.52979e-07	7.32022e-07	-8.52979e-07	-8.52979e-07	-8.52979e-07	-8.52979e-07	-8.52979e-07
bcsG_-_up	-7.18036e-07	-7.18036e-07	1.31233e-06	-7.18036e-07	-7.18036e-07	-7.18036e-07	-7.18036e-07	-7.18036e-07
bcsZ_-_down	-9.56249e-07	-9.56249e-07	-9.56249e-07	-2.1613e-07	-9.56249e-07	-9.56249e-07	-9.56249e-07	-9.56249e-07
bcsZ_-_up	-2.91547e-07	-2.91547e-07	-2.91547e-07	-2.91547e-07	-2.91547e-07	-2.91547e-07	-2.91547e-07	-2.91547e-07
bdm_-_down	0	0	9.73961e-07	1.05887e-06	0	0	0	0
bdm_-_up	-1.05937e-05	-1.05937e-05	-7.95193e-06	-7.03925e-06	-1.05937e-05	3.93739e-05	-1.05937e-05	-1.05937e-05
betA_E_down	-2.91547e-07	-2.91547e-07	-2.91547e-07	-2.91547e-07	-2.91547e-07	-2.91547e-07	-2.91547e-07	-2.91547e-07
betA_E_up	-1.00958e-06	-1.00958e-06	-1.00958e-06	-1.00958e-06	-1.00958e-06	-1.00958e-06	-1.00958e-06	-1.00958e-06
betB_C_down	-0.00114658	-0.00180587	0.00247875	0.000511451	-0.00157823	-0.00103202	-0.00239312	-0.000265905
betB_C_up	0	0	0	0	0	0	0	0
betI_K_down	-1.34943e-07	-1.34943e-07	-1.34943e-07	2.93906e-06	-1.34943e-07	-1.34943e-07	-1.34943e-07	-1.34943e-07
betI_K_up	-1.56604e-07	-1.56604e-07	1.38278e-07	-1.56604e-07	-1.56604e-07	-1.56604e-07	-1.56604e-07	-1.56604e-07
betT_M_down	0	0	0	0	0	0	0	0
betT_M_up	0	0	0	0	0	0	0	0
bfd_P_down	-2.22967e-05	-2.22967e-05	-1.92829e-05	-2.01495e-05	-2.22967e-05	-2.22967e-05	-2.22967e-05	-2.22967e-05
bfd_P_up	-1.34943e-07	-1.34943e-07	-1.34943e-07	-1.34943e-07	-1.34943e-07	-1.34943e-07	-1.34943e-07	-1.34943e-07
bfr_P_down	-2.91547e-07	-2.91547e-07	6.82415e-07	2.72072e-08	-2.91547e-07	-2.91547e-07	-2.91547e-07	-2.91547e-07
bfr_P_up	0	0	5.04323e-07	0	0	0	0	0
bglA_-_down	-1.34943e-07	-1.34943e-07	2.22278e-06	-1.34943e-07	-1.34943e-07	-1.34943e-07	-1.34943e-07	-1.34943e-07
bglA_-_up	-1.34943e-07	-1.34943e-07	-1.34943e-07	-1.34943e-07	-1.34943e-07	-1.34943e-07	-1.34943e-07	-1.34943e-07
bglB_-_down	-1.34943e-07	-1.34943e-07	-1.34943e-07	-1.34943e-07	-1.34943e-07	-1.34943e-07	-1.34943e-07	-1.34943e-07
bglB_-_up	-1.06953e-06	-1.06953e-06	-1.06953e-06	-1.06953e-06	-1.06953e-06	-1.06953e-06	-1.06953e-06	-1.06953e-06
bglF_G_down	0	0	3.29567e-07	0	0	0	0	0
bglF_G_up	0	0	0	0	0	0	0	0
bglG_K_down	-7.6333e-06	-7.6333e-06	8.92099e-07	-5.25513e-06	-7.6333e-06	-7.6333e-06	-7.6333e-06	-7.6333e-06
bglG_K_up	0	0	0	0	0	0	0	0
bglH_-_down	-0.000312858	-0.000225828	-8.32507e-05	-9.16015e-05	-0.000267946	-0.000213191	-0.000261018	-0.000259297
bglH_-_up	-7.99645e-07	-7.99645e-07	2.18341e-06	-4.47655e-08	-7.99645e-07	-7.99645e-07	-7.99645e-07	-7.99645e-07
bglJ_K_down	-5.08098e-07	-5.08098e-07	2.91107e-07	1.29089e-06	-5.08098e-07	-5.08098e-07	-5.08098e-07	-5.08098e-07
bglJ_K_up	-2.31579e-05	-2.31579e-05	-1.42577e-05	-1.20624e-05	-2.31579e-05	-2.31579e-05	-2.31579e-05	-2.31579e-05
bglX_-_down	0	0	5.60284e-07	0	0	0	0	0
bglX_-_up	0	0	0	0	0	0	0	0
bhsA_-_down	-4.26489e-07	-4.26489e-07	-2.51733e-07	9.65898e-07	-4.26489e-07	-4.26489e-07	-4.26489e-07	-4.26489e-07
bhsA_-_up	-2.91547e-07	-2.91547e-07	1.03326e-06	2.72072e-08	-2.91547e-07	-2.91547e-07	-2.91547e-07	-2.91547e-07
bioA_H_down	-1.34943e-07	-1.34943e-07	-1.34943e-07	-1.34943e-07	-1.34943e-07	-1.34943e-07	-1.34943e-07	-1.34943e-07
bioA_H_up	-2.61888e-06	-2.61888e-06	4.23486e-06	-6.91599e-07	-2.61888e-06	-2.61888e-06	-2.61888e-06	-2.61888e-06
bioB_H_down	-1.56604e-07	-1.56604e-07	7.67932e-07	-1.56604e-07	-1.56604e-07	-1.56604e-07	-1.56604e-07	-1.56604e-07
bioB_H_up	0	0	2.24934e-06	0	0	0	0	0
bioC_R_down	-1.24276e-06	-1.24276e-06	3.5989e-06	4.53621e-07	-1.24276e-06	-1.24276e-06	-1.24276e-06	1.72593e-05
bioC_R_up	0	0	0	0	0	0	0	0
bioD_H_down	-1.38274e-06	-1.38274e-06	-1.05317e-06	-1.38274e-06	-1.38274e-06	-1.38274e-06	-1.38274e-06	-1.38274e-06
bioD_H_up	0	0	0	0	0	0	0	0
bioF_H_down	0	0	0	0	0	0	0	0
bioF_H_up	0	0	0	0	0	0	0	0
bioH_R_down	-4.48151e-07	-4.48151e-07	-4.48151e-07	-1.29397e-07	-4.48151e-07	-4.48151e-07	-4.48151e-07	-4.48151e-07
bioH_R_up	0	0	0	0	0	0	0	0
birA_K_down	-2.19869e-05	-2.19869e-05	-5.52797e-06	-1.18129e-06	-2.19869e-05	-2.19869e-05	-2.19869e-05	4.97623e-07
birA_K_up	0	0	0	0	0	0	0	0
bisC_C_down	-1.11118e-05	-1.11118e-05	-7.74534e-07	-1.84164e-06	-1.11118e-05	-1.11118e-05	-1.11118e-05	7.39029e-06
bisC_C_up	-1.34943e-07	-1.34943e-07	-1.34943e-07	-1.34943e-07	-1.34943e-07	-1.34943e-07	-1.34943e-07	-1.34943e-07
blc_M_down	-1.70275e-05	-1.70275e-05	-5.22148e-06	-9.38375e-06	-1.70275e-05	-1.70275e-05	-1.70275e-05	4.24612e-05
blc_M_up	-4.26489e-07	-4.26489e-07	8.96985e-07	3.2839e-07	-4.26489e-07	-4.26489e-07	-4.26489e-07	-4.26489e-07
blr_-_down	-0.000124387	-9.42157e-05	1.54501e-05	-2.30483e-05	-7.72395e-05	3.58638e-05	-0.000124387	-4.83419e-05
blr_-_up	-1.10468e-05	-1.10468e-05	-8.59975e-06	-5.34511e-06	-1.10468e-05	-1.10468e-05	-1.10468e-05	-1.10468e-05
bolA_T_down	-5.08098e-07	-5.08098e-07	-5.08098e-07	-5.08098e-07	-5.08098e-07	-5.08098e-07	-5.08098e-07	-5.08098e-07
bolA_T_up	0	0	0	0	0	0	0	0
borD_-_down	-3.51494e-07	-3.51494e-07	-3.51494e-07	-3.51494e-07	-3.51494e-07	-3.51494e-07	-3.51494e-07	-3.51494e-07
borD_-_up	-1.02621e-06	-1.02621e-06	-1.92317e-07	2.15112e-06	-1.02621e-06	-1.02621e-06	-1.02621e-06	-1.02621e-06
brnQ_E_down	-1.28608e-06	-1.28608e-06	2.6944e-07	-1.28608e-06	-1.28608e-06	-1.28608e-06	-1.28608e-06	-1.28608e-06
brnQ_E_up	-1.20447e-06	-1.20447e-06	-6.44188e-07	-1.3084e-07	-1.20447e-06	-1.20447e-06	-1.20447e-06	-1.20447e-06
bssR_-_down	-1.09119e-06	-1.09119e-06	3.88423e-07	-1.09119e-06	-1.09119e-06	-1.09119e-06	-1.09119e-06	-1.09119e-06
bssR_-_up	0	0	3.09621e-07	0	0	0	0	0
bssS_-_down	-2.91547e-07	-2.91547e-07	1.41613e-06	-2.91547e-07	-2.91547e-07	-2.91547e-07	-2.91547e-07	-2.91547e-07
bssS_-_up	0	0	0	0	0	0	0	0
btuB_H_down	0.000834207	-0.000127088	-1.54965e-05	3.23154e-05	-0.000139035	7.59715e-05	-0.000183946	0.000101733
btuB_H_up	-1.04787e-06	-1.04787e-06	-1.04787e-06	-4.10361e-07	-1.04787e-06	-1.04787e-06	-1.04787e-06	-1.04787e-06
btuC_H_down	-1.34943e-07	-1.34943e-07	3.69381e-07	-1.34943e-07	-1.34943e-07	-1.34943e-07	-1.34943e-07	-1.34943e-07
btuC_H_up	-3.39253e-05	-3.39253e-05	3.70051e-06	-1.88983e-05	-3.39253e-05	-3.39253e-05	-3.39253e-05	-1.54232e-05
btuD_H_down	-1.43607e-06	-1.43607e-06	6.34883e-08	-6.95954e-07	-1.43607e-06	-1.43607e-06	-1.43607e-06	-1.43607e-06
btuD_H_up	-1.02621e-06	-1.02621e-06	2.43602e-06	1.04797e-06	-1.02621e-06	-1.02621e-06	-1.02621e-06	-1.02621e-06
btuE_O_down	-8.37931e-07	-8.37931e-07	1.36031e-07	7.706e-07	-8.37931e-07	-8.37931e-07	-8.37931e-07	-8.37931e-07
btuE_O_up	-4.86437e-07	-4.86437e-07	8.03682e-07	5.72435e-07	-4.86437e-07	-4.86437e-07	-4.86437e-07	-4.86437e-07
btuF_P_down	-7.18036e-07	-7.18036e-07	7.25563e-07	9.78344e-07	-7.18036e-07	-7.18036e-07	-7.18036e-07	-7.18036e-07
btuF_P_up	0	0	1.74756e-07	0	0	0	0	0
btuR_H_down	-1.34943e-07	-1.34943e-07	3.00159e-06	-1.34943e-07	-1.34943e-07	-1.34943e-07	-1.34943e-07	-1.34943e-07
btuR_H_up	-4.48151e-07	-4.48151e-07	1.77991e-06	-4.48151e-07	-4.48151e-07	-4.48151e-07	-4.48151e-07	-4.48151e-07
cadA_E_down	-1.56604e-07	-1.56604e-07	-1.56604e-07	-1.56604e-07	-1.56604e-07	-1.56604e-07	-1.56604e-07	-1.56604e-07
cadA_E_up	0	0	0	0	0	0	0	0
cadB_E_down	-0.000126754	-0.000103482	-3.33643e-05	-3.02285e-05	-8.68581e-05	-0.000126754	-0.000126754	-8.57678e-05
cadB_E_up	0	0	0	0	0	0	0	0
cadC_K_down	-0.00016528	-0.000106679	-6.19856e-05	-4.93548e-05	-0.00016528	-0.00016528	-0.00016528	-7.26777e-05
cadC_K_up	0	0	0	0	0	0	0	0
caiA_I_down	-4.26489e-07	-4.26489e-07	-4.26489e-07	-4.26489e-07	-4.26489e-07	-4.26489e-07	-4.26489e-07	-4.26489e-07
caiA_I_up	0	0	1.00865e-06	1.05887e-06	0	0	0	0
caiB_C_down	-4.26489e-07	-4.26489e-07	-4.26489e-07	-4.26489e-07	-4.26489e-07	-4.26489e-07	-4.26489e-07	-4.26489e-07
caiB_C_up	0	0	0	1.05887e-06	0	0	0	0
caiC_Q_down	-1.0162e-06	-1.0162e-06	-9.68654e-08	-1.0162e-06	-1.0162e-06	-1.0162e-06	-1.0162e-06	-1.0162e-06
caiC_Q_up	0	0	0	0	0	0	0	0
caiD_I_down	0	0	0	0	0	0	0	0
caiD_I_up	-2.01645e-05	-2.01645e-05	-1.80343e-06	-2.59456e-06	-2.01645e-05	-2.01645e-05	-2.01645e-05	-2.01645e-05
caiE_R_down	0	0	0	3.18754e-07	0	0	0	0
caiE_R_up	0	0	1.46487e-06	0	0	0	0	0
caiF_-_down	-0.000710237	-0.000543075	-5.28973e-05	-0.000248683	-0.000538385	-0.000460935	-0.000688338	-0.000356386
caiF_-_up	-1.34943e-07	-1.34943e-07	1.27397e-06	-1.34943e-07	-1.34943e-07	-1.34943e-07	-1.34943e-07	-1.34943e-07
caiT_M_down	0	0	9.04591e-07	0	0	0	0	0
caiT_M_up	0	0	0	0	0	0	0	0
can_-_down	-1.33942e-06	-1.33942e-06	2.77374e-06	6.90479e-07	-1.33942e-06	-1.33942e-06	-1.33942e-06	-1.33942e-06
can_-_up	0	0	0	3.18754e-07	0	0	0	0
carA_F_down	-1.20963e-05	-1.20963e-05	-3.3292e-06	7.71658e-06	-1.20963e-05	-1.20963e-05	-1.20963e-05	6.98769e-05
carA_F_up	0	0	1.15005e-06	0	0	0	0	0
carB_F_down	-8.68621e-05	-8.68621e-05	-5.31461e-05	1.32175e-05	-3.97146e-05	-8.68621e-05	-6.4964e-05	2.61873e-05
carB_F_up	-0.000163774	-0.000163774	-6.25888e-06	1.39319e-05	-7.89666e-05	4.61758e-05	-0.000163774	-9.73835e-06
cbl_K_down	-3.51494e-07	-3.51494e-07	1.96855e-06	-3.51494e-07	-3.51494e-07	-3.51494e-07	-3.51494e-07	-3.51494e-07
cbl_K_up	-0.000307673	-0.000230956	-0.000158453	-0.000134525	-0.000307673	-0.000247089	-0.000307673	-3.4568e-05
cbpA_O_down	-2.18238e-06	-2.18238e-06	3.49404e-06	-1.09399e-06	-2.18238e-06	-2.18238e-06	-2.18238e-06	-2.18238e-06
cbpA_O_up	0	0	0	0	0	0	0	0
cbpM_-_down	-2.69885e-07	-2.69885e-07	-2.69885e-07	-2.69885e-07	-2.69885e-07	-2.69885e-07	-2.69885e-07	-2.69885e-07
cbpM_-_up	-3.51494e-07	-3.51494e-07	1.14807e-06	2.86014e-07	-3.51494e-07	-3.51494e-07	-3.51494e-07	-3.51494e-07
cbrA_C_down	-2.16072e-06	-2.16072e-06	-6.97176e-07	6.68877e-06	-2.16072e-06	-2.16072e-06	-2.16072e-06	-2.16072e-06
cbrA_C_up	0	0	0	0	0	0	0	0
cbrB_-_down	-0.000469953	-0.000416509	-8.34815e-05	-0.000122161	-0.000118999	-0.000320319	-0.000418113	-9.60794e-06
cbrB_-_up	-1.56604e-07	-1.56604e-07	-1.56604e-07	-1.56604e-07	-1.56604e-07	-1.56604e-07	-1.56604e-07	-1.56604e-07
cbrC_-_down	-4.48151e-07	-4.48151e-07	1.09563e-06	-4.48151e-07	-4.48151e-07	-4.48151e-07	-4.48151e-07	-4.48151e-07
cbrC_-_up	0	0	0	0	0	0	0	0
cca_J_down	0	0	0	0	0	0	0	0
cca_J_up	-1.34943e-07	-1.34943e-07	1.39797e-06	1.83811e-07	-1.34943e-07	-1.34943e-07	-1.34943e-07	-1.34943e-07
ccmA_O_down	-8.59592e-07	-8.59592e-07	-8.59592e-07	3.01891e-07	-8.59592e-07	-8.59592e-07	-8.59592e-07	-8.59592e-07
ccmA_O_up	0	0	0	0	0	0	0	0
ccmB_O_down	-9.94535e-07	-9.94535e-07	-9.94535e-07	-5.7317e-07	-9.94535e-07	-9.94535e-07	-9.94535e-07	-9.94535e-07
ccmB_O_up	-1.49602e-06	-1.49602e-06	-1.14651e-06	-1.49602e-06	-1.49602e-06	-1.49602e-06	-1.49602e-06	-1.49602e-06
ccmC_O_down	0	0	1.00865e-06	0	0	0	0	0
ccmC_O_up	0	0	7.00355e-07	0	0	0	0	0
ccmD_-_down	-3.76662e-06	-3.76662e-06	-3.62655e-06	-3.43311e-06	-3.76662e-06	-3.76662e-06	-3.76662e-06	-3.76662e-06
ccmD_-_up	0	0	0	0	0	0	0	0
ccmE_O_down	-8.52979e-07	-8.52979e-07	-3.48655e-07	-9.80995e-08	-8.52979e-07	-8.52979e-07	-8.52979e-07	-8.52979e-07
ccmE_O_up	0	0	0	0	0	0	0	0
ccmF_O_down	-2.91547e-07	-2.91547e-07	-2.91547e-07	3.17502e-06	-2.91547e-07	-2.91547e-07	-2.91547e-07	-2.91547e-07
ccmF_O_up	0	0	0	0	0	0	0	0
ccmG_C_down	-9.95848e-05	-9.95848e-05	-4.49666e-05	-5.39355e-05	-9.95848e-05	3.50253e-07	-9.95848e-05	-8.30282e-05
ccmG_C_up	0	0	0	0	0	0	0	0
ccmH_O_down	0	0	0	0	0	0	0	0
ccmH_O_up	0	0	0	3.18754e-07	0	0	0	0
cdaR_T_down	-1.79937e-05	-1.79937e-05	1.00678e-06	-5.42505e-06	2.19025e-05	-1.79937e-05	-1.79937e-05	-1.79937e-05
cdaR_T_up	0	0	0	0	0	0	0	0
cdd_F_down	-2.10077e-06	-2.10077e-06	-1.9607e-06	-2.10077e-06	-2.10077e-06	-2.10077e-06	-2.10077e-06	-2.10077e-06
cdd_F_up	-2.91547e-07	-2.91547e-07	-2.91547e-07	-2.91547e-07	-2.91547e-07	-2.91547e-07	-2.91547e-07	-2.91547e-07
cdh_-_down	0.00183283	-0.000102264	0.000127536	9.72525e-05	-0.000102264	-0.000102264	-0.000102264	4.59358e-05
cdh_-_up	-5.08098e-07	-5.08098e-07	2.49623e-06	-5.08098e-07	-5.08098e-07	-5.08098e-07	-5.08098e-07	-5.08098e-07
cdsA_I_down	-8.0698e-06	-8.0698e-06	5.38714e-06	5.95739e-06	-8.0698e-06	-8.0698e-06	-8.0698e-06	-8.0698e-06
cdsA_I_up	0	0	0	0	0	6.0584e-05	0	0
cedA_-_down	-0.000100667	-0.000100667	-4.90851e-05	-5.60878e-05	-0.000100667	-0.000100667	-0.000100667	-0.000100667
cedA_-_up	-7.99645e-07	-7.99645e-07	6.06717e-06	7.06406e-06	-7.99645e-07	-7.99645e-07	-7.99645e-07	-7.99645e-07
cfa_M_down	-1.34943e-07	-1.34943e-07	-1.34943e-07	-1.34943e-07	-1.34943e-07	-1.34943e-07	-1.34943e-07	-1.34943e-07
cfa_M_up	-1.34943e-07	-1.34943e-07	-1.34943e-07	-1.34943e-07	-1.34943e-07	-1.34943e-07	-1.34943e-07	-1.34943e-07
chaA_P_down	-1.20447e-06	-1.20447e-06	-1.20447e-06	2.32042e-06	-1.20447e-06	-1.20447e-06	-1.20447e-06	-1.20447e-06
chaA_P_up	-4.26489e-07	-4.26489e-07	1.19187e-06	1.72078e-06	-4.26489e-07	-4.26489e-07	-4.26489e-07	-4.26489e-07
chaB_R_down	-1.71257e-06	-1.71257e-06	-7.02594e-07	-1.71257e-06	-1.71257e-06	-1.71257e-06	-1.71257e-06	-1.71257e-06
chaB_R_up	-0.000662501	-0.00154018	-0.00061882	-0.000872109	-0.00125438	-0.000463419	-0.00152081	-0.00105289
chaC_P_down	0	0	0	0	0	0	0	0
chaC_P_up	0	0	0	0	0	0	0	0
chbA_-_down	-1.56604e-07	-1.56604e-07	-1.56604e-07	4.80904e-07	-1.56604e-07	-1.56604e-07	-1.56604e-07	-1.56604e-07
chbA_-_up	0	0	1.80785e-06	0	0	0	0	0
chbB_G_down	-8.08989e-06	-8.08989e-06	-5.44028e-06	-7.13363e-06	-8.08989e-06	-8.08989e-06	-8.08989e-06	-8.08989e-06
chbB_G_up	0	0	0	0	0	0	0	0
chbC_G_down	-0.000156735	-0.000156735	-6.42007e-05	-7.28515e-05	-6.46757e-05	-0.000156735	-0.000156735	-0.000123622
chbC_G_up	-0.0511911	-0.156199	-0.0196431	0.00832541	-0.133132	-0.0489197	-0.165832	-0.0279417
chbF_G_down	0	0	0	0	0	0	0	0
chbF_G_up	0	0	0	0	0	0	0	0
chbG_-_down	-2.91547e-07	-2.91547e-07	-2.91547e-07	7.67325e-07	-2.91547e-07	-2.91547e-07	-2.91547e-07	-2.91547e-07
chbG_-_up	0	0	0	0	0	0	0	0
chbR_-_down	-4.24264e-05	-4.24264e-05	-3.31723e-05	-1.71093e-05	-4.24264e-05	5.72405e-05	-4.24264e-05	-3.38526e-06
chbR_-_up	0	0	3.86682e-06	0	0	0	0	0
cheA_T_down	-1.46435e-06	-1.46435e-06	-1.46435e-06	-1.46435e-06	-1.46435e-06	-1.46435e-06	-1.46435e-06	-1.46435e-06
cheA_T_up	-1.42102e-06	-1.42102e-06	1.49266e-06	-1.42102e-06	-1.42102e-06	-1.42102e-06	-1.42102e-06	-1.42102e-06
cheB_T_down	-5.08098e-07	-5.08098e-07	1.98149e-06	-5.08098e-07	-5.08098e-07	-5.08098e-07	-5.08098e-07	-5.08098e-07
cheB_T_up	0	0	0	0	0	0	0	0
cheR_T_down	-0.000114115	-8.56854e-05	-4.23773e-05	-5.20141e-05	-0.000114115	-1.44479e-05	-0.000114115	-9.75582e-05
cheR_T_up	-1.22613e-06	-1.22613e-06	-1.05138e-06	2.02429e-06	-1.22613e-06	-1.22613e-06	-1.22613e-06	-1.22613e-06
cheW_T_down	-1.34943e-07	-1.34943e-07	-1.34943e-07	-1.34943e-07	-1.34943e-07	-1.34943e-07	-1.34943e-07	-1.34943e-07
cheW_T_up	-3.51494e-07	-3.51494e-07	-5.66122e-08	-3.51494e-07	-3.51494e-07	-3.51494e-07	-3.51494e-07	-3.51494e-07
cheY_-_down	-1.34943e-07	-1.34943e-07	-1.34943e-07	-1.34943e-07	-1.34943e-07	-1.34943e-07	-1.34943e-07	-1.34943e-07
cheY_-_up	0	0	0	0	0	0	0	0
cheZ_T_down	-3.16187e-06	-3.16187e-06	-1.99188e-06	-2.07348e-06	-3.16187e-06	-3.16187e-06	-3.16187e-06	-3.16187e-06
cheZ_T_up	-4.26489e-07	-4.26489e-07	3.94941e-06	-4.26489e-07	-4.26489e-07	-4.26489e-07	-4.26489e-07	-4.26489e-07
chiA_-_down	-1.24312e-05	-1.24312e-05	1.66717e-05	-1.66916e-06	-1.24312e-05	-1.24312e-05	-1.24312e-05	-1.24312e-05
chiA_-_up	-1.34943e-07	-1.34943e-07	6.98948e-07	-1.34943e-07	-1.34943e-07	-1.34943e-07	-1.34943e-07	-1.34943e-07
cho_L_down	-2.14057e-05	-2.14057e-05	-1.40451e-05	-9.07945e-06	-2.14057e-05	-2.14057e-05	-2.14057e-05	-2.14057e-05
cho_L_up	0	0	0	0	0	0	0	0
chpA_T_down	-8.17889e-05	-8.17889e-05	-2.20086e-05	-2.67559e-05	3.01894e-06	-3.20895e-05	-8.17889e-05	-8.17889e-05
chpA_T_up	-1.34943e-07	-1.34943e-07	-1.34943e-07	-1.34943e-07	-1.34943e-07	-1.34943e-07	-1.34943e-07	-1.34943e-07
chpB_T_down	0	0	1.40071e-07	3.33515e-07	0	0	0	0
chpB_T_up	0	0	0	0	0	0	0	0
chpR_T_down	4.4517e-05	-0.000237354	-0.000102608	-0.000199273	-0.000247967	-0.000151836	-0.000328875	-0.000121959
chpR_T_up	0	0	0	0	0	0	0	0
chpS_T_down	-6.31357e-05	-6.31357e-05	-8.53909e-06	-1.47716e-05	-6.31357e-05	-6.31357e-05	-6.31357e-05	1.6892e-05
chpS_T_up	0	0	0	0	0	0	0	0
cirA_P_down	0.000736222	-0.000281932	-0.000121601	-0.000144017	-0.000194888	-0.000182265	-0.000281932	-0.000144361
cirA_P_up	0	0	0	0	0	0	0	0
citC_C_down	0	0	3.49513e-07	0	0	0	0	0
citC_C_up	-1.34943e-07	-1.34943e-07	-1.34943e-07	-1.34943e-07	-1.34943e-07	-1.34943e-07	-1.34943e-07	-1.34943e-07
citD_C_down	0	0	0	0	0	0	0	0
citD_C_up	0	0	0	0	0	0	0	0
citE_G_down	-6.65879e-06	-6.65879e-06	-2.87786e-06	1.61152e-06	-6.65879e-06	-6.65879e-06	-6.65879e-06	-6.65879e-06
citE_G_up	0	0	0	0	0	0	0	0
citF_C_down	-0.000112214	-0.000112214	-8.94456e-05	-5.51805e-05	-0.000112214	-1.66233e-06	-0.000112214	-0.000112214
citF_C_up	-6.64702e-07	-6.64702e-07	1.39709e-07	-2.71943e-08	-6.64702e-07	-6.64702e-07	-6.64702e-07	-6.64702e-07
citG_H_down	-1.34943e-07	-1.34943e-07	-1.34943e-07	-1.34943e-07	-1.34943e-07	-1.34943e-07	-1.34943e-07	-1.34943e-07
citG_H_up	-8.52979e-07	-8.52979e-07	6.26636e-07	-8.52979e-07	-8.52979e-07	-8.52979e-07	-8.52979e-07	-8.52979e-07
citT_P_down	-5.61432e-07	-5.61432e-07	1.17648e-07	1.07662e-06	-5.61432e-07	-5.61432e-07	-5.61432e-07	-5.61432e-07
citT_P_up	0	0	0	0	0	0	0	0
citX_I_down	0	0	0	0	0	0	0	0
citX_I_up	0	0	0	0	0	0	0	0
clcA_P_down	-2.91043e-06	-2.91043e-06	6.09084e-07	-2.91043e-06	-2.91043e-06	-2.91043e-06	-2.91043e-06	-2.91043e-06
clcA_P_up	0	0	0	1.05887e-06	0	0	0	0
clcB_P_down	0.000253754	-0.000264649	-0.00012844	-0.00013797	-0.000264649	-5.49674e-05	-0.000264649	-0.000145581
clcB_P_up	-0.000300024	-0.000300024	-0.000174243	-1.71344e-05	-0.000300024	-0.000250324	-0.000221958	-4.27572e-05
cld_M_down	-1.34943e-07	-1.34943e-07	-1.34943e-07	2.86422e-07	-1.34943e-07	-1.34943e-07	-1.34943e-07	-1.34943e-07
cld_M_up	0	0	1.01518e-06	0	0	0	0	0
clpA_O_down	-1.65144e-05	-1.65144e-05	-7.77944e-06	-1.06409e-05	-1.65144e-05	-1.65144e-05	-1.65144e-05	-1.65144e-05
clpA_O_up	0	0	0	0	0	0	0	0
clpB_O_down	-7.79652e-06	-7.79652e-06	-1.40721e-06	-5.78139e-06	-7.79652e-06	-7.79652e-06	-7.79652e-06	-7.79652e-06
clpB_O_up	0.000857263	-5.96754e-05	1.34726e-05	1.40983e-05	-1.97792e-05	0.000100575	-3.77773e-05	-2.46168e-05
clpP_U_down	-1.61591e-06	-1.61591e-06	4.7341e-07	-1.61591e-06	-1.61591e-06	-1.61591e-06	-1.61591e-06	-1.61591e-06
clpP_U_up	0	0	0	0	0	0	0	0
clpS_-_down	0	0	0	0	0	0	0	0
clpS_-_up	0	0	0	0	0	0	0	0
clpX_O_down	0	0	0	0	0	0	0	0
clpX_O_up	0	0	0	0	0	0	0	0
cls_I_down	0	0	0	0	0	0	0	0
cls_I_up	0	0	4.54898e-07	0	0	0	0	0
cmk_F_down	-6.64702e-07	-6.64702e-07	1.76072e-06	-6.64702e-07	-6.64702e-07	-6.64702e-07	-6.64702e-07	-6.64702e-07
cmk_F_up	0	0	0	0	0	0	0	0
cmoA_R_down	-1.6843e-06	-1.6843e-06	-1.6843e-06	-1.36554e-06	-1.6843e-06	-1.6843e-06	-1.6843e-06	-1.6843e-06
cmoA_R_up	-9.34587e-07	-9.34587e-07	7.03714e-07	-2.82319e-07	-9.34587e-07	-9.34587e-07	-9.34587e-07	-9.34587e-07
cmoB_-_down	-3.18032e-06	-3.18032e-06	-7.93564e-07	-1.13566e-06	-3.18032e-06	-3.18032e-06	-3.18032e-06	-3.18032e-06
cmoB_-_up	-5.08098e-07	-5.08098e-07	-5.08098e-07	-5.08098e-07	-5.08098e-07	-5.08098e-07	-5.08098e-07	-5.08098e-07
cmr_-_down	-2.91547e-07	-2.91547e-07	1.16679e-06	1.30222e-06	-2.91547e-07	-2.91547e-07	-2.91547e-07	-2.91547e-07
cmr_-_up	-2.91547e-07	-2.91547e-07	-2.91547e-07	-2.91547e-07	-2.91547e-07	-2.91547e-07	-2.91547e-07	-2.91547e-07
cmtA_G_down	-2.54356e-05	-2.54356e-05	-1.06218e-05	1.54971e-06	-2.54356e-05	-2.54356e-05	-2.54356e-05	-8.87904e-06
cmtA_G_up	0	0	0	0	0	0	0	0
cmtB_T_down	-6.43041e-07	-6.43041e-07	-4.68284e-07	-6.43041e-07	-6.43041e-07	-6.43041e-07	-6.43041e-07	-6.43041e-07
cmtB_T_up	-9.34587e-07	-9.34587e-07	4.90618e-06	1.53807e-07	-9.34587e-07	-9.34587e-07	-9.34587e-07	-9.34587e-07
cnu_-_down	-1.68442e-05	-1.68442e-05	-7.58201e-06	-6.76329e-06	-1.68442e-05	-1.68442e-05	-1.68442e-05	-1.68442e-05
cnu_-_up	-7.99645e-07	-7.99645e-07	1.80874e-06	2.01465e-06	-7.99645e-07	-7.99645e-07	-7.99645e-07	-7.99645e-07
coaA_H_down	-5.16938e-06	-5.16938e-06	-2.36109e-06	-5.16938e-06	-5.16938e-06	-5.16938e-06	-5.16938e-06	-5.16938e-06
coaA_H_up	-2.95154e-05	-2.95154e-05	-2.10302e-05	-1.37335e-05	-2.95154e-05	-2.95154e-05	-2.95154e-05	-2.95154e-05
coaD_H_down	-1.95078e-06	-1.95078e-06	-7.47435e-07	-5.28875e-07	-1.95078e-06	-1.95078e-06	-1.95078e-06	1.46058e-05
coaD_H_up	0	0	0	0	0	0	0	0
coaE_H_down	0	0	0	0	0	0	0	0
coaE_H_up	0	0	0	0	0	0	0	0
cobB_K_down	-8.37931e-07	-8.37931e-07	8.1511e-07	-8.37931e-07	-8.37931e-07	-8.37931e-07	-8.37931e-07	-8.37931e-07
cobB_K_up	0	0	0	0	0	0	0	0
cobC_G_down	0	0	0	0	0	0	0	0
cobC_G_up	0	0	0	0	0	0	0	0
cobS_H_down	-9.84736e-06	-9.84736e-06	-7.8929e-06	-6.4546e-06	-9.84736e-06	-9.84736e-06	-9.84736e-06	-9.84736e-06
cobS_H_up	0	0	0	0	0	0	0	0
cobT_H_down	-2.81038e-06	-2.81038e-06	-1.42141e-06	-2.0555e-06	-2.81038e-06	-2.81038e-06	-2.81038e-06	-2.81038e-06
cobT_H_up	0	0	0	7.54879e-07	0	0	0	0
cobU_H_down	-1.56604e-07	-1.56604e-07	-1.56604e-07	-1.56604e-07	-1.56604e-07	-1.56604e-07	-1.56604e-07	-1.56604e-07
cobU_H_up	0	0	0	0	0	0	0	0
codA_R_down	-1.78757e-06	-1.78757e-06	1.41741e-07	-1.78757e-06	-1.78757e-06	-1.78757e-06	-1.78757e-06	-1.78757e-06
codA_R_up	0	0	0	0	0	0	0	0
codB_F_down	-0.000263223	-0.000263223	-0.00013702	-0.000128703	-0.000263223	-0.000163556	-0.000177114	-0.00020568
codB_F_up	0	0	0	0	0	0	0	0
cof_R_down	0	0	2.94882e-07	0	0	0	0	0
cof_R_up	-5.08098e-07	-5.08098e-07	-5.08098e-07	-5.08098e-07	-5.08098e-07	-5.08098e-07	-5.08098e-07	-5.08098e-07
copA_P_down	-0.0026994	-0.00440404	-0.0022522	-0.00262289	-0.00421237	-0.0008437	-0.0044766	-0.00324022
copA_P_up	0	0	0	0	0	0	0	0
corA_P_down	-2.02578e-06	-2.02578e-06	-1.52146e-06	-1.70702e-06	-2.02578e-06	-2.02578e-06	-2.02578e-06	-2.02578e-06
corA_P_up	0	0	0	0	0	0	0	0
cpdA_R_down	-2.00412e-06	-2.00412e-06	-1.03016e-06	-1.6706e-06	-2.00412e-06	-2.00412e-06	-2.00412e-06	-2.00412e-06
cpdA_R_up	0	0	0	0	0	0	0	0
cpdB_F_down	-7.39697e-07	-7.39697e-07	9.54565e-07	-7.39697e-07	-7.39697e-07	-7.39697e-07	-7.39697e-07	-7.39697e-07
cpdB_F_up	0	0	1.93318e-06	0	0	0	0	0
cpsB_G_down	-1.34943e-07	-1.34943e-07	1.94624e-07	1.98572e-07	-1.34943e-07	-1.34943e-07	-1.34943e-07	-1.34943e-07
cpsB_G_up	0	0	0	0	0	0	0	0
cpsG_G_down	-0.000358581	-0.000358581	-0.000220117	-0.000210042	-0.000358581	-0.000248298	-0.000272472	-0.000219065
cpsG_G_up	-1.87919e-06	-1.87919e-06	-1.87919e-06	-1.87919e-06	-1.87919e-06	-1.87919e-06	-1.87919e-06	-1.87919e-06
cpxA_T_down	-5.61432e-07	-5.61432e-07	1.10768e-06	-5.61432e-07	-5.61432e-07	-5.61432e-07	-5.61432e-07	-5.61432e-07
cpxA_T_up	-1.56604e-07	-1.56604e-07	-1.56604e-07	-1.56604e-07	-1.56604e-07	-1.56604e-07	-1.56604e-07	-1.56604e-07
cpxP_P_down	-0.000372878	0.000408923	0.000134912	-3.76836e-05	-0.000231436	-0.000212628	-0.000372878	9.38479e-06
cpxP_P_up	-1.34943e-07	-1.34943e-07	-1.34943e-07	9.3869e-07	-1.34943e-07	-1.34943e-07	-1.34943e-07	-1.34943e-07
cpxR_K_down	-1.8187e-05	-1.8187e-05	-1.01511e-05	-1.23975e-05	-1.8187e-05	-1.8187e-05	-1.8187e-05	-1.8187e-05
cpxR_K_up	-1.09119e-06	-1.09119e-06	-8.25446e-08	-1.09119e-06	-1.09119e-06	-1.09119e-06	-1.09119e-06	-1.09119e-06
crcB_D_down	-0.000317442	-0.000289013	-0.000131576	-0.000134018	-0.000317442	8.09568e-05	-0.000295544	-0.000224841
crcB_D_up	0	0	0	0	0	0	0	0
creA_-_down	-7.77983e-07	-7.77983e-07	8.61648e-07	-3.78651e-08	-7.77983e-07	-7.77983e-07	-7.77983e-07	-7.77983e-07
creA_-_up	-2.91547e-07	-2.91547e-07	-2.91547e-07	2.72072e-08	-2.91547e-07	-2.91547e-07	-2.91547e-07	-2.91547e-07
creB_K_down	0	0	0	0	0	0	0	0
creB_K_up	0	0	0	0	0	0	0	0
creC_T_down	-4.26489e-07	-4.26489e-07	-4.26489e-07	-4.26489e-07	-4.26489e-07	-4.26489e-07	-4.26489e-07	-4.26489e-07
creC_T_up	-4.26489e-07	-4.26489e-07	1.03839e-06	-4.26489e-07	-4.26489e-07	-4.26489e-07	-4.26489e-07	-4.26489e-07
creD_-_down	-2.91547e-07	-2.91547e-07	-2.91547e-07	1.08608e-06	-2.91547e-07	-2.91547e-07	-2.91547e-07	-2.91547e-07
creD_-_up	-9.12926e-07	-9.12926e-07	6.33288e-06	-5.94172e-07	-9.12926e-07	-9.12926e-07	-9.12926e-07	-9.12926e-07
crl_-_down	-1.06919e-05	-1.06919e-05	-3.12994e-06	-4.54317e-06	-1.06919e-05	-1.06919e-05	-1.06919e-05	-1.06919e-05
crl_-_up	-1.56604e-07	-1.56604e-07	-1.56604e-07	-1.56604e-07	-1.56604e-07	-1.56604e-07	-1.56604e-07	-1.56604e-07
crp_T_down	0	0	1.40071e-07	0	0	0	0	0
crp_T_up	0	0	0	0	0	0	0	0
crr_-_down	-1.05522e-05	-1.05522e-05	-8.52967e-06	-2.79107e-06	-1.05522e-05	-1.05522e-05	-1.05522e-05	6.0044e-06
crr_-_up	0	0	0	0	0	0	0	0
csdA_E_down	-7.99984e-06	-7.99984e-06	8.62112e-07	6.64938e-06	-7.99984e-06	-7.99984e-06	-7.99984e-06	-7.99984e-06
csdA_E_up	-2.91547e-07	-2.91547e-07	2.82549e-06	-2.91547e-07	-2.91547e-07	-2.91547e-07	-2.91547e-07	-2.91547e-07
csdE_R_down	0	0	1.35949e-06	0	0	0	0	0
csdE_R_up	0	0	2.94882e-07	0	0	0	0	0
csgA_-_down	-1.42102e-06	-1.42102e-06	-1.42102e-06	-1.42102e-06	-1.42102e-06	-1.42102e-06	-1.42102e-06	-1.42102e-06
csgA_-_up	-9.6626e-07	-9.6626e-07	3.89834e-06	2.38293e-06	-9.6626e-07	-9.6626e-07	-9.6626e-07	2.15183e-05
csgB_-_down	-0.000184827	-0.000184827	-5.51621e-05	-9.20251e-05	-0.000184827	7.53586e-05	-0.000184827	-9.61165e-05
csgB_-_up	0	0	0	7.54879e-07	0	0	0	0
csgC_-_down	-0.000382238	-0.000382238	-0.000181718	-0.000153801	-0.000382238	-0.000382238	-0.000382238	-0.000230148
csgC_-_up	-4.26489e-07	-4.26489e-07	2.84091e-08	-4.26489e-07	-4.26489e-07	-4.26489e-07	-4.26489e-07	-4.26489e-07
csgD_K_down	-0.000376275	-0.000353002	-0.000163477	-0.000166544	-0.000329127	-5.6041e-05	-0.000324434	-0.000162658
csgD_K_up	0	0	0	7.40118e-07	0	0	0	0
csgE_-_down	-3.85163e-06	-3.85163e-06	-2.12656e-06	4.22822e-06	-3.85163e-06	-3.85163e-06	-3.85163e-06	-3.85163e-06
csgE_-_up	-7.35091e-05	-7.35091e-05	-1.27487e-05	5.33498e-06	-2.85976e-05	-7.35091e-05	-7.35091e-05	-5.5007e-05
csgF_-_down	-4.99616e-06	-4.99616e-06	-1.53052e-08	3.57248e-07	-4.99616e-06	-4.99616e-06	-4.99616e-06	-4.99616e-06
csgF_-_up	-5.08098e-07	-5.08098e-07	1.67487e-06	1.63917e-06	-5.08098e-07	-5.08098e-07	-5.08098e-07	-5.08098e-07
csgG_M_down	-6.64702e-07	-6.64702e-07	-1.75118e-07	-6.64702e-07	-6.64702e-07	-6.64702e-07	-6.64702e-07	-6.64702e-07
csgG_M_up	0	0	1.29012e-06	1.48024e-06	0	0	0	0
csiD_-_down	-8.96301e-07	-8.96301e-07	7.03439e-07	1.62571e-07	-8.96301e-07	-8.96301e-07	-8.96301e-07	-8.96301e-07
csiD_-_up	0	0	1.33821e-06	0	0	0	0	0
csiE_K_down	-3.00169e-05	-1.58758e-06	-1.66241e-05	-1.69108e-05	-3.00169e-05	6.965e-05	-3.00169e-05	-3.00169e-05
csiE_K_up	-6.43041e-07	-6.43041e-07	-6.43041e-07	-6.43041e-07	-6.43041e-07	-6.43041e-07	-6.43041e-07	-6.43041e-07
csiR_K_down	9.45021e-05	-0.00071729	-0.000332192	-0.000347727	-0.00078254	0.00015049	-0.000822436	-0.000479214
csiR_K_up	0	0	4.52816e-06	3.33515e-07	0	0	0	0
cspA_-_down	-0.000419686	-0.000856216	-0.000433732	-0.000482656	-0.000843794	-0.000329203	-0.000752016	-0.000576273
cspA_-_up	0.000273463	-0.000120452	-5.51801e-05	-1.12516e-05	-0.000143725	-0.000143725	-0.000109456	-9.0164e-05
cspB_-_down	-1.34943e-07	-1.34943e-07	-1.34943e-07	-1.34943e-07	-1.34943e-07	-1.34943e-07	-1.34943e-07	-1.34943e-07
cspB_-_up	0	0	0	0	0	0	0	0
cspC_-_down	-2.69885e-07	-2.69885e-07	-2.69885e-07	-2.69885e-07	-2.69885e-07	-2.69885e-07	-2.69885e-07	-2.69885e-07
cspC_-_up	-1.34943e-07	-1.34943e-07	-1.34943e-07	-1.34943e-07	-1.34943e-07	-1.34943e-07	-1.34943e-07	-1.34943e-07
cspD_-_down	-1.1728e-06	-1.1728e-06	1.06031e-08	-8.54046e-07	-1.1728e-06	-1.1728e-06	-1.1728e-06	-1.1728e-06
cspD_-_up	0	0	0	6.37508e-07	0	0	0	0
cspE_-_down	0.000694723	-0.000941305	-0.000270033	-0.000402175	-0.00120047	-0.00063202	-0.00117467	-0.000633051
cspE_-_up	0.000312237	-0.000182893	6.82461e-05	-2.57185e-06	-0.000161254	0.000485073	-0.000206166	-7.4523e-05
cspF_-_down	-2.66882e-06	-2.66882e-06	-1.53484e-06	-1.3938e-06	-2.66882e-06	-2.66882e-06	-2.66882e-06	-2.66882e-06
cspF_-_up	0	0	2.96444e-06	4.21364e-07	0	0	0	0
cspG_-_down	-2.05745e-06	-2.05745e-06	-8.93994e-07	4.23329e-07	-2.05745e-06	-2.05745e-06	-2.05745e-06	-2.05745e-06
cspG_-_up	-1.34943e-07	-1.34943e-07	1.98681e-08	-1.34943e-07	-1.34943e-07	-1.34943e-07	-1.34943e-07	-1.34943e-07
cspH_-_down	-2.58721e-06	-2.58721e-06	1.67783e-07	-2.58721e-06	-2.58721e-06	-2.58721e-06	-2.58721e-06	-2.58721e-06
cspH_-_up	-4.26489e-07	-4.26489e-07	2.42735e-06	2.11018e-07	-4.26489e-07	-4.26489e-07	-4.26489e-07	-4.26489e-07
cspI_-_down	-2.69885e-07	-2.69885e-07	-2.69885e-07	-2.69885e-07	-2.69885e-07	-2.69885e-07	-2.69885e-07	-2.69885e-07
cspI_-_up	-5.89907e-06	2.25302e-05	-3.65106e-06	-4.08532e-06	-5.89907e-06	-5.89907e-06	-5.89907e-06	-5.89907e-06
csrA_-_down	-1.34943e-07	-1.34943e-07	-1.34943e-07	-1.34943e-07	-1.34943e-07	-1.34943e-07	-1.34943e-07	-1.34943e-07
csrA_-_up	0	0	6.7908e-07	0	0	0	0	0
csrD_-_down	0	0	0	0	0	0	0	0
csrD_-_up	-1.09119e-06	-1.09119e-06	1.24226e-06	-7.72437e-07	-1.09119e-06	-1.09119e-06	-1.09119e-06	-1.09119e-06
cstA_T_down	-1.37906e-05	-1.37906e-05	-6.77905e-06	-4.20172e-06	-1.37906e-05	4.67934e-05	-1.37906e-05	-1.37906e-05
cstA_T_up	-4.86437e-07	-4.86437e-07	-4.86437e-07	-4.86437e-07	-4.86437e-07	-4.86437e-07	-4.86437e-07	-4.86437e-07
cueO_Q_down	-0.00021267	-0.000189398	-6.19188e-05	-7.27283e-05	-0.00021267	-0.000113003	-0.000190772	-0.000101475
cueO_Q_up	-2.44723e-06	-2.44723e-06	6.48676e-06	-1.11317e-06	-2.44723e-06	-2.44723e-06	-2.44723e-06	-2.44723e-06
cueR_K_down	-9.87921e-07	-9.87921e-07	-9.87921e-07	-6.69167e-07	-9.87921e-07	-9.87921e-07	-9.87921e-07	-9.87921e-07
cueR_K_up	-8.59592e-07	-8.59592e-07	-6.03869e-08	3.39137e-06	-8.59592e-07	-8.59592e-07	-8.59592e-07	-8.59592e-07
cusA_-_down	0.000547092	-0.000611942	7.78203e-05	-4.51806e-05	-0.000687894	-0.00034873	-0.000945669	-0.000327451
cusA_-_up	0	0	0	0	0	0	0	0
cusB_M_down	-1.09119e-06	-1.09119e-06	-1.09119e-06	-1.09119e-06	-1.09119e-06	-1.09119e-06	-1.09119e-06	-1.09119e-06
cusB_M_up	-7.77983e-07	-7.77983e-07	1.61293e-07	-4.59229e-07	-7.77983e-07	-7.77983e-07	-7.77983e-07	-7.77983e-07
cusC_U_down	-2.98937e-05	-2.98937e-05	-6.1686e-06	-8.56798e-06	-2.98937e-05	-2.98937e-05	-2.98937e-05	-2.98937e-05
cusC_U_up	-2.73465e-05	-2.73465e-05	-4.9509e-06	-1.026e-05	-2.73465e-05	-2.73465e-05	-2.73465e-05	-2.73465e-05
cusF_S_down	0	0	0	0	0	0	0	0
cusF_S_up	0	0	0	0	0	0	0	0
cusR_K_down	0	0	0	6.37508e-07	0	0	0	0
cusR_K_up	-4.41149e-06	-4.41149e-06	-4.41149e-06	1.23805e-05	-4.41149e-06	-4.41149e-06	-4.41149e-06	-4.41149e-06
cusS_T_down	-1.69091e-06	-1.69091e-06	1.91519e-07	-1.69091e-06	-1.69091e-06	-1.69091e-06	-1.69091e-06	-1.69091e-06
cusS_T_up	-1.56604e-07	-1.56604e-07	-1.56604e-07	-1.56604e-07	-1.56604e-07	-1.56604e-07	-1.56604e-07	-1.56604e-07
cutA_P_down	-9.89101e-05	-9.89101e-05	-2.65022e-05	2.42604e-05	-9.89101e-05	-3.83261e-05	-9.89101e-05	-5.9869e-05
cutA_P_up	-3.13208e-07	-3.13208e-07	-3.13208e-07	-3.13208e-07	-3.13208e-07	-3.13208e-07	-3.13208e-07	-3.13208e-07
cutC_P_down	-4.86437e-07	-4.86437e-07	1.89644e-06	-4.86437e-07	-4.86437e-07	-4.86437e-07	-4.86437e-07	-4.86437e-07
cutC_P_up	0	0	0	0	0	0	0	0
cvpA_-_down	-1.34943e-07	-1.34943e-07	-1.34943e-07	-1.34943e-07	-1.34943e-07	-1.34943e-07	-1.34943e-07	-1.34943e-07
cvpA_-_up	0	0	0	0	0	0	0	0
cvrA_P_down	0	0	0	0	0	0	0	0
cvrA_P_up	-1.34943e-07	-1.34943e-07	5.09452e-07	1.83811e-07	-1.34943e-07	-1.34943e-07	-1.34943e-07	-1.34943e-07
cyaA_-_down	0.000375767	-0.000466197	-5.58491e-05	-5.04981e-06	-0.000237364	-0.00043062	-0.000541171	-9.25905e-05
cyaA_-_up	-3.20859e-06	-3.20859e-06	-8.69933e-07	-2.88984e-06	-3.20859e-06	-3.20859e-06	-3.20859e-06	-3.20859e-06
cyaY_-_down	-5.61432e-07	-5.61432e-07	-5.61432e-07	3.63433e-06	-5.61432e-07	-5.61432e-07	-5.61432e-07	-5.61432e-07
cyaY_-_up	0	0	2.2346e-06	0	0	0	0	0
cybB_C_down	-0.000237126	-0.000178525	-0.000149759	-0.000125292	-0.000237126	-0.000237126	-0.000237126	-0.000150452
cybB_C_up	-5.08098e-07	-5.08098e-07	-5.08098e-07	-5.08098e-07	-5.08098e-07	-5.08098e-07	-5.08098e-07	-5.08098e-07
cycA_E_down	-1.18942e-06	-1.18942e-06	-1.18942e-06	1.65439e-06	-1.18942e-06	-1.18942e-06	-1.18942e-06	-1.18942e-06
cycA_E_up	0	0	0	0	0	0	0	0
cydA_C_down	0.0173767	0.000872638	0.0105754	0.00386556	0.300183	0.0744414	0.000295514	0.00325681
cydA_C_up	-6.43041e-07	-6.43041e-07	-6.43041e-07	-3.09526e-07	-6.43041e-07	-6.43041e-07	-6.43041e-07	-6.43041e-07
cydB_C_down	-6.43041e-07	-6.43041e-07	-6.43041e-07	7.34585e-07	-6.43041e-07	-6.43041e-07	-6.43041e-07	-6.43041e-07
cydB_C_up	0	0	5.04323e-07	0	0	0	0	0
cydC_O_down	0	0	5.94969e-07	0	0	0	0	0
cydC_O_up	0	0	4.20213e-07	1.79899e-06	0	0	0	0
cydD_O_down	-4.48151e-07	-4.48151e-07	1.51972e-06	2.91968e-07	-4.48151e-07	-4.48151e-07	-4.48151e-07	-4.48151e-07
cydD_O_up	-1.24113e-05	-1.24113e-05	-5.31114e-06	-6.07214e-06	-1.24113e-05	-1.24113e-05	-1.24113e-05	6.09074e-06
cynR_K_down	-4.6335e-05	-4.6335e-05	-1.81719e-05	-2.69102e-05	-4.6335e-05	-4.6335e-05	-4.6335e-05	-4.6335e-05
cynR_K_up	-1.15114e-06	-1.15114e-06	-1.71606e-08	-1.15114e-06	-1.15114e-06	-1.15114e-06	-1.15114e-06	-1.15114e-06
cynS_P_down	-7.99645e-07	-7.99645e-07	-7.99645e-07	-4.47655e-08	-7.99645e-07	-7.99645e-07	-7.99645e-07	-7.99645e-07
cynS_P_up	-1.52429e-06	-1.52429e-06	3.2562e-06	-8.86786e-07	-1.52429e-06	-1.52429e-06	-1.52429e-06	-1.52429e-06
cynT_-_down	0.000235577	-0.000212471	-8.42336e-05	-0.000143728	-0.000179365	-0.000164506	-0.000264173	-0.000190073
cynT_-_up	0	0	0	0	0	0	0	0
cynX_P_down	-6.21379e-07	-6.21379e-07	-6.21379e-07	-6.21379e-07	-6.21379e-07	-6.21379e-07	-6.21379e-07	-6.21379e-07
cynX_P_up	0.000433628	-6.61225e-05	-1.65168e-05	-6.23304e-06	2.59366e-05	-6.61225e-05	-6.61225e-05	1.18683e-05
cyoA_C_down	-1.55597e-06	-1.55597e-06	-1.55597e-06	0.000475284	-1.55597e-06	-1.55597e-06	-1.55597e-06	0.000304479
cyoA_C_up	0	0	2.71244e-06	0	0	0	0	0
cyoB_C_down	-8.52979e-07	-8.52979e-07	-4.32766e-07	2.20654e-07	-8.52979e-07	-8.52979e-07	-8.52979e-07	-8.52979e-07
cyoB_C_up	0	0	0	0	0	0	0	0
cyoC_C_down	-0.000200635	-0.000200635	-9.38641e-05	-8.76614e-05	-0.000200635	-0.000150667	-0.000200635	-9.35134e-05
cyoC_C_up	-3.13211e-05	-3.13211e-05	-9.68178e-06	-6.52881e-06	-3.13211e-05	-3.13211e-05	-3.13211e-05	-3.13211e-05
cyoD_C_down	0	0	0	0	0	0	0	0
cyoD_C_up	-1.34943e-07	-1.34943e-07	-1.34943e-07	-1.34943e-07	-1.34943e-07	-1.34943e-07	-1.34943e-07	-1.34943e-07
cyoE_O_down	0	0	1.89983e-06	0	0	0	0	0
cyoE_O_up	-3.51494e-07	-3.51494e-07	-3.51494e-07	-1.79792e-08	-3.51494e-07	-3.51494e-07	-3.51494e-07	-3.51494e-07
cysA_P_down	0	0	0	0	0	0	0	0
cysA_P_up	0	0	0	0	0	0	0	0
cysB_K_down	-1.34943e-07	-1.34943e-07	-1.34943e-07	-1.34943e-07	-1.34943e-07	-1.34943e-07	-1.34943e-07	-1.34943e-07
cysB_K_up	-1.34943e-07	-1.34943e-07	-1.34943e-07	-1.34943e-07	-1.34943e-07	-1.34943e-07	-1.34943e-07	-1.34943e-07
cysC_P_down	0	0	1.16346e-06	0	0	0	0	0
cysC_P_up	0	0	0	0	0	0	0	0
cysD_H_down	-1.34943e-07	-1.34943e-07	-1.34943e-07	5.02565e-07	-1.34943e-07	-1.34943e-07	-1.34943e-07	-1.34943e-07
cysD_H_up	0	0	0	0	0	0	0	0
cysE_E_down	-2.91547e-07	-2.91547e-07	1.13864e-06	-2.91547e-07	-2.91547e-07	-2.91547e-07	-2.91547e-07	-2.91547e-07
cysE_E_up	0	0	0	7.40118e-07	0	0	0	0
cysG_H_down	-1.71257e-06	-1.71257e-06	1.5268e-06	-1.71257e-06	-1.71257e-06	-1.71257e-06	-1.71257e-06	-1.71257e-06
cysG_H_up	-9.56249e-07	-9.56249e-07	1.00641e-06	-5.34884e-07	-9.56249e-07	-9.56249e-07	-9.56249e-07	-9.56249e-07
cysH_H_down	-1.56604e-07	-1.56604e-07	-1.56604e-07	-1.56604e-07	-1.56604e-07	-1.56604e-07	-1.56604e-07	-1.56604e-07
cysH_H_up	-4.26489e-07	-4.26489e-07	-4.26489e-07	-4.26489e-07	-4.26489e-07	-4.26489e-07	-4.26489e-07	-4.26489e-07
cysI_P_down	-0.000199244	-9.40986e-05	-6.51263e-05	-5.87818e-05	-0.000199244	7.1558e-05	-0.000143077	-0.000199244
cysI_P_up	0	0	0	0	0	0	0	0
cysJ_P_down	-1.44772e-06	-1.44772e-06	2.36128e-07	-2.71478e-07	-1.44772e-06	-1.44772e-06	-1.44772e-06	-1.44772e-06
cysJ_P_up	0	0	0	3.18754e-07	0	0	0	0
cysK_E_down	-1.18281e-06	-1.18281e-06	3.75708e-07	-1.18281e-06	-1.18281e-06	-1.18281e-06	-1.18281e-06	-1.18281e-06
cysK_E_up	0	0	0	0	0	0	0	0
cysM_E_down	-0.000175754	-0.000129209	-8.44652e-05	-2.09293e-05	-0.000175754	-0.000126054	-0.000153856	-0.000142641
cysM_E_up	0	0	0	7.54879e-07	0	0	0	0
cysN_P_down	-6.65492e-05	-6.65492e-05	-2.09339e-05	-3.88104e-05	-6.65492e-05	-6.65492e-05	-6.65492e-05	-2.55626e-05
cysN_P_up	0	0	0	0	0	0	0	0
cysP_P_down	-3.66591e-05	-3.66591e-05	2.68911e-05	7.46329e-07	-3.66591e-05	1.30402e-05	-3.66591e-05	4.14231e-05
cysP_P_up	0	0	0	0	0	0	0	0
cysQ_P_down	-8.96301e-07	-8.96301e-07	-6.0142e-07	-5.77547e-07	-8.96301e-07	-8.96301e-07	-8.96301e-07	-8.96301e-07
cysQ_P_up	-2.91547e-07	-2.91547e-07	-2.91547e-07	-2.91547e-07	-2.91547e-07	-2.91547e-07	-2.91547e-07	-2.91547e-07
cysS_J_down	-1.34943e-07	-1.34943e-07	3.89326e-07	-1.34943e-07	-1.34943e-07	-1.34943e-07	-1.34943e-07	-1.34943e-07
cysS_J_up	0	0	1.80918e-06	0	0	0	0	0
cysU_O_down	-1.43904e-05	-1.43904e-05	-7.5956e-06	-3.22177e-06	-1.43904e-05	-1.43904e-05	-1.43904e-05	-1.43904e-05
cysU_O_up	0	0	0	0	0	0	0	0
cysW_P_down	0	0	0	0	0	0	0	0
cysW_P_up	0	0	0	0	0	0	0	0
cysZ_E_down	-1.20447e-06	-1.20447e-06	-7.6952e-07	-1.20447e-06	-1.20447e-06	-1.20447e-06	-1.20447e-06	-1.20447e-06
cysZ_E_up	-9.12926e-07	-9.12926e-07	-9.12926e-07	-9.12926e-07	-9.12926e-07	-9.12926e-07	-9.12926e-07	-9.12926e-07
cytR_K_down	0	0	0	0	0	0	0	0
cytR_K_up	0	0	0	0	0	0	0	0
dacA_M_down	-7.39697e-07	-7.39697e-07	-7.39697e-07	-7.39697e-07	-7.39697e-07	-7.39697e-07	-7.39697e-07	-7.39697e-07
dacA_M_up	-2.28062e-06	-2.28062e-06	5.21143e-07	6.3629e-07	-2.28062e-06	-2.28062e-06	-2.28062e-06	-2.28062e-06
dacB_M_down	-3.04197e-06	-3.04197e-06	5.94786e-06	-1.63483e-06	-3.04197e-06	-3.04197e-06	-3.04197e-06	-3.04197e-06
dacB_M_up	-2.69885e-07	-2.69885e-07	-2.69885e-07	1.51479e-07	-2.69885e-07	-2.69885e-07	-2.69885e-07	-2.69885e-07
dacC_M_down	-6.64702e-07	-6.64702e-07	3.00529e-06	-6.64702e-07	-6.64702e-07	-6.64702e-07	-6.64702e-07	-6.64702e-07
dacC_M_up	-3.51494e-07	-3.51494e-07	8.11963e-07	-3.51494e-07	-3.51494e-07	-3.51494e-07	-3.51494e-07	-3.51494e-07
dacD_M_down	0	0	0	0	0	0	0	0
dacD_M_up	-3.41466e-05	1.92973e-05	-1.05533e-05	-1.65067e-05	-3.41466e-05	-3.41466e-05	-3.41466e-05	-1.75901e-05
dadA_E_down	-1.56604e-07	-1.56604e-07	-1.56604e-07	-1.56604e-07	-1.56604e-07	-1.56604e-07	-1.56604e-07	-1.56604e-07
dadA_E_up	0	0	0	0	0	0	0	0
dadX_M_down	-4.22433e-05	-4.22433e-05	-1.1862e-05	-9.21332e-06	-4.22433e-05	-4.22433e-05	-4.22433e-05	-5.23917e-06
dadX_M_up	-3.13208e-07	-3.13208e-07	2.33119e-06	-3.13208e-07	-3.13208e-07	-3.13208e-07	-3.13208e-07	-3.13208e-07
dam_L_down	0	0	0	0	0	0	0	0
dam_L_up	0	0	0	0	0	0	0	0
damX_S_down	-8.21306e-07	-8.21306e-07	-8.21306e-07	-4.87791e-07	-8.21306e-07	-8.21306e-07	-8.21306e-07	-8.21306e-07
damX_S_up	0	0	2.78181e-06	0	0	0	0	0
dapA_M_down	-0.000664318	-0.000635888	-0.000217819	-0.000172264	-0.000624421	-0.00014475	-0.00055631	-0.000288701
dapA_M_up	-1.56604e-07	-1.56604e-07	-1.56604e-07	-1.56604e-07	-1.56604e-07	-1.56604e-07	-1.56604e-07	-1.56604e-07
dapB_E_down	-3.90913e-05	-3.90913e-05	2.16641e-05	6.361e-05	-3.90913e-05	-3.90913e-05	-3.90913e-05	-2.05893e-05
dapB_E_up	0	0	0	0	0	0	0	0
dapD_E_down	-1.34943e-07	-1.34943e-07	-1.34943e-07	-1.34943e-07	-1.34943e-07	-1.34943e-07	-1.34943e-07	-1.34943e-07
dapD_E_up	0	0	1.81439e-06	0	0	0	0	0
dapE_E_down	-5.83093e-07	-5.83093e-07	-5.83093e-07	-5.83093e-07	-5.83093e-07	-5.83093e-07	-5.83093e-07	-5.83093e-07
dapE_E_up	0	0	0	0	0	0	0	0
dapF_E_down	-0.000160994	-0.000160994	-7.55265e-05	2.37696e-05	-0.000160994	-0.000160994	-0.000160994	4.47483e-05
dapF_E_up	-0.000195444	-0.000165273	-2.19599e-06	4.85006e-05	-0.0001084	3.62157e-06	-0.000195444	-6.58379e-05
dbpA_J_down	-0.000317389	-0.000294116	-0.000159777	-0.000145159	-0.000270241	-0.000267689	-0.000209381	-0.000181855
dbpA_J_up	0	0	9.95237e-07	0	0	0	0	0
dcd_F_down	-1.34943e-07	-1.34943e-07	1.53937e-06	5.02565e-07	-1.34943e-07	-1.34943e-07	-1.34943e-07	-1.34943e-07
dcd_F_up	0	0	0	0	0	0	0	0
dcm_L_down	-9.09189e-05	-9.09189e-05	-5.7114e-05	-3.76027e-05	-9.09189e-05	-3.03349e-05	-9.09189e-05	-1.68192e-05
dcm_L_up	-5.08098e-07	-5.08098e-07	1.02482e-06	-1.74583e-07	-5.08098e-07	-5.08098e-07	-5.08098e-07	-5.08098e-07
dcp_E_down	-5.61432e-07	-5.61432e-07	-5.61432e-07	-5.61432e-07	-5.61432e-07	-5.61432e-07	-5.61432e-07	-5.61432e-07
dcp_E_up	0	0	0	1.05887e-06	0	0	0	0
dcrB_-_down	0	0	0	0	0	0	0	0
dcrB_-_up	0	0	0	0	0	0	0	0
dctA_C_down	-1.79418e-06	-1.79418e-06	-1.2339e-06	-1.05406e-06	-1.79418e-06	-1.79418e-06	-1.79418e-06	-1.79418e-06
dctA_C_up	-0.000103013	-0.000103013	4.19815e-05	-1.39114e-05	-6.31166e-05	4.60851e-05	-0.000103013	-6.79542e-05
dctR_K_down	-6.96375e-07	-6.96375e-07	4.52343e-07	6.37684e-07	-6.96375e-07	-6.96375e-07	-6.96375e-07	-6.96375e-07
dctR_K_up	-1.96583e-06	-1.96583e-06	-1.96583e-06	1.96196e-07	-1.96583e-06	-1.96583e-06	-1.96583e-06	-1.96583e-06
dcuA_R_down	-7.18036e-07	-7.18036e-07	-5.77965e-07	3.68431e-08	-7.18036e-07	-7.18036e-07	-7.18036e-07	-7.18036e-07
dcuA_R_up	-7.22684e-06	-7.22684e-06	1.27828e-06	3.97059e-06	-7.22684e-06	-7.22684e-06	-7.22684e-06	1.12752e-05
dcuB_R_down	-0.000118608	-7.20624e-05	-4.2571e-05	-4.48579e-05	-2.65485e-05	-1.89407e-05	-0.000118608	-7.36385e-05
dcuB_R_up	-2.91547e-07	-2.91547e-07	9.92036e-07	-2.91547e-07	-2.91547e-07	-2.91547e-07	-2.91547e-07	-2.91547e-07
dcuC_C_down	-3.75271e-05	-3.75271e-05	-5.75556e-06	-1.13943e-05	-3.75271e-05	-3.75271e-05	-3.75271e-05	-3.75271e-05
dcuC_C_up	0	0	0	0	0	0	0	0
dcuD_C_down	-0.00145016	-0.0011683	-0.00022194	5.49735e-05	-0.00106879	-9.44399e-05	-0.00138446	-0.000126637
dcuD_C_up	-9.34587e-07	-9.34587e-07	3.57663e-06	-6.01073e-07	-9.34587e-07	-9.34587e-07	-9.34587e-07	-9.34587e-07
dcuR_T_down	-2.69885e-07	-2.69885e-07	-2.69885e-07	-2.69885e-07	-2.69885e-07	-2.69885e-07	-2.69885e-07	-2.69885e-07
dcuR_T_up	-1.10782e-06	-1.10782e-06	-1.10782e-06	-1.10782e-06	-1.10782e-06	-1.10782e-06	-1.10782e-06	-1.10782e-06
dcuS_T_down	-1.04787e-06	-1.04787e-06	-1.04787e-06	-1.04787e-06	-1.04787e-06	-1.04787e-06	-1.04787e-06	-1.04787e-06
dcuS_T_up	-8.31317e-07	-8.31317e-07	1.65561e-06	1.08121e-06	-8.31317e-07	-8.31317e-07	-8.31317e-07	-8.31317e-07
dcyD_E_down	-3.02031e-06	-3.02031e-06	-2.74017e-06	-2.20779e-07	-3.02031e-06	-3.02031e-06	8.30889e-05	1.54818e-05
dcyD_E_up	-1.38274e-06	-1.38274e-06	-1.24267e-06	1.69198e-06	-1.38274e-06	-1.38274e-06	-1.38274e-06	-1.38274e-06
ddlA_M_down	-1.39936e-06	-1.39936e-06	-2.65385e-07	-1.39936e-06	-1.39936e-06	-1.39936e-06	-1.39936e-06	-1.39936e-06
ddlA_M_up	0	0	0	0	0	0	0	0
ddlB_M_down	-1.34943e-07	-1.34943e-07	1.94624e-07	-1.34943e-07	-1.34943e-07	-1.34943e-07	-1.34943e-07	-1.34943e-07
ddlB_M_up	0	0	0	0	0	0	0	0
ddpA_E_down	-1.20648e-05	-1.20648e-05	-1.07547e-05	-9.41217e-06	-1.20648e-05	-1.20648e-05	-1.20648e-05	6.43726e-06
ddpA_E_up	-2.94187e-05	-2.94187e-05	-5.33786e-06	-7.66067e-06	-2.94187e-05	-2.94187e-05	-2.94187e-05	-2.94187e-05
ddpB_P_down	-2.03579e-06	-2.03579e-06	-2.03579e-06	-3.3941e-07	-2.03579e-06	-2.03579e-06	-2.03579e-06	-2.03579e-06
ddpB_P_up	-1.34943e-07	-1.34943e-07	-1.34943e-07	-1.34943e-07	-1.34943e-07	-1.34943e-07	-1.34943e-07	-1.34943e-07
ddpC_P_down	-0.000218814	-0.000218814	-0.000115897	-0.000118329	-0.000218814	-0.000168847	-0.000218814	-0.000146751
ddpC_P_up	0	0	0	0	0	0	0	0
ddpD_P_down	-9.34587e-07	-9.34587e-07	-9.34587e-07	-9.34587e-07	-9.34587e-07	-9.34587e-07	-9.34587e-07	-9.34587e-07
ddpD_P_up	-4.40809e-06	-4.40809e-06	-4.40809e-06	-3.45183e-06	-4.40809e-06	-4.40809e-06	-4.40809e-06	-4.40809e-06
ddpF_P_down	-2.91547e-07	-2.91547e-07	1.57227e-06	-2.91547e-07	-2.91547e-07	-2.91547e-07	-2.91547e-07	-2.91547e-07
ddpF_P_up	0	0	6.99025e-07	0	0	0	0	0
ddpX_M_down	-3.11193e-06	-3.11193e-06	8.45079e-07	-1.0968e-06	-3.11193e-06	-3.11193e-06	-3.11193e-06	-3.11193e-06
ddpX_M_up	-2.82542e-06	-2.82542e-06	-2.23566e-06	-2.40406e-06	-2.82542e-06	-2.82542e-06	-2.82542e-06	-2.82542e-06
deaD_J_down	-1.80139e-05	-1.80139e-05	-9.86869e-06	-8.98941e-06	-1.80139e-05	3.19536e-05	-1.80139e-05	2.29727e-05
deaD_J_up	0	0	5.04323e-07	0	0	0	0	0
dedA_S_down	-4.26489e-07	-4.26489e-07	-1.46347e-07	2.11018e-07	-4.26489e-07	-4.26489e-07	-4.26489e-07	-4.26489e-07
dedA_S_up	-3.51494e-07	-3.51494e-07	3.27586e-07	2.86014e-07	-3.51494e-07	-3.51494e-07	-3.51494e-07	-3.51494e-07
dedD_S_down	0	0	0	0	0	0	0	0
dedD_S_up	0	0	0	0	0	0	0	0
def_-_down	-1.45773e-06	-1.45773e-06	1.52444e-06	1.22443e-06	-1.45773e-06	-1.45773e-06	-1.45773e-06	-1.45773e-06
def_-_up	-5.11605e-06	-5.11605e-06	-5.0644e-07	-4.88004e-07	-5.11605e-06	-5.11605e-06	-5.11605e-06	-5.11605e-06
degP_O_down	-1.34943e-07	-1.34943e-07	-1.34943e-07	-1.34943e-07	-1.34943e-07	-1.34943e-07	-1.34943e-07	-1.34943e-07
degP_O_up	0	0	1.04987e-06	0	0	0	0	0
degQ_O_down	-2.349e-06	-2.349e-06	-2.349e-06	-6.52618e-07	-2.349e-06	-2.349e-06	-2.349e-06	-2.349e-06
degQ_O_up	-1.34943e-07	-1.34943e-07	1.59939e-07	-1.34943e-07	-1.34943e-07	-1.34943e-07	-1.34943e-07	-1.34943e-07
degS_O_down	-3.82997e-06	-3.82997e-06	3.05326e-06	9.73777e-07	-3.82997e-06	-3.82997e-06	-3.82997e-06	-3.82997e-06
degS_O_up	-7.23849e-06	-7.23849e-06	-4.02478e-07	5.96386e-06	-7.23849e-06	-7.23849e-06	-7.23849e-06	9.31808e-06
deoA_F_down	-1.79418e-06	-1.79418e-06	-1.79418e-06	-1.79418e-06	-1.79418e-06	-1.79418e-06	-1.79418e-06	-1.79418e-06
deoA_F_up	-1.06953e-06	-1.06953e-06	3.91087e-06	-1.06953e-06	-1.06953e-06	-1.06953e-06	-1.06953e-06	-1.06953e-06
deoB_G_down	-3.67337e-06	-3.67337e-06	-2.36851e-06	-2.59973e-06	-3.67337e-06	-3.67337e-06	-3.67337e-06	-3.67337e-06
deoB_G_up	-0.000243889	-0.000220617	-8.05311e-05	-0.000107113	-0.000243889	-3.39392e-05	-0.000243889	-0.000192274
deoC_F_down	-0.000355417	-0.000296817	-0.000116453	-9.79051e-05	-0.000263358	-0.000256019	-0.000355417	-0.000213146
deoC_F_up	0	0	0	0	0	0	0	0
deoD_F_down	-4.17101e-05	-4.17101e-05	-3.40801e-05	-2.04574e-05	-4.17101e-05	-4.17101e-05	-4.17101e-05	-4.17101e-05
deoD_F_up	0	0	7.59314e-07	0	0	0	0	0
deoR_G_down	-0.000437002	-0.00040683	-0.000391714	-0.000259023	-0.000437002	-7.76854e-05	-0.000415104	-0.000307396
deoR_G_up	-4.48151e-07	-4.48151e-07	-4.48151e-07	-4.48151e-07	-4.48151e-07	-4.48151e-07	-4.48151e-07	-4.48151e-07
der_R_down	-1.34943e-07	-1.34943e-07	2.40662e-06	2.12969e-06	-1.34943e-07	-1.34943e-07	-1.34943e-07	-1.34943e-07
der_R_up	-2.91547e-07	-2.91547e-07	1.15859e-06	-2.91547e-07	-2.91547e-07	-2.91547e-07	-2.91547e-07	-2.91547e-07
dfp_H_down	-6.21379e-07	-6.21379e-07	-9.71104e-08	-6.21379e-07	-6.21379e-07	-6.21379e-07	-6.21379e-07	-6.21379e-07
dfp_H_up	-1.14453e-06	-1.14453e-06	-1.14453e-06	-1.14453e-06	-1.14453e-06	-1.14453e-06	-1.14453e-06	-1.14453e-06
dgkA_-_down	0.000195762	-0.000221427	4.82333e-05	9.50217e-06	-0.000221427	-0.000221427	-0.000221427	2.72483e-05
dgkA_-_up	-3.51494e-07	-3.51494e-07	8.0376e-07	-3.51494e-07	-3.51494e-07	-3.51494e-07	-3.51494e-07	-3.51494e-07
dgoA_G_down	-4.04828e-07	-4.04828e-07	-4.04828e-07	-7.13132e-08	-4.04828e-07	-4.04828e-07	-4.04828e-07	-4.04828e-07
dgoA_G_up	0	0	0	0	0	0	0	0
dgoD_R_down	-3.51494e-07	-3.51494e-07	9.8672e-07	-3.51494e-07	-3.51494e-07	-3.51494e-07	-3.51494e-07	-3.51494e-07
dgoD_R_up	-3.51494e-07	-3.51494e-07	-3.51494e-07	-3.51494e-07	-3.51494e-07	-3.51494e-07	-3.51494e-07	-3.51494e-07
dgoK_-_down	-0.000251191	-0.000227919	-9.72299e-05	-6.39075e-05	0.00053329	-0.000151524	-0.000199351	-0.000166463
dgoK_-_up	0	0	0	0	0	0	0	0
dgoR_K_down	-6.21379e-07	-6.21379e-07	-6.21379e-07	-6.21379e-07	-6.21379e-07	-6.21379e-07	-6.21379e-07	-6.21379e-07
dgoR_K_up	-8.91265e-07	-8.91265e-07	1.38658e-07	-8.91265e-07	-8.91265e-07	-8.91265e-07	-8.91265e-07	-8.91265e-07
dgoT_-_down	0	0	0	0	0	0	0	0
dgoT_-_up	0	0	0	0	0	0	0	0
dgsA_G_down	0	0	0	0	0	0	0	0
dgsA_G_up	0	0	0	0	0	0	0	0
dgt_F_down	-0.000610398	-0.000906454	-0.000313308	5.82614e-05	-0.00104176	-0.00057658	-0.0011288	-0.000197573
dgt_F_up	0	0	0	3.18754e-07	0	0	0	0
dhaK_G_down	-2.39461e-05	-2.39461e-05	-1.01749e-05	-9.48353e-06	-2.39461e-05	-2.39461e-05	-2.39461e-05	-2.39461e-05
dhaK_G_up	-1.12286e-06	-1.12286e-06	-1.63642e-07	-1.12286e-06	-1.12286e-06	-1.12286e-06	-1.12286e-06	-1.12286e-06
dhaL_G_down	-4.48151e-07	-4.48151e-07	-4.48151e-07	-4.48151e-07	-4.48151e-07	-4.48151e-07	-4.48151e-07	-4.48151e-07
dhaL_G_up	-7.99645e-07	-7.99645e-07	-7.99645e-07	-7.99645e-07	-7.99645e-07	-7.99645e-07	-7.99645e-07	-7.99645e-07
dhaM_S_down	0.000392629	-0.000107121	-1.74807e-05	-5.03579e-05	-0.000107121	0.0128568	-0.000107121	-9.05648e-05
dhaM_S_up	0	0	0	0	0	0	0	0
dhaR_K_down	-1.09119e-06	-1.09119e-06	-1.09119e-06	-1.09119e-06	-1.09119e-06	-1.09119e-06	-1.09119e-06	-1.09119e-06
dhaR_K_up	0	0	0	0	0	0	0	0
diaA_G_down	7.00929e-05	-0.000948061	1.67084e-05	-0.000326712	-0.000526801	-0.000599361	-0.000840053	-0.00036802
diaA_G_up	-1.09119e-06	-1.09119e-06	1.12157e-07	4.72786e-06	-1.09119e-06	-1.09119e-06	-1.09119e-06	1.54654e-05
dicA_K_down	-1.28478e-05	-1.28478e-05	-9.04651e-06	2.06638e-06	-1.28478e-05	-1.28478e-05	-1.28478e-05	-1.28478e-05
dicA_K_up	-1.34943e-07	-1.34943e-07	-1.34943e-07	-1.34943e-07	-1.34943e-07	-1.34943e-07	-1.34943e-07	-1.34943e-07
dicB_-_down	-8.06012e-05	-8.06012e-05	-5.56471e-05	-4.25737e-05	-8.06012e-05	-8.06012e-05	-2.53606e-06	-6.40446e-05
dicB_-_up	-1.44603e-05	1.5711e-05	-8.31309e-07	6.26764e-06	2.54359e-05	-1.44603e-05	-1.44603e-05	-1.44603e-05
dicC_-_down	0	0	0	0	0	0	0	0
dicC_-_up	-1.34943e-07	-1.34943e-07	-1.34943e-07	1.83811e-07	-1.34943e-07	-1.34943e-07	-1.34943e-07	-1.34943e-07
dinB_L_down	-3.92777e-05	-3.92777e-05	-1.70152e-05	-1.19213e-05	-3.92777e-05	-3.92777e-05	-3.92777e-05	-3.92777e-05
dinB_L_up	0	0	2.94882e-07	0	0	0	0	0
dinD_-_down	-1.86569e-05	-1.86569e-05	1.13157e-06	7.58619e-06	-1.86569e-05	-1.86569e-05	-1.86569e-05	-1.86569e-05
dinD_-_up	-1.32437e-06	-1.32437e-06	-3.3046e-07	-5.69488e-07	-1.32437e-06	-1.32437e-06	-1.32437e-06	-1.32437e-06
dinF_V_down	-0.000222977	-0.000222977	-7.42954e-05	-8.7009e-05	-0.000222977	-0.000222977	-0.000222977	-7.87602e-05
dinF_V_up	0	0	0	0	0	0	0	0
dinG_L_down	-0.000184044	-0.000184044	-5.46065e-05	-0.000113332	-0.000136897	-0.000134345	-0.000184044	-0.000167488
dinG_L_up	0	0	6.09709e-07	0	0	0	0	0
dinI_-_down	-8.59423e-05	-3.24983e-05	-2.17854e-05	-5.1069e-05	-3.87947e-05	-8.59423e-05	-8.59423e-05	-2.83991e-05
dinI_-_up	-1.34943e-07	-1.34943e-07	-1.34943e-07	-1.34943e-07	-1.34943e-07	-1.34943e-07	-1.34943e-07	-1.34943e-07
dinJ_L_down	-8.60654e-05	-6.27928e-05	-3.95198e-05	-2.31064e-05	-8.60654e-05	-8.60654e-05	-8.60654e-05	-2.65767e-05
dinJ_L_up	0	0	0	0	0	0	0	0
dinQ_C_down	0	0	0	0	0	0	0	0
dinQ_C_up	0	0	0	0	0	0	0	0
dipZ_C_down	-5.83093e-07	-5.83093e-07	5.30939e-07	1.71786e-07	-5.83093e-07	-5.83093e-07	-5.83093e-07	-5.83093e-07
dipZ_C_up	-2.14567e-06	-2.14567e-06	-1.58539e-06	-2.14567e-06	-2.14567e-06	-2.14567e-06	-2.14567e-06	-2.14567e-06
djlA_O_down	-1.34943e-07	-1.34943e-07	-1.34943e-07	6.19936e-07	-1.34943e-07	-1.34943e-07	-1.34943e-07	1.64216e-05
djlA_O_up	0	0	0	0	0	0	0	0
djlB_-_down	-1.44269e-06	-1.44269e-06	-6.78165e-07	4.58916e-07	-1.44269e-06	-1.44269e-06	-1.44269e-06	-1.44269e-06
djlB_-_up	0	0	0	0	0	0	0	0
djlC_-_down	-1.00958e-06	-1.00958e-06	-5.7463e-07	-1.00958e-06	-1.00958e-06	-1.00958e-06	-1.00958e-06	-1.00958e-06
djlC_-_up	-1.56604e-07	-1.56604e-07	-1.56604e-07	-1.56604e-07	-1.56604e-07	-1.56604e-07	-1.56604e-07	-1.56604e-07
dkgA_R_down	0	0	0	0	0	0	0	0
dkgA_R_up	0	0	0	6.52269e-07	0	0	0	0
dkgB_R_down	-3.33692e-06	-3.33692e-06	-3.33692e-06	-2.5968e-06	-3.33692e-06	-3.33692e-06	-3.33692e-06	-3.33692e-06
dkgB_R_up	-2.76044e-06	-2.76044e-06	-2.76044e-06	-1.70157e-06	-2.76044e-06	-2.76044e-06	-2.76044e-06	-2.76044e-06
dksA_T_down	-4.67797e-06	-4.67797e-06	1.09824e-05	1.36695e-07	-4.67797e-06	-4.67797e-06	-4.67797e-06	-4.67797e-06
dksA_T_up	0	0	0	0	0	0	0	0
dld_C_down	-5.83093e-07	-5.83093e-07	-4.43022e-07	-5.83093e-07	-5.83093e-07	-5.83093e-07	-5.83093e-07	-5.83093e-07
dld_C_up	-4.48151e-07	-4.48151e-07	1.53966e-06	4.22418e-06	-4.48151e-07	-4.48151e-07	-4.48151e-07	-4.48151e-07
dmsA_C_down	0	0	0	0	0	0	0	0
dmsA_C_up	0	0	0	0	0	0	0	0
dmsB_C_down	-4.26489e-07	-4.26489e-07	9.3167e-07	-4.26489e-07	-4.26489e-07	-4.26489e-07	-4.26489e-07	-4.26489e-07
dmsB_C_up	-4.48151e-07	-4.48151e-07	-4.48151e-07	-1.29397e-07	-4.48151e-07	-4.48151e-07	-4.48151e-07	-4.48151e-07
dmsC_R_down	0	0	0	0	0	0	0	0
dmsC_R_up	0	0	0	0	0	0	0	0
dmsD_R_down	-1.20447e-06	-1.20447e-06	-3.49307e-07	-1.20447e-06	-1.20447e-06	-1.20447e-06	-1.20447e-06	-1.20447e-06
dmsD_R_up	-8.59592e-07	-8.59592e-07	-8.59592e-07	-8.59592e-07	-8.59592e-07	-8.59592e-07	-8.59592e-07	-8.59592e-07
dnaA_L_down	0	0	1.00865e-06	0	0	0	0	0
dnaA_L_up	-1.90746e-06	-1.90746e-06	2.30067e-06	1.28392e-06	-1.90746e-06	-1.90746e-06	-1.90746e-06	-1.90746e-06
dnaB_L_down	0	0	0	0	0	0	0	0
dnaB_L_up	0	0	0	0	0	0	0	0
dnaC_L_down	0	0	0	9.56262e-07	0	0	0	0
dnaC_L_up	0	0	0	0	0	0	0	0
dnaE_L_down	0	0	7.4978e-07	0	0	0	0	0
dnaE_L_up	0	0	0	0	0	0	0	0
dnaG_L_down	-9.34587e-07	-9.34587e-07	-5.14374e-07	2.27155e-06	-9.34587e-07	-9.34587e-07	-9.34587e-07	-9.34587e-07
dnaG_L_up	-1.34943e-07	-1.34943e-07	5.29397e-07	-1.34943e-07	-1.34943e-07	-1.34943e-07	-1.34943e-07	-1.34943e-07
dnaJ_O_down	0	0	0	0	0	0	0	0
dnaJ_O_up	-5.08098e-07	-5.08098e-07	-5.08098e-07	-5.08098e-07	-5.08098e-07	-5.08098e-07	-5.08098e-07	-5.08098e-07
dnaK_O_down	0	0	0	0	0	0	0	0
dnaK_O_up	0	0	0	4.14764e-06	0	0	0	0
dnaN_L_down	-0.000427664	-0.000927414	-0.000429751	-0.000247956	-0.000590962	-0.000717464	-0.000841305	-0.000334799
dnaN_L_up	-7.03856e-06	-7.03856e-06	-2.75065e-06	-5.2979e-06	-7.03856e-06	-7.03856e-06	-7.03856e-06	-7.03856e-06
dnaQ_L_down	-1.34943e-07	-1.34943e-07	-1.34943e-07	-1.34943e-07	-1.34943e-07	-1.34943e-07	-1.34943e-07	-1.34943e-07
dnaQ_L_up	-1.49268e-05	-1.49268e-05	-5.50885e-06	-9.32769e-06	-1.49268e-05	-1.49268e-05	-1.49268e-05	-1.49268e-05
dnaT_-_down	-7.56322e-07	-7.56322e-07	-7.56322e-07	-7.56322e-07	-7.56322e-07	-7.56322e-07	-7.56322e-07	-7.56322e-07
dnaT_-_up	0	0	0	1.79899e-06	0	0	0	0
dnaX_L_down	-0.000224515	-0.000224515	-0.000104149	-0.000103976	-0.000139707	-0.000163931	-0.000224515	-3.1438e-05
dnaX_L_up	0	0	0	7.40118e-07	0	0	0	0
dos_T_down	-0.000241844	-0.000213415	-0.000136244	-0.00013965	-0.000241844	-0.000131292	-0.000141881	-0.000188283
dos_T_up	-5.08098e-07	-5.08098e-07	-1.98477e-07	-5.08098e-07	-5.08098e-07	-5.08098e-07	-5.08098e-07	-5.08098e-07
dpiA_T_down	-1.71257e-06	-1.71257e-06	-9.97476e-07	-1.42991e-09	-1.71257e-06	-1.71257e-06	-1.71257e-06	-1.71257e-06
dpiA_T_up	0	0	7.6452e-07	0	0	0	0	0
dpiB_T_down	0	0	0	0	0	0	0	0
dpiB_T_up	0	0	1.40071e-07	6.37508e-07	0	0	0	0
dppA_E_down	0	0	0	0	0	0	0	0
dppA_E_up	-1.56604e-07	-1.56604e-07	-1.56604e-07	-1.56604e-07	-1.56604e-07	-1.56604e-07	-1.56604e-07	-1.56604e-07
dppB_P_down	-2.59382e-06	-2.59382e-06	8.39335e-08	-5.04886e-07	-2.59382e-06	-2.59382e-06	-2.59382e-06	-2.59382e-06
dppB_P_up	-1.34943e-07	-1.34943e-07	-1.34943e-07	-1.34943e-07	-1.34943e-07	-1.34943e-07	-1.34943e-07	-1.34943e-07
dppC_P_down	-2.64716e-06	-2.64716e-06	3.17545e-06	-2.22579e-06	-2.64716e-06	-2.64716e-06	-2.64716e-06	-2.64716e-06
dppC_P_up	0	0	0	0	0	0	0	0
dppD_P_down	-2.07911e-06	-2.07911e-06	-1.40003e-06	-1.76036e-06	-2.07911e-06	-2.07911e-06	-2.07911e-06	-2.07911e-06
dppD_P_up	0	0	0	0	0	0	0	0
dppF_E_down	-3.32691e-06	-3.32691e-06	-5.45095e-07	-3.00815e-06	-3.32691e-06	-3.32691e-06	-3.32691e-06	-3.32691e-06
dppF_E_up	-3.51494e-07	-3.51494e-07	-3.51494e-07	-3.51494e-07	-3.51494e-07	-3.51494e-07	-3.51494e-07	-3.51494e-07
dps_P_down	0	0	1.4436e-06	0	0	0	0	0
dps_P_up	-1.34943e-07	-1.34943e-07	6.34783e-07	-1.34943e-07	-1.34943e-07	-1.34943e-07	-1.34943e-07	-1.34943e-07
dsbA_-_down	-0.000154566	-0.000154566	-0.00011744	-9.89022e-05	-0.000154566	-0.000154566	-0.000154566	-0.000109597
dsbA_-_up	-0.000187644	-0.000159215	-1.81899e-05	6.74527e-05	-0.000187644	6.13886e-05	-0.000187644	-9.50426e-05
dsbB_O_down	-2.91547e-07	-2.91547e-07	3.0931e-06	-2.91547e-07	-2.91547e-07	-2.91547e-07	-2.91547e-07	-2.91547e-07
dsbB_O_up	-8.59592e-07	-8.59592e-07	-8.59592e-07	-8.59592e-07	-8.59592e-07	-8.59592e-07	-8.59592e-07	-8.59592e-07
dsbC_O_down	-0.000300087	-0.000269916	-0.000241732	-0.000149587	-0.000300087	-0.000189535	-0.000300087	-0.000263083
dsbC_O_up	0	0	0	0	0	0	0	0
dsbG_O_down	-1.70542e-05	-1.70542e-05	-1.31917e-05	-9.03649e-06	-1.70542e-05	8.26127e-05	-1.70542e-05	-1.70542e-05
dsbG_O_up	-1.09119e-06	-1.09119e-06	7.03251e-07	1.44792e-06	-1.09119e-06	-1.09119e-06	-1.09119e-06	-1.09119e-06
dsdA_E_down	0	0	0	0	0	0	0	0
dsdA_E_up	-3.51494e-07	-3.51494e-07	-3.51494e-07	2.40376e-06	-3.51494e-07	-3.51494e-07	-3.51494e-07	-3.51494e-07
dsdC_K_down	0	0	0	0	0	0	0	0
dsdC_K_up	-3.51494e-07	-3.51494e-07	8.33239e-07	-3.51494e-07	-3.51494e-07	-3.51494e-07	-3.51494e-07	-3.51494e-07
dsdX_E_down	-1.34943e-07	-1.34943e-07	1.18853e-06	6.05176e-07	-1.34943e-07	-1.34943e-07	-1.34943e-07	-1.34943e-07
dsdX_E_up	0	0	0	0	0	0	0	0
dsrB_-_down	0	0	0	0	0	0	0	0
dsrB_-_up	0	0	0	0	0	0	0	0
dtd_-_down	-4.64412e-05	-4.64412e-05	-2.11672e-05	-1.20997e-05	-4.64412e-05	-4.64412e-05	-4.64412e-05	3.22848e-06
dtd_-_up	0	0	0	0	0	0	0	0
dtpB_E_down	-3.18811e-05	-3.18811e-05	-1.72412e-05	-1.36876e-05	-3.18811e-05	-3.18811e-05	-3.18811e-05	-3.18811e-05
dtpB_E_up	-6.43041e-07	-6.43041e-07	-3.62899e-07	3.27982e-07	-6.43041e-07	-6.43041e-07	-6.43041e-07	-6.43041e-07
dusA_J_down	0	0	1.55552e-06	0	0	0	0	0
dusA_J_up	0	0	1.40071e-07	0	0	0	0	0
dusB_J_down	-0.000141701	-0.000141701	-8.51385e-06	-1.62195e-05	-5.18782e-05	6.85172e-05	-0.000119803	4.15569e-05
dusB_J_up	-9.34587e-07	-9.34587e-07	1.45782e-06	8.06075e-07	-9.34587e-07	-9.34587e-07	-9.34587e-07	-9.34587e-07
dusC_J_down	0	0	0	0	0	0	0	0
dusC_J_up	0	0	0	0	0	0	0	0
dut_-_down	-1.42102e-06	-1.42102e-06	-1.26621e-06	2.40786e-06	-1.42102e-06	-1.42102e-06	-1.42102e-06	-1.42102e-06
dut_-_up	-6.43041e-07	-6.43041e-07	-6.43041e-07	-3.24287e-07	-6.43041e-07	-6.43041e-07	-6.43041e-07	-6.43041e-07
dxr_-_down	0	0	0	0	0	0	0	0
dxr_-_up	0	0	0	0	0	0	0	0
dxs_I_down	0.0102247	0.00067432	0.00900313	0.00357753	0.259017	0.00400711	0.000140699	0.00273501
dxs_I_up	-5.83093e-07	-5.83093e-07	1.34488e-06	6.91922e-07	-5.83093e-07	-5.83093e-07	-5.83093e-07	-5.83093e-07
eamA_-_down	0	0	0	0	0	0	0	0
eamA_-_up	0	0	0	0	0	0	0	0
eamB_E_down	-4.48151e-07	-4.48151e-07	1.37965e-06	6.25482e-07	-4.48151e-07	-4.48151e-07	-4.48151e-07	-4.48151e-07
eamB_E_up	0	0	0	0	0	0	0	0
ebgA_G_down	-0.000110783	-0.000110783	-1.74555e-05	-3.96933e-05	-0.000110783	-5.00046e-07	-0.000110783	-6.97968e-05
ebgA_G_up	-2.91547e-07	-2.91547e-07	2.59045e-06	-2.91547e-07	-2.91547e-07	-2.91547e-07	-2.91547e-07	-2.91547e-07
ebgC_-_down	0	0	1.54811e-07	0	0	0	0	0
ebgC_-_up	-6.86375e-06	-6.86375e-06	5.39105e-06	7.28465e-06	-6.86375e-06	-6.86375e-06	-6.86375e-06	-6.86375e-06
ebgR_K_down	-3.71007e-06	-3.71007e-06	-2.73611e-06	-2.96996e-06	-3.71007e-06	-3.71007e-06	-3.71007e-06	1.28465e-05
ebgR_K_up	0	0	0	0	0	0	0	0
ecnA_-_down	-7.41171e-06	-7.41171e-06	-3.69971e-06	-2.19044e-06	-7.41171e-06	-7.41171e-06	-7.41171e-06	-7.41171e-06
ecnA_-_up	0	0	1.40071e-07	7.40118e-07	0	0	0	0
ecnB_S_down	0	0	0	0	0	0	0	0
ecnB_S_up	0	0	0	0	0	0	0	0
eco_-_down	-0.00012179	-0.00012179	-6.39723e-05	-6.48296e-05	-0.00012179	-0.00012179	-8.7521e-05	-8.27488e-05
eco_-_up	0	0	6.59134e-07	0	0	0	0	0
ecpD_U_down	-1.34943e-07	-1.34943e-07	-1.34943e-07	-1.34943e-07	-1.34943e-07	-1.34943e-07	-1.34943e-07	-1.34943e-07
ecpD_U_up	-0.000141893	-4.19034e-05	4.67916e-05	-2.30836e-06	-0.000141893	-9.1925e-05	-0.000141893	-6.58473e-05
eda_G_down	-1.34943e-07	-1.34943e-07	7.04154e-07	-1.34943e-07	-1.34943e-07	-1.34943e-07	-1.34943e-07	-1.34943e-07
eda_G_up	-1.56604e-07	-1.56604e-07	-1.56604e-07	-1.56604e-07	-1.56604e-07	-1.56604e-07	-1.56604e-07	-1.56604e-07
edd_-_down	0.000342563	-7.46254e-05	-4.89154e-05	-3.43544e-05	-7.46254e-05	-7.46254e-05	-7.46254e-05	-3.76212e-05
edd_-_up	-1.15114e-06	-1.15114e-06	2.10818e-06	-1.15114e-06	-1.15114e-06	-1.15114e-06	-1.15114e-06	-1.15114e-06
efeB_P_down	-0.000154777	-0.000131505	-6.05434e-05	-8.11313e-05	-0.000154777	-0.000154777	-0.000154777	-0.000136275
efeB_P_up	0	0	0	0	0	0	0	0
efeO_P_down	-0.000235442	-0.000207013	-8.16445e-05	-0.000117078	-0.000150634	-0.000235442	-0.000235442	-0.000157451
efeO_P_up	-2.91547e-07	-2.91547e-07	2.33025e-06	-2.91547e-07	-2.91547e-07	-2.91547e-07	-2.91547e-07	-2.91547e-07
efp_J_down	0	0	0	0	0	0	0	0
efp_J_up	-1.30774e-06	-1.30774e-06	4.26675e-06	1.69701e-06	-1.30774e-06	-1.30774e-06	-1.30774e-06	-1.30774e-06
elaA_R_down	0	0	0	0	0	0	0	0
elaA_R_up	-5.61432e-07	-5.61432e-07	4.63284e-07	-5.61432e-07	-5.61432e-07	-5.61432e-07	-5.61432e-07	-5.61432e-07
elaB_S_down	-4.15234e-05	-4.15234e-05	1.98343e-05	5.17317e-06	3.38813e-06	6.90282e-05	-4.15234e-05	-4.51925e-06
elaB_S_up	-1.34943e-07	-1.34943e-07	-1.34943e-07	-1.34943e-07	-1.34943e-07	-1.34943e-07	-1.34943e-07	-1.34943e-07
elaD_-_down	-2.01073e-06	-2.01073e-06	-1.1703e-06	2.24385e-07	-2.01073e-06	-2.01073e-06	-2.01073e-06	-2.01073e-06
elaD_-_up	-9.34587e-07	-9.34587e-07	8.40221e-06	2.06633e-06	-9.34587e-07	-9.34587e-07	-9.34587e-07	1.75675e-05
elbA_-_down	-3.51494e-07	-3.51494e-07	-3.51494e-07	-3.51494e-07	-3.51494e-07	-3.51494e-07	-3.51494e-07	-3.51494e-07
elbA_-_up	0	0	0	0	0	0	0	0
elbB_Q_down	-1.56604e-07	-1.56604e-07	1.75663e-06	-1.56604e-07	-1.56604e-07	-1.56604e-07	-1.56604e-07	-1.56604e-07
elbB_Q_up	0	0	0	0	0	0	0	0
emrA_V_down	0	0	0	0	0	0	0	0
emrA_V_up	0	0	0	0	0	0	0	0
emrB_-_down	-4.48151e-07	-4.48151e-07	4.25631e-07	-4.48151e-07	-4.48151e-07	-4.48151e-07	-4.48151e-07	-4.48151e-07
emrB_-_up	-2.69885e-07	-2.69885e-07	-2.69885e-07	-2.69885e-07	-2.69885e-07	-2.69885e-07	-2.69885e-07	-2.69885e-07
emrD_-_down	-0.000247173	-0.000218744	6.21877e-05	0.000132922	-0.000202262	-0.000197206	-0.000225275	0.000237002
emrD_-_up	0	0	0	0	0	0	0	0
emrE_P_down	-2.91547e-07	-2.91547e-07	-2.91547e-07	-2.91547e-07	-2.91547e-07	-2.91547e-07	-2.91547e-07	-2.91547e-07
emrE_P_up	0	0	0	0	0	0	0	0
emrK_V_down	0	0	0	0	0	0	0	0
emrK_V_up	-5.83093e-07	-5.83093e-07	-2.68266e-07	3.33364e-06	-5.83093e-07	-5.83093e-07	-5.83093e-07	-5.83093e-07
emrY_-_down	-5.74149e-05	-5.74149e-05	-4.68344e-05	-3.71582e-05	-5.74149e-05	-5.74149e-05	-5.74149e-05	-5.74149e-05
emrY_-_up	-8.52979e-07	-8.52979e-07	5.99035e-06	-9.80995e-08	-8.52979e-07	-8.52979e-07	-8.52979e-07	-8.52979e-07
emtA_M_down	-0.000143322	-0.000143322	-7.55538e-05	-6.30127e-05	-0.000143322	-0.000143322	-0.000143322	-0.00012482
emtA_M_up	0	0	1.74756e-07	0	0	0	0	0
endA_L_down	-1.69595e-06	-1.69595e-06	-1.34643e-06	-1.69595e-06	-1.69595e-06	-1.69595e-06	-1.69595e-06	-1.69595e-06
endA_L_up	-0.000120059	-0.000120059	0.000458798	0.000233806	-3.30147e-05	0.000350078	-9.81604e-05	7.9038e-05
eno_G_down	-7.7083e-06	-7.7083e-06	-2.88746e-06	-5.45842e-06	-7.7083e-06	-7.7083e-06	-7.7083e-06	7.03739e-05
eno_G_up	-5.08098e-07	-5.08098e-07	1.86137e-06	-5.08098e-07	-5.08098e-07	-5.08098e-07	-5.08098e-07	-5.08098e-07
entA_R_down	0	0	0	0	0	0	0	0
entA_R_up	0	0	0	0	0	0	0	0
entB_Q_down	0	0	0	0	0	0	0	0
entB_Q_up	0	0	0	0	0	0	0	0
entC_Q_down	0	0	1.73028e-06	1.79899e-06	0	0	0	0
entC_Q_up	0	0	0	7.54879e-07	0	0	0	0
entD_Q_down	0.000556856	-0.000325292	-0.000169238	-0.000159752	-0.00033884	-0.00017967	-0.000326896	-0.00011545
entD_Q_up	-5.88224e-05	-5.88224e-05	-2.48477e-06	4.46327e-05	3.32367e-05	-5.88224e-05	-5.88224e-05	1.72229e-05
entE_Q_down	-1.33942e-06	-1.33942e-06	-7.64391e-07	-7.01908e-07	-1.33942e-06	-1.33942e-06	-1.33942e-06	-1.33942e-06
entE_Q_up	0	0	2.90714e-06	0	0	0	0	0
entF_Q_down	-1.18942e-06	-1.18942e-06	-1.18942e-06	-1.18942e-06	-1.18942e-06	-1.18942e-06	-1.18942e-06	-1.18942e-06
entF_Q_up	0	0	5.60284e-07	0	0	0	0	0
entS_-_down	-1.34603e-06	-1.34603e-06	8.88572e-07	-1.34603e-06	-1.34603e-06	-1.34603e-06	-1.34603e-06	-1.34603e-06
entS_-_up	0	0	0	0	0	0	0	0
envC_D_down	-1.0162e-06	-1.0162e-06	-8.4144e-07	-1.0162e-06	-1.0162e-06	-1.0162e-06	-1.0162e-06	-1.0162e-06
envC_D_up	-7.77983e-07	-7.77983e-07	-7.77983e-07	-7.77983e-07	-7.77983e-07	-7.77983e-07	-7.77983e-07	-7.77983e-07
envR_K_down	-1.24612e-05	-1.24612e-05	9.9716e-06	2.7858e-06	-1.24612e-05	-1.24612e-05	7.3648e-05	-1.24612e-05
envR_K_up	-2.73496e-05	-2.73496e-05	-1.37414e-05	-5.31638e-06	-2.73496e-05	-2.73496e-05	-2.73496e-05	1.16915e-05
envY_-_down	-2.91547e-07	-2.91547e-07	-2.91547e-07	6.64715e-07	-2.91547e-07	-2.91547e-07	-2.91547e-07	-2.91547e-07
envY_-_up	0	0	0	0	0	0	0	0
envZ_T_down	0	0	0	0	0	0	0	0
envZ_T_up	0	0	0	0	0	0	0	0
epd_G_down	-1.34943e-07	-1.34943e-07	-1.34943e-07	-1.34943e-07	-1.34943e-07	-1.34943e-07	-1.34943e-07	-1.34943e-07
epd_G_up	0	0	0	0	0	0	0	0
eptA_R_down	-1.34943e-07	-1.34943e-07	1.53804e-06	-1.34943e-07	-1.34943e-07	-1.34943e-07	-1.34943e-07	-1.34943e-07
eptA_R_up	-4.48151e-07	-4.48151e-07	-1.68009e-07	-4.48151e-07	-4.48151e-07	-4.48151e-07	-4.48151e-07	-4.48151e-07
eptB_R_down	0	0	0	0	0	0	0	0
eptB_R_up	0	0	1.40071e-07	3.33515e-07	0	0	0	0
era_R_down	0	0	0	0	0	0	0	0
era_R_up	0	0	0	0	0	0	0	0
erfK_S_down	0.000778736	-0.00163268	-0.000326741	-0.000491256	-0.00119039	-0.00125913	-0.0016954	-0.000777068
erfK_S_up	-1.67428e-06	-1.67428e-06	-1.34833e-07	4.5822e-07	-1.67428e-06	-1.67428e-06	-1.67428e-06	-1.67428e-06
erpA_S_down	-2.9387e-06	-2.9387e-06	2.32121e-05	1.08826e-05	0.000176164	-2.9387e-06	-2.9387e-06	-2.9387e-06
erpA_S_up	0	0	0	0	0	0	0	0
essD_-_down	-6.21379e-07	-6.21379e-07	2.23501e-06	1.51113e-06	-6.21379e-07	-6.21379e-07	-6.21379e-07	-6.21379e-07
essD_-_up	0	0	0	0	0	0	0	0
essQ_-_down	-2.69885e-07	-2.69885e-07	8.98778e-07	-2.69885e-07	-2.69885e-07	-2.69885e-07	-2.69885e-07	-2.69885e-07
essQ_-_up	0	0	0	0	0	0	0	0
etk_M_down	-2.91547e-07	-2.91547e-07	-2.91547e-07	-2.91547e-07	-2.91547e-07	-2.91547e-07	-2.91547e-07	-2.91547e-07
etk_M_up	-4.26489e-07	-4.26489e-07	1.77642e-06	-4.26489e-07	-4.26489e-07	-4.26489e-07	-4.26489e-07	-4.26489e-07
etp_T_down	0	0	0	0	0	0	0	0
etp_T_up	-1.34943e-07	-1.34943e-07	-1.34943e-07	-1.34943e-07	-1.34943e-07	-1.34943e-07	-1.34943e-07	-1.34943e-07
eutA_E_down	-1.34603e-06	-1.34603e-06	-1.76035e-07	-1.34603e-06	-1.34603e-06	-1.34603e-06	-1.34603e-06	-1.34603e-06
eutA_E_up	0	0	1.04466e-06	0	0	0	0	0
eutB_-_down	-1.34943e-07	-1.34943e-07	-1.34943e-07	8.3608e-07	-1.34943e-07	-1.34943e-07	-1.34943e-07	-1.34943e-07
eutB_-_up	0	0	0	6.6703e-07	0	0	0	0
eutC_-_down	-7.18036e-07	-7.18036e-07	-7.18036e-07	-7.18036e-07	-7.18036e-07	-7.18036e-07	-7.18036e-07	-7.18036e-07
eutC_-_up	0	0	0	0	0	0	0	0
eutD_C_down	-4.90454e-06	-4.90454e-06	-4.58971e-06	-1.6984e-06	-4.90454e-06	-4.90454e-06	-4.90454e-06	-4.90454e-06
eutD_C_up	0	0	0	0	0	0	0	0
eutE_C_down	0	0	0	0	0	0	0	0
eutE_C_up	0	0	0	0	0	0	0	0
eutG_C_down	-2.69885e-07	-2.69885e-07	-2.69885e-07	-2.69885e-07	-2.69885e-07	-2.69885e-07	-2.69885e-07	-2.69885e-07
eutG_C_up	0	0	1.40071e-07	0	0	0	0	0
eutH_-_down	-6.43041e-07	-6.43041e-07	-3.48159e-07	4.15831e-07	-6.43041e-07	-6.43041e-07	-6.43041e-07	-6.43041e-07
eutH_-_up	-3.51494e-07	-3.51494e-07	1.40826e-06	6.4905e-07	-3.51494e-07	-3.51494e-07	-3.51494e-07	-3.51494e-07
eutJ_E_down	-1.34943e-07	-1.34943e-07	1.75314e-06	5.02565e-07	-1.34943e-07	-1.34943e-07	-1.34943e-07	-1.34943e-07
eutJ_E_up	0	0	0	0	0	0	0	0
eutK_C_down	0	0	0	0	0	0	0	0
eutK_C_up	0	0	0	0	0	0	0	0
eutL_-_down	0	0	4.54898e-07	0	0	0	0	0
eutL_-_up	-7.18036e-07	-7.18036e-07	-7.18036e-07	-7.18036e-07	-7.18036e-07	-7.18036e-07	-7.18036e-07	-7.18036e-07
eutM_C_down	0	0	2.49259e-06	0	0	0	0	0
eutM_C_up	0	0	0	0	0	0	0	0
eutN_-_down	0	0	2.80142e-07	0	0	0	0	0
eutN_-_up	0	0	0	0	0	0	0	0
eutP_E_down	-4.04828e-07	-4.04828e-07	-4.04828e-07	-4.04828e-07	-4.04828e-07	-4.04828e-07	-4.04828e-07	-4.04828e-07
eutP_E_up	0	0	1.54811e-07	0	0	0	0	0
eutQ_E_down	-1.34943e-07	-1.34943e-07	-1.34943e-07	-1.34943e-07	-1.34943e-07	-1.34943e-07	-1.34943e-07	-1.34943e-07
eutQ_E_up	0	0	0	0	0	0	0	0
eutR_-_down	-1.51768e-06	2.17549e-05	8.45249e-07	-8.80173e-07	-1.51768e-06	-1.51768e-06	-1.51768e-06	-1.51768e-06
eutR_-_up	0	0	0	0	0	0	0	0
eutS_-_down	-5.83093e-07	-5.83093e-07	1.18761e-08	-2.64339e-07	-5.83093e-07	-5.83093e-07	-5.83093e-07	-5.83093e-07
eutS_-_up	0	0	0	0	0	0	0	0
eutT_E_down	-4.63845e-05	-4.63845e-05	-1.23382e-06	-1.99207e-05	-4.63845e-05	-4.63845e-05	-4.63845e-05	-9.38034e-06
eutT_E_up	0	0	0	0	0	0	0	0
evgA_K_down	-5.61432e-07	-5.61432e-07	1.92162e-06	-5.61432e-07	-5.61432e-07	-5.61432e-07	-5.61432e-07	-5.61432e-07
evgA_K_up	-6.64702e-07	-6.64702e-07	1.90246e-06	-6.64702e-07	-6.64702e-07	-6.64702e-07	-6.64702e-07	-6.64702e-07
evgS_T_down	-5.83093e-07	-5.83093e-07	2.70743e-07	7.94533e-07	-5.83093e-07	-5.83093e-07	-5.83093e-07	-5.83093e-07
evgS_T_up	-1.34943e-07	-1.34943e-07	1.1339e-06	-1.34943e-07	-1.34943e-07	-1.34943e-07	-1.34943e-07	-1.34943e-07
exbB_U_down	-0.000206995	-0.000206995	-8.64406e-05	-6.26954e-05	-0.000206995	1.38394e-05	-0.000206995	-0.000184511
exbB_U_up	-2.45227e-06	-2.45227e-06	1.5022e-06	1.37519e-08	-2.45227e-06	-2.45227e-06	-2.45227e-06	-2.45227e-06
exbD_U_down	-5.08098e-07	-5.08098e-07	-5.08098e-07	-5.08098e-07	-5.08098e-07	-5.08098e-07	-5.08098e-07	-5.08098e-07
exbD_U_up	0	0	3.44095e-06	0	0	0	0	0
exoX_L_down	-0.000482373	-0.000482373	-0.000239221	-0.000191226	-0.000482373	-6.24724e-05	-0.000482373	-0.00012454
exoX_L_up	0	0	5.75024e-07	0	0	0	0	0
exuR_K_down	-0.000112564	-0.000112564	-5.37211e-05	-1.14933e-05	-0.000112564	-0.000112564	-0.000112564	2.10241e-05
exuR_K_up	-3.13208e-07	-3.13208e-07	-3.13208e-07	-3.13208e-07	-3.13208e-07	-3.13208e-07	-3.13208e-07	-3.13208e-07
exuT_-_down	0	0	0	0	0	0	0	0
exuT_-_up	0	0	0	0	0	0	0	0
fabA_I_down	-2.0691e-06	-2.0691e-06	2.70098e-06	1.78931e-06	-2.0691e-06	-2.0691e-06	-2.0691e-06	-2.0691e-06
fabA_I_up	0	0	1.43019e-06	0	0	0	0	0
fabB_Q_down	-2.69885e-07	-2.69885e-07	-2.69885e-07	-2.69885e-07	-2.69885e-07	-2.69885e-07	-2.69885e-07	-2.69885e-07
fabB_Q_up	0	0	5.60284e-07	7.54879e-07	0	0	0	0
fabD_I_down	-2.69885e-07	-2.69885e-07	-2.69885e-07	-2.69885e-07	-2.69885e-07	-2.69885e-07	-2.69885e-07	-2.69885e-07
fabD_I_up	-1.34943e-07	-1.34943e-07	3.98137e-08	-1.34943e-07	-1.34943e-07	-1.34943e-07	-1.34943e-07	-1.34943e-07
fabF_Q_down	-6.64702e-07	-6.64702e-07	6.93457e-07	7.27685e-07	-6.64702e-07	-6.64702e-07	-6.64702e-07	-6.64702e-07
fabF_Q_up	-7.18036e-07	-7.18036e-07	1.49008e-06	3.40836e-07	-7.18036e-07	-7.18036e-07	-7.18036e-07	-7.18036e-07
fabG_R_down	-1.65262e-06	-1.65262e-06	-1.35774e-06	-5.7899e-07	-1.65262e-06	-1.65262e-06	-1.65262e-06	-1.65262e-06
fabG_R_up	-3.62003e-06	-3.62003e-06	2.47665e-07	4.91779e-06	-3.62003e-06	-3.62003e-06	-3.62003e-06	-3.62003e-06
fabH_I_down	-1.51768e-06	-1.51768e-06	-1.51768e-06	4.44443e-06	-1.51768e-06	-1.51768e-06	-1.51768e-06	-1.51768e-06
fabH_I_up	-4.69812e-07	-4.69812e-07	-4.69812e-07	-4.69812e-07	-4.69812e-07	-4.69812e-07	-4.69812e-07	-4.69812e-07
fabI_I_down	-0.0011151	-0.00103322	-0.000374761	-0.000501879	-0.00106795	4.62801e-05	-0.000924696	-0.000490177
fabI_I_up	0	0	0	0	0	0	0	0
fabR_K_down	-5.08098e-07	-5.08098e-07	-5.08098e-07	-5.08098e-07	-5.08098e-07	-5.08098e-07	-5.08098e-07	-5.08098e-07
fabR_K_up	0	0	0	0	0	0	0	0
fabZ_I_down	-3.89495e-06	-3.89495e-06	5.36682e-06	-1.74769e-06	-3.89495e-06	-3.89495e-06	-3.89495e-06	-3.89495e-06
fabZ_I_up	-2.69885e-07	-2.69885e-07	-2.69885e-07	-2.69885e-07	-2.69885e-07	-2.69885e-07	-2.69885e-07	-2.69885e-07
fadA_I_down	-0.000108284	-0.000108284	-2.09317e-05	-4.6013e-05	-0.000108284	-0.000108284	-0.000108284	-5.07413e-05
fadA_I_up	-5.83093e-07	-5.83093e-07	-5.83093e-07	-5.83093e-07	-5.83093e-07	-5.83093e-07	-5.83093e-07	-5.83093e-07
fadB_I_down	-7.99645e-07	-7.99645e-07	2.38244e-06	-7.99645e-07	-7.99645e-07	-7.99645e-07	-7.99645e-07	-7.99645e-07
fadB_I_up	0	0	0	0	0	0	0	0
fadD_Q_down	-1.98749e-06	-1.98749e-06	1.69872e-07	5.71628e-08	-1.98749e-06	-1.98749e-06	-1.98749e-06	1.65146e-05
fadD_Q_up	-5.08098e-07	-5.08098e-07	-5.08098e-07	-5.08098e-07	-5.08098e-07	-5.08098e-07	-5.08098e-07	-5.08098e-07
fadE_I_down	-9.99627e-05	-9.99627e-05	-2.64347e-05	-3.45916e-05	-9.99627e-05	-9.99627e-05	-9.99627e-05	-8.34061e-05
fadE_I_up	-0.000196112	-0.000172839	8.38152e-05	0.000245543	-0.000148964	-0.000196112	-0.000196112	1.15765e-05
fadH_C_down	0	0	0	0	0	0	0	0
fadH_C_up	-5.08098e-07	-5.08098e-07	1.59984e-06	-1.89344e-07	-5.08098e-07	-5.08098e-07	-5.08098e-07	-5.08098e-07
fadI_I_down	-1.57763e-06	-1.57763e-06	5.66327e-07	-6.06605e-07	-1.57763e-06	-1.57763e-06	-1.57763e-06	-1.57763e-06
fadI_I_up	0	0	0	0	0	0	0	0
fadJ_I_down	0	0	0	0	0	0	0	0
fadJ_I_up	0	0	1.74756e-07	3.18754e-07	0	0	0	0
fadK_Q_down	-0.000338359	-0.000338359	-0.000165397	-0.000134868	-0.000338359	-0.000189261	-0.000338359	-0.000202825
fadK_Q_up	-1.56604e-07	-1.56604e-07	-1.56604e-07	-1.56604e-07	-1.56604e-07	-1.56604e-07	-1.56604e-07	-1.56604e-07
fadL_I_down	-1.36108e-06	-1.36108e-06	-1.36108e-06	-1.36108e-06	-1.36108e-06	-1.36108e-06	-1.36108e-06	-1.36108e-06
fadL_I_up	-1.56604e-07	-1.56604e-07	6.97232e-07	-1.56604e-07	-1.56604e-07	-1.56604e-07	-1.56604e-07	-1.56604e-07
fadR_K_down	-1.51768e-06	-1.51768e-06	-1.51768e-06	6.44346e-07	-1.51768e-06	-1.51768e-06	-1.51768e-06	-1.51768e-06
fadR_K_up	-6.16896e-06	-6.16896e-06	2.67272e-06	2.48936e-06	-6.16896e-06	4.35304e-05	-6.16896e-06	-6.16896e-06
fbaA_G_down	-1.56604e-07	-1.56604e-07	-1.56604e-07	-1.56604e-07	-1.56604e-07	-1.56604e-07	-1.56604e-07	-1.56604e-07
fbaA_G_up	-2.91547e-07	-2.91547e-07	-2.91547e-07	1.95833e-06	-2.91547e-07	-2.91547e-07	-2.91547e-07	-2.91547e-07
fbaB_G_down	-1.00958e-06	-1.00958e-06	8.45042e-08	8.04169e-07	-1.00958e-06	-1.00958e-06	-1.00958e-06	-1.00958e-06
fbaB_G_up	0	0	0	0	0	0	0	0
fbp_G_down	-0.000245602	-0.000217173	-6.02036e-05	-7.23006e-05	-0.000160794	-8.53514e-05	-0.000245602	-7.11186e-05
fbp_G_up	-8.59592e-07	-8.59592e-07	-8.59592e-07	-5.40838e-07	-8.59592e-07	-8.59592e-07	-8.59592e-07	-8.59592e-07
fcl_G_down	-1.15114e-06	-1.15114e-06	-1.01107e-06	-9.22665e-08	-1.15114e-06	-1.15114e-06	-1.15114e-06	-1.15114e-06
fcl_G_up	0	0	0	7.54879e-07	0	0	0	0
fdhD_-_down	0	0	0	0	0	0	0	0
fdhD_-_up	-2.91547e-07	-2.91547e-07	-2.91547e-07	-2.91547e-07	-2.91547e-07	-2.91547e-07	-2.91547e-07	-2.91547e-07
fdhE_-_down	0	0	0	0	0	0	0	0
fdhE_-_up	-0.000441042	-0.000387598	-7.26209e-05	-2.09183e-05	-0.000224279	-0.000131157	-0.000441042	-0.000192459
fdhF_C_down	-1.34943e-07	-1.34943e-07	-1.34943e-07	-1.34943e-07	-1.34943e-07	-1.34943e-07	-1.34943e-07	-1.34943e-07
fdhF_C_up	-4.04828e-07	-4.04828e-07	1.55456e-07	-4.04828e-07	-4.04828e-07	-4.04828e-07	-4.04828e-07	-4.04828e-07
fdnG_C_down	-0.000739824	0.0062955	-0.00061902	-0.000744116	-0.00112115	0.000291063	-0.00141885	-0.000962353
fdnG_C_up	0	0	1.30353e-06	6.6703e-07	0	0	0	0
fdnH_C_down	0.00021275	-0.000305653	-0.000155843	-0.000112268	-0.000305653	-5.66204e-05	-0.000305653	-7.08715e-05
fdnH_C_up	0	0	0	0	0	0	0	0
fdnI_C_down	-6.94795e-05	-6.94795e-05	-2.40451e-05	-3.86365e-05	-6.94795e-05	3.01874e-05	-6.94795e-05	-6.94795e-05
fdnI_C_up	0	0	0	0	0	0	0	0
fdoG_C_down	-0.000206108	-0.000206108	-6.72008e-05	-6.33552e-05	-0.000116285	-5.6474e-05	-0.000154268	-0.000113598
fdoG_C_up	0	0	0	0	0	0	0	0
fdoH_C_down	0.00167352	-0.00534498	-0.00209602	-0.002018	-0.00475038	-0.00364116	-0.00530403	-0.00289199
fdoH_C_up	-2.10739e-06	-2.10739e-06	-2.10739e-06	-6.27151e-07	-2.10739e-06	-2.10739e-06	-2.10739e-06	-2.10739e-06
fdoI_C_down	-9.53766e-05	-9.53766e-05	-3.51737e-05	-3.66725e-05	-9.53766e-05	-9.53766e-05	-9.53766e-05	-8.29242e-07
fdoI_C_up	-8.59592e-07	-8.59592e-07	-3.55269e-07	-8.59592e-07	-8.59592e-07	-8.59592e-07	-8.59592e-07	-8.59592e-07
fdrA_C_down	-3.73835e-06	-3.73835e-06	1.44879e-05	-3.73835e-06	-3.73835e-06	-3.73835e-06	-3.73835e-06	-3.73835e-06
fdrA_C_up	-4.26489e-07	-4.26489e-07	-2.86418e-07	-1.07735e-07	-4.26489e-07	-4.26489e-07	-4.26489e-07	-4.26489e-07
fdx_C_down	-6.96375e-07	-6.96375e-07	1.96664e-06	-6.96375e-07	-6.96375e-07	-6.96375e-07	-6.96375e-07	-6.96375e-07
fdx_C_up	-6.74713e-07	-6.74713e-07	-6.74713e-07	2.81548e-07	-6.74713e-07	-6.74713e-07	-6.74713e-07	-6.74713e-07
feaB_C_down	-4.92186e-05	-4.92186e-05	-1.08913e-05	-2.26887e-05	-4.92186e-05	6.1333e-05	-4.92186e-05	-4.92186e-05
feaB_C_up	-5.08098e-07	-5.08098e-07	1.63453e-06	-5.08098e-07	-5.08098e-07	-5.08098e-07	-5.08098e-07	-5.08098e-07
feaR_-_down	-7.70911e-05	-7.70911e-05	-1.66167e-05	-4.46558e-05	-7.70911e-05	-7.70911e-05	-7.70911e-05	-5.8589e-05
feaR_-_up	4.41221e-06	-0.000355917	-0.000178117	-2.54916e-05	-0.000412776	-9.22742e-05	-0.000326667	-6.75169e-05
fecA_P_down	-0.00047632	-0.000453048	-0.000203119	-0.000236056	-0.000351616	-0.000116468	-0.00047632	-0.00034866
fecA_P_up	-7.18036e-07	-7.18036e-07	8.20076e-06	-7.18036e-07	-7.18036e-07	-7.18036e-07	-7.18036e-07	-7.18036e-07
fecB_P_down	-2.97699e-06	-2.97699e-06	6.79934e-07	-2.23687e-06	-2.97699e-06	-2.97699e-06	-2.97699e-06	-2.97699e-06
fecB_P_up	-3.91661e-06	-3.91661e-06	-3.91661e-06	-5.09094e-07	-3.91661e-06	-3.91661e-06	-3.91661e-06	-3.91661e-06
fecC_P_down	-5.08098e-07	-5.08098e-07	2.0574e-06	-5.08098e-07	-5.08098e-07	-5.08098e-07	-5.08098e-07	-5.08098e-07
fecC_P_up	-6.64702e-07	-6.64702e-07	-6.64702e-07	-6.64702e-07	-6.64702e-07	-6.64702e-07	-6.64702e-07	-6.64702e-07
fecD_P_down	0	0	0	0	0	0	0	0
fecD_P_up	0	0	0	0	0	0	0	0
fecE_H_down	-9.34587e-07	-9.34587e-07	-2.90193e-07	-9.34587e-07	-9.34587e-07	-9.34587e-07	-9.34587e-07	-9.34587e-07
fecE_H_up	-4.26489e-07	-4.26489e-07	-4.26489e-07	-4.26489e-07	-4.26489e-07	-4.26489e-07	-4.26489e-07	-4.26489e-07
fecI_K_down	-1.03124e-06	-1.03124e-06	2.03858e-06	6.79897e-07	-1.03124e-06	-1.03124e-06	-1.03124e-06	-1.03124e-06
fecI_K_up	-7.59841e-06	-7.59841e-06	7.24871e-06	8.00189e-07	-7.59841e-06	-7.59841e-06	-7.59841e-06	3.33882e-05
fecR_T_down	-1.34943e-07	-1.34943e-07	4.74766e-07	-1.34943e-07	-1.34943e-07	-1.34943e-07	-1.34943e-07	-1.34943e-07
fecR_T_up	-4.48151e-07	-4.48151e-07	7.56528e-07	2.04118e-07	-4.48151e-07	-4.48151e-07	-4.48151e-07	-4.48151e-07
feoA_-_down	-6.96375e-07	-6.96375e-07	2.73116e-06	-6.96375e-07	-6.96375e-07	-6.96375e-07	-6.96375e-07	-6.96375e-07
feoA_-_up	0	0	0	0	0	0	0	0
feoB_P_down	-5.08098e-07	-5.08098e-07	-5.08098e-07	-5.08098e-07	-5.08098e-07	-5.08098e-07	-5.08098e-07	-5.08098e-07
feoB_P_up	-8.59592e-07	-8.59592e-07	-8.59592e-07	-5.26077e-07	-8.59592e-07	-8.59592e-07	-8.59592e-07	-8.59592e-07
feoC_-_down	0	0	0	7.54879e-07	0	0	0	0
feoC_-_up	0	0	0	0	0	0	0	0
fepA_P_down	-0.000111043	-0.000111043	-6.0065e-05	-4.05526e-05	-6.38955e-05	-1.13762e-05	-8.9145e-05	-7.793e-05
fepA_P_up	0	0	3.29567e-07	0	0	0	0	0
fepB_P_down	0	0	0	0	0	0	0	0
fepB_P_up	0.000347337	-6.9851e-05	1.68075e-05	4.75126e-06	-6.9851e-05	9.03999e-05	-6.9851e-05	-6.9851e-05
fepC_H_down	-2.84205e-06	-2.84205e-06	-2.33772e-06	-2.84205e-06	-2.84205e-06	-2.84205e-06	-2.84205e-06	-2.84205e-06
fepC_H_up	-1.34943e-07	-1.34943e-07	-1.34943e-07	-1.34943e-07	-1.34943e-07	-1.34943e-07	-1.34943e-07	-1.34943e-07
fepD_P_down	0.000270633	-5.95256e-05	-2.94234e-05	-5.29687e-06	-0.000146556	-3.6004e-05	-0.000146556	4.93681e-05
fepD_P_up	0	0	0	0	0	0	0	0
fepE_M_down	-2.70711e-06	-2.70711e-06	7.4177e-06	-2.28574e-06	-2.70711e-06	-2.70711e-06	-2.70711e-06	-2.70711e-06
fepE_M_up	-9.34587e-07	-9.34587e-07	4.81166e-06	-1.94469e-07	-9.34587e-07	-9.34587e-07	-9.34587e-07	-9.34587e-07
fepG_P_down	-1.00958e-06	-1.00958e-06	1.47735e-06	-1.00958e-06	-1.00958e-06	-1.00958e-06	-1.00958e-06	-1.00958e-06
fepG_P_up	-1.34943e-07	-1.34943e-07	-1.34943e-07	-1.34943e-07	-1.34943e-07	-1.34943e-07	-1.34943e-07	-1.34943e-07
fes_P_down	-3.51494e-07	-3.51494e-07	-3.51494e-07	2.86014e-07	-3.51494e-07	-3.51494e-07	-3.51494e-07	-3.51494e-07
fes_P_up	0	0	0	0	0	0	0	0
ffh_U_down	-0.000123054	-0.000123054	0.000235612	0.000126783	-3.60105e-05	-7.33551e-05	-6.68874e-05	-3.04526e-05
ffh_U_up	-0.000129651	-0.000106378	8.59845e-06	-5.24917e-06	-0.000129651	5.21012e-05	-0.000129651	3.30682e-05
fhlA_T_down	0.000848414	-0.000169739	-4.96758e-05	-9.48784e-05	-0.000169739	2.95947e-05	-0.000147841	-5.46527e-05
fhlA_T_up	0	0	9.95237e-07	0	0	0	0	0
fhuA_P_down	-8.96301e-07	-8.96301e-07	1.82268e-06	-8.96301e-07	-8.96301e-07	-8.96301e-07	-8.96301e-07	-8.96301e-07
fhuA_P_up	0	0	0	0	0	0	0	0
fhuB_P_down	-1.34943e-07	-1.34943e-07	1.31519e-06	-1.34943e-07	-1.34943e-07	-1.34943e-07	-1.34943e-07	-1.34943e-07
fhuB_P_up	0	0	0	0	0	0	0	0
fhuC_H_down	0.000808233	-0.000521274	-0.000168317	-0.000193818	-0.000407576	-0.000434263	-0.000544546	-0.000176803
fhuC_H_up	-0.000516342	-0.000516342	0.000550995	0.000909166	-0.00034449	-0.000356091	-0.000430233	0.000846284
fhuD_P_down	-2.91547e-07	-2.91547e-07	-2.91547e-07	3.45961e-07	-2.91547e-07	-2.91547e-07	-2.91547e-07	-2.91547e-07
fhuD_P_up	0	0	0	0	0	0	0	0
fhuE_P_down	-1.0162e-06	-1.0162e-06	-1.0162e-06	-1.0162e-06	-1.0162e-06	-1.0162e-06	-1.0162e-06	-1.0162e-06
fhuE_P_up	0	0	0	0	0	0	0	0
fhuF_R_down	-1.34943e-07	-1.34943e-07	-1.34943e-07	-1.34943e-07	-1.34943e-07	-1.34943e-07	-1.34943e-07	-1.34943e-07
fhuF_R_up	-9.68973e-05	-7.36247e-05	-3.46365e-05	-2.25958e-05	-4.97497e-05	2.50136e-06	-9.68973e-05	-9.68973e-05
fic_D_down	-1.56604e-07	-1.56604e-07	-1.56604e-07	-1.56604e-07	-1.56604e-07	-1.56604e-07	-1.56604e-07	-1.56604e-07
fic_D_up	0	0	0	0	0	0	0	0
fieF_P_down	-1.65262e-06	-1.65262e-06	5.79318e-07	7.6983e-07	-1.65262e-06	-1.65262e-06	-1.65262e-06	-1.65262e-06
fieF_P_up	0	0	0	0	0	0	0	0
fimA_U_down	-1.90749e-05	-1.90749e-05	-3.51691e-06	-1.19513e-05	-1.90749e-05	-1.90749e-05	-1.90749e-05	-1.90749e-05
fimA_U_up	-0.000135042	-0.000135042	3.00463e-05	2.30271e-05	-9.5146e-05	0.000113991	-0.000135042	-1.1991e-05
fimB_L_down	-8.54283e-06	-8.54283e-06	-4.49384e-06	-3.88526e-06	-8.54283e-06	-8.54283e-06	-8.54283e-06	-8.54283e-06
fimB_L_up	0	0	0	0	0	0	0	0
fimC_U_down	0	0	0	0	0	0	0	0
fimC_U_up	-4.26489e-07	-4.26489e-07	-4.26489e-07	-4.26489e-07	-4.26489e-07	-4.26489e-07	-4.26489e-07	-4.26489e-07
fimD_U_down	-2.91547e-07	-2.91547e-07	2.68737e-07	3.75483e-07	-2.91547e-07	-2.91547e-07	-2.91547e-07	-2.91547e-07
fimD_U_up	-2.91547e-07	-2.91547e-07	-2.91547e-07	-2.91547e-07	-2.91547e-07	-2.91547e-07	-2.91547e-07	-2.91547e-07
fimE_L_down	-8.21306e-07	-8.21306e-07	6.08884e-07	-8.21306e-07	-8.21306e-07	-8.21306e-07	-8.21306e-07	-8.21306e-07
fimE_L_up	0	0	0	1.50976e-06	0	0	0	0
fimF_U_down	-6.43041e-07	-6.43041e-07	-6.43041e-07	-6.43041e-07	-6.43041e-07	-6.43041e-07	-6.43041e-07	-6.43041e-07
fimF_U_up	0	0	0	8.42729e-07	0	0	0	0
fimG_U_down	0	0	0	0	0	0	0	0
fimG_U_up	0	0	0	0	0	0	0	0
fimH_-_down	-0.000709829	-0.000497795	-0.000251211	-0.000259417	-0.000669932	-0.000449911	-0.000709829	-0.000485584
fimH_-_up	-9.34587e-07	-9.34587e-07	5.78383e-07	-6.15833e-07	-9.34587e-07	-9.34587e-07	-9.34587e-07	-9.34587e-07
fimI_U_down	0	0	0	0	0	0	0	0
fimI_U_up	0	0	0	0	0	0	0	0
fimZ_K_down	-2.69885e-07	-2.69885e-07	-2.69885e-07	6.36294e-08	-2.69885e-07	-2.69885e-07	-2.69885e-07	-2.69885e-07
fimZ_K_up	0	0	0	0	0	0	0	0
fis_L_down	-8.99605e-05	-8.99605e-05	2.0926e-06	0.000146985	0.000126803	-4.02612e-05	-8.99605e-05	0.000121619
fis_L_up	0	0	7.4978e-07	0	0	0	0	0
fiu_P_down	-1.06953e-06	-1.06953e-06	1.14247e-06	-1.06953e-06	-1.06953e-06	-1.06953e-06	-1.06953e-06	-1.06953e-06
fiu_P_up	-6.46712e-06	-6.46712e-06	-3.9455e-06	-3.23146e-06	-6.46712e-06	-6.46712e-06	-6.46712e-06	-6.46712e-06
fixA_C_down	-0.000241634	-0.000129589	-0.000103784	-8.17407e-05	-0.000196722	-0.000131082	-0.000241634	-0.000219149
fixA_C_up	-0.000324553	-0.000165964	8.23055e-05	6.71909e-05	-0.000324553	-0.000164571	-0.000250815	0.000271326
fixB_C_down	-0.000351762	-0.000293162	-0.000130899	-0.00015202	-0.000304615	-0.000301795	-0.000351762	-0.00019958
fixB_C_up	-6.49414e-05	-6.49414e-05	1.92573e-05	9.71714e-06	-6.49414e-05	-1.52421e-05	-1.31011e-05	-4.64393e-05
fixC_C_down	-4.8512e-06	-4.8512e-06	-4.8512e-06	5.27885e-07	-4.8512e-06	-4.8512e-06	-4.8512e-06	-4.8512e-06
fixC_C_up	0	0	0	0	0	0	0	0
fixX_C_down	0	0	7.4978e-07	0	0	0	0	0
fixX_C_up	-5.08098e-07	-5.08098e-07	-5.08098e-07	1.41919e-06	-5.08098e-07	-5.08098e-07	-5.08098e-07	-5.08098e-07
fklB_O_down	-3.4145e-05	-3.4145e-05	-2.58731e-05	-2.37755e-05	-3.4145e-05	-3.4145e-05	-3.4145e-05	-3.4145e-05
fklB_O_up	-4.48151e-07	-4.48151e-07	-4.48151e-07	-4.48151e-07	-4.48151e-07	-4.48151e-07	-4.48151e-07	-4.48151e-07
fkpA_O_down	-5.87741e-06	-5.87741e-06	3.19133e-06	-4.2246e-06	-5.87741e-06	-5.87741e-06	-5.87741e-06	-5.87741e-06
fkpA_O_up	0	0	0	0	0	0	0	0
fkpB_O_down	-1.74392e-05	-1.74392e-05	9.06745e-07	4.3094e-06	-1.74392e-05	-1.74392e-05	-1.74392e-05	-8.82593e-07
fkpB_O_up	-8.52979e-07	-8.52979e-07	-8.52979e-07	-8.52979e-07	-8.52979e-07	-8.52979e-07	-8.52979e-07	-8.52979e-07
fldA_C_down	-6.46515e-05	-6.46515e-05	-4.77753e-05	-3.62457e-05	-6.46515e-05	-6.46515e-05	-6.46515e-05	-4.61494e-05
fldA_C_up	-1.2478e-06	-1.2478e-06	1.93429e-06	-1.2478e-06	-1.2478e-06	-1.2478e-06	-1.2478e-06	-1.2478e-06
fldB_C_down	-5.08098e-07	-5.08098e-07	-5.08098e-07	5.50774e-07	-5.08098e-07	-5.08098e-07	-5.08098e-07	-5.08098e-07
fldB_C_up	-1.56604e-07	-1.56604e-07	-1.56604e-07	-1.56604e-07	-1.56604e-07	-1.56604e-07	-1.56604e-07	-1.56604e-07
flgA_O_down	-6.66383e-06	-6.66383e-06	-5.26965e-06	-5.16883e-06	-6.66383e-06	-6.66383e-06	-6.66383e-06	-6.66383e-06
flgA_O_up	0	0	0	0	0	0	0	0
flgB_N_down	0.000264093	0.000424335	-7.44924e-05	-6.59601e-05	-2.83916e-05	-0.000153096	-0.000131197	-5.84568e-05
flgB_N_up	-1.56604e-07	-1.56604e-07	-1.56604e-07	-1.56604e-07	-1.56604e-07	-1.56604e-07	-1.56604e-07	-1.56604e-07
flgC_N_down	-1.92912e-06	-1.92912e-06	1.57299e-06	2.01713e-06	-1.92912e-06	-1.92912e-06	-1.92912e-06	-1.92912e-06
flgC_N_up	-0.000233094	-0.000233094	-1.6915e-05	-7.13838e-05	-0.000148286	-7.31108e-05	-0.000198825	-0.000173605
flgD_N_down	-0.000239567	0.000957661	-5.1679e-05	-0.000118638	-0.000154759	-0.000239567	-0.000153458	-0.000105978
flgD_N_up	-8.51959e-05	-8.51959e-05	-6.29672e-06	8.21706e-07	-8.51959e-05	0.000163569	-8.51959e-05	-8.51959e-05
flgE_N_down	-0.000375405	-0.000375405	-0.000140116	-0.000170173	-0.000375405	-0.000375405	-0.000375405	-0.000210649
flgE_N_up	-3.13208e-07	-3.13208e-07	-3.13208e-07	-3.13208e-07	-3.13208e-07	-3.13208e-07	-3.13208e-07	-3.13208e-07
flgF_N_down	-1.14453e-06	-1.14453e-06	-3.10635e-07	-1.14453e-06	-1.14453e-06	-1.14453e-06	-1.14453e-06	-1.14453e-06
flgF_N_up	-1.34943e-07	-1.34943e-07	5.80152e-07	-1.34943e-07	-1.34943e-07	-1.34943e-07	-1.34943e-07	-1.34943e-07
flgG_N_down	-7.99735e-05	-7.99735e-05	-3.00971e-05	-3.06188e-05	-7.99735e-05	-3.02742e-05	-2.81332e-05	-2.64128e-05
flgG_N_up	-4.26489e-07	-4.26489e-07	2.85965e-06	7.34993e-07	-4.26489e-07	-4.26489e-07	-4.26489e-07	-4.26489e-07
flgH_N_down	-0.00304996	-0.00736048	-0.0024982	-0.00305583	-0.0066772	-0.00400009	-0.00793575	-0.00422147
flgH_N_up	0	0	1.30353e-06	0	0	0	0	0
flgI_N_down	-4.26489e-07	-4.26489e-07	-4.26489e-07	-4.26489e-07	-4.26489e-07	-4.26489e-07	-4.26489e-07	-4.26489e-07
flgI_N_up	-3.51494e-07	-3.51494e-07	-3.51494e-07	-3.51494e-07	-3.51494e-07	-3.51494e-07	-3.51494e-07	-3.51494e-07
flgJ_O_down	-6.43041e-07	-6.43041e-07	-6.43041e-07	-6.43041e-07	-6.43041e-07	-6.43041e-07	-6.43041e-07	-6.43041e-07
flgJ_O_up	0	0	0	0	0	0	0	0
flgK_N_down	-2.91547e-07	-2.91547e-07	-2.91547e-07	-2.91547e-07	-2.91547e-07	-2.91547e-07	-2.91547e-07	-2.91547e-07
flgK_N_up	0	0	1.3248e-06	0	0	0	0	0
flgL_N_down	-3.69503e-06	-3.69503e-06	-1.07472e-07	-1.98941e-07	-3.69503e-06	-3.69503e-06	-3.69503e-06	-3.69503e-06
flgL_N_up	-1.34943e-07	-1.34943e-07	2.88146e-06	-1.34943e-07	-1.34943e-07	-1.34943e-07	-1.34943e-07	-1.34943e-07
flgM_U_down	-0.000178815	-0.000178815	-0.000128009	-0.00010855	-0.000178815	-0.000128847	-0.000178815	-0.000160313
flgM_U_up	-7.77983e-07	-7.77983e-07	1.95978e-07	-3.56619e-07	-7.77983e-07	-7.77983e-07	-7.77983e-07	-7.77983e-07
flgN_O_down	-0.000215162	-0.000186733	0.00173534	-0.000129359	0.00032355	-0.000115495	-0.000215162	-0.000178158
flgN_O_up	-0.000163701	-0.000163701	5.15078e-06	-3.60072e-05	-0.000163701	9.64852e-05	-0.000163701	-7.50814e-05
flhA_U_down	0	0	0	1.05887e-06	0	0	0	0
flhA_U_up	0	0	0	3.33515e-07	0	0	0	0
flhB_U_down	-1.34943e-07	-1.34943e-07	4.85199e-06	-1.34943e-07	-1.34943e-07	-1.34943e-07	-1.34943e-07	-1.34943e-07
flhB_U_up	-1.34943e-07	-1.34943e-07	1.79885e-07	-1.34943e-07	-1.34943e-07	-1.34943e-07	-1.34943e-07	-1.34943e-07
flhC_-_down	-2.91547e-07	-2.91547e-07	2.14596e-06	-2.91547e-07	-2.91547e-07	-2.91547e-07	-2.91547e-07	-2.91547e-07
flhC_-_up	0	0	0	0	0	0	0	0
flhD_-_down	0	0	0	0	0	0	0	0
flhD_-_up	-5.08098e-07	-5.08098e-07	2.91107e-07	-5.08098e-07	-5.08098e-07	-5.08098e-07	-5.08098e-07	-5.08098e-07
flhE_-_down	0	0	0	0	0	0	0	0
flhE_-_up	0	0	3.8278e-06	6.6703e-07	0	0	0	0
fliA_K_down	-0.000112149	-0.000112149	-3.78899e-05	-4.22181e-05	-0.000112149	-0.000112149	-9.0251e-05	-7.70904e-05
fliA_K_up	-1.6776e-05	6.49656e-06	-4.91363e-06	-1.09756e-05	-1.6776e-05	3.29233e-05	-1.6776e-05	-1.6776e-05
fliC_N_down	-0.000216192	-0.000216192	-8.69383e-05	-0.000106277	-0.000124132	-1.68578e-05	-0.000216192	-8.05661e-05
fliC_N_up	-0.000316178	-0.000187759	-6.78269e-05	-0.00011624	-0.000229134	4.26023e-05	-0.00020817	-0.000199146
fliD_N_down	-3.97643e-05	-3.97643e-05	-2.9558e-05	-2.69134e-05	-3.97643e-05	-3.97643e-05	-3.97643e-05	-3.97643e-05
fliD_N_up	0	0	0	0	0	0	0	0
fliE_U_down	-0.000558487	-0.000879489	-0.000379855	-0.000515173	-0.000982596	-0.000617908	-0.00107689	-0.000768009
fliE_U_up	0	0	0	0	0	0	0	0
fliF_U_down	0.00058782	-0.000383788	-0.000159822	-0.000187139	-0.000390437	-0.000220115	-0.000344224	-0.000278151
fliF_U_up	-6.43041e-07	-6.43041e-07	-6.43041e-07	-5.53293e-09	-6.43041e-07	-6.43041e-07	-6.43041e-07	1.59135e-05
fliG_N_down	-7.18036e-07	-7.18036e-07	-7.18036e-07	-3.99282e-07	-7.18036e-07	-7.18036e-07	-7.18036e-07	-7.18036e-07
fliG_N_up	0	0	0	3.33515e-07	0	0	0	0
fliH_U_down	-6.43041e-07	-6.43041e-07	-6.43041e-07	-6.43041e-07	-6.43041e-07	-6.43041e-07	-6.43041e-07	-6.43041e-07
fliH_U_up	-2.91547e-07	-2.91547e-07	-2.91547e-07	-2.91547e-07	-2.91547e-07	-2.91547e-07	-2.91547e-07	-2.91547e-07
fliI_U_down	-6.64702e-07	-6.64702e-07	1.34503e-07	-6.64702e-07	-6.64702e-07	-6.64702e-07	-6.64702e-07	-6.64702e-07
fliI_U_up	-1.34943e-07	-1.34943e-07	-1.34943e-07	-1.34943e-07	-1.34943e-07	-1.34943e-07	-1.34943e-07	-1.34943e-07
fliJ_O_down	0	0	0	0	0	0	0	0
fliJ_O_up	0	0	0	0	0	0	0	0
fliK_N_down	-5.83093e-07	-5.83093e-07	-5.83093e-07	1.15757e-06	-5.83093e-07	-5.83093e-07	-5.83093e-07	-5.83093e-07
fliK_N_up	-2.91547e-07	-2.91547e-07	-2.91547e-07	-2.91547e-07	-2.91547e-07	-2.91547e-07	-2.91547e-07	-2.91547e-07
fliL_N_down	-0.000129958	-0.000129958	-4.05784e-05	-4.80481e-05	-0.000129958	0.000101494	-0.000129958	-7.24146e-05
fliL_N_up	0	0	0	7.40118e-07	0	0	0	0
fliM_N_down	-6.08517e-05	2.79203e-05	-1.71363e-05	-2.42051e-05	-6.08517e-05	-6.08517e-05	-6.08517e-05	-2.18106e-05
fliM_N_up	-2.05326e-05	2.73995e-06	-1.80938e-05	1.44539e-06	-2.05326e-05	4.00514e-05	-2.05326e-05	-2.05326e-05
fliN_U_down	-0.000587503	-0.000864218	-0.000484583	-0.000497612	-0.000919884	-0.000324605	-0.000982793	-0.000797003
fliN_U_up	-8.52979e-07	-8.52979e-07	9.40133e-07	8.58162e-07	-8.52979e-07	-8.52979e-07	-8.52979e-07	-8.52979e-07
fliO_N_down	-0.000702749	-0.000585548	-0.000279691	-0.000332932	-0.00057303	-0.000553383	-0.000702749	-0.000474614
fliO_N_up	-1.34943e-07	-1.34943e-07	-1.34943e-07	5.02565e-07	-1.34943e-07	-1.34943e-07	-1.34943e-07	-1.34943e-07
fliP_U_down	0	0	4.69638e-07	0	0	0	0	0
fliP_U_up	0	0	0	1.84327e-06	0	0	0	0
fliQ_U_down	-1.0162e-06	-1.0162e-06	-8.76125e-07	-1.0162e-06	-1.0162e-06	-1.0162e-06	-1.0162e-06	-1.0162e-06
fliQ_U_up	0	0	0	0	0	0	0	0
fliR_U_down	-2.69885e-07	-2.69885e-07	-2.69885e-07	-2.69885e-07	-2.69885e-07	-2.69885e-07	-2.69885e-07	-2.69885e-07
fliR_U_up	-1.34943e-07	-1.34943e-07	5.6143e-06	9.53451e-07	-1.34943e-07	-1.34943e-07	-1.34943e-07	-1.34943e-07
fliS_O_down	-2.56004e-05	-2.56004e-05	-1.70814e-05	-1.57954e-05	-2.56004e-05	-2.56004e-05	-2.56004e-05	-2.56004e-05
fliS_O_up	0	0	6.44394e-07	0	0	0	0	0
fliT_-_down	-4.93418e-05	-4.93418e-05	-3.25362e-05	-1.90678e-05	-4.93418e-05	5.0325e-05	-4.93418e-05	-3.27853e-05
fliT_-_up	-1.78757e-06	-1.78757e-06	2.29911e-06	1.17291e-06	-1.78757e-06	-1.78757e-06	-1.78757e-06	-1.78757e-06
fliY_T_down	0	0	0	0	0	0	0	0
fliY_T_up	0	0	0	0	0	0	0	0
fliZ_-_down	-4.10254e-05	-4.10254e-05	-1.09367e-05	-1.29576e-05	-4.10254e-05	5.86415e-05	-4.10254e-05	-4.10254e-05
fliZ_-_up	-0.000110858	-0.000110858	-3.86184e-05	-2.64326e-05	1.38462e-05	9.90924e-05	-0.000110858	-3.67581e-05
flk_-_down	0	0	0	0	0	0	0	0
flk_-_up	0	0	0	1.48024e-06	0	0	0	0
flu_U_down	-5.08098e-07	-5.08098e-07	-5.08098e-07	-5.08098e-07	-5.08098e-07	-5.08098e-07	-5.08098e-07	-5.08098e-07
flu_U_up	0	0	0	4.21364e-07	0	0	0	0
flxA_-_down	-7.99645e-07	-7.99645e-07	-7.99645e-07	9.99346e-07	-7.99645e-07	-7.99645e-07	-7.99645e-07	-7.99645e-07
flxA_-_up	-4.72744e-05	1.13263e-05	-6.63567e-06	3.27184e-06	-4.72744e-05	2.42496e-06	-4.72744e-05	4.73644e-05
fmt_J_down	0	0	0	3.18754e-07	0	0	0	0
fmt_J_up	-4.86437e-07	-4.86437e-07	-4.86437e-07	-4.86437e-07	-4.86437e-07	-4.86437e-07	-4.86437e-07	-4.86437e-07
fnr_T_down	-2.91547e-07	-2.91547e-07	-2.91547e-07	-2.91547e-07	-2.91547e-07	-2.91547e-07	-2.91547e-07	-2.91547e-07
fnr_T_up	-0.000262238	-0.000173466	-0.000109719	-6.47689e-05	-0.000262238	-1.32052e-05	-0.000176129	-0.000122722
focA_P_down	-1.09119e-06	-1.09119e-06	-1.09119e-06	-1.09119e-06	-1.09119e-06	-1.09119e-06	-1.09119e-06	-1.09119e-06
focA_P_up	-2.91547e-07	-2.91547e-07	4.08808e-07	-2.91547e-07	-2.91547e-07	-2.91547e-07	-2.91547e-07	-2.91547e-07
focB_P_down	-1.0162e-06	-1.0162e-06	1.23963e-08	-1.0162e-06	-1.0162e-06	-1.0162e-06	-1.0162e-06	-1.0162e-06
focB_P_up	0	0	0	0	0	0	0	0
folA_H_down	-6.9686e-06	-6.9686e-06	1.14652e-05	2.02897e-05	-6.9686e-06	-6.9686e-06	-6.9686e-06	1.15335e-05
folA_H_up	-5.08098e-07	-5.08098e-07	-5.08098e-07	1.24733e-06	-5.08098e-07	-5.08098e-07	-5.08098e-07	-5.08098e-07
folB_H_down	0	0	0	0	0	0	0	0
folB_H_up	0	0	0	0	0	0	0	0
folC_H_down	-5.61432e-07	-5.61432e-07	3.28419e-07	-2.27917e-07	-5.61432e-07	-5.61432e-07	-5.61432e-07	-5.61432e-07
folC_H_up	-5.08098e-07	-5.08098e-07	-5.08098e-07	-5.08098e-07	-5.08098e-07	-5.08098e-07	-5.08098e-07	-5.08098e-07
folD_H_down	0	0	0	2.22035e-06	0	0	0	0
folD_H_up	-2.91547e-07	-2.91547e-07	-2.91547e-07	-2.91547e-07	-2.91547e-07	-2.91547e-07	-2.91547e-07	-2.91547e-07
folE_H_down	-1.04787e-06	-1.04787e-06	-9.07798e-07	1.10034e-08	-1.04787e-06	-1.04787e-06	-1.04787e-06	-1.04787e-06
folE_H_up	-1.56604e-07	-1.56604e-07	-1.56604e-07	-1.56604e-07	-1.56604e-07	-1.56604e-07	-1.56604e-07	-1.56604e-07
folK_H_down	-7.18358e-06	-7.18358e-06	-4.38569e-06	-6.86482e-06	-7.18358e-06	-7.18358e-06	-7.18358e-06	-7.18358e-06
folK_H_up	0	0	0	0	0	0	0	0
folM_R_down	-6.10513e-05	-6.10513e-05	-4.71209e-05	-2.76147e-05	-6.10513e-05	-6.10513e-05	-6.10513e-05	-2.20102e-05
folM_R_up	0	0	0	0	0	0	0	0
folP_H_down	-1.34943e-07	-1.34943e-07	-1.34943e-07	-1.34943e-07	-1.34943e-07	-1.34943e-07	-1.34943e-07	-1.34943e-07
folP_H_up	-6.43041e-07	-6.43041e-07	3.30789e-06	-6.43041e-07	-6.43041e-07	-6.43041e-07	-6.43041e-07	-6.43041e-07
folX_H_down	-4.48151e-07	-4.48151e-07	-4.48151e-07	-4.48151e-07	-4.48151e-07	-4.48151e-07	-4.48151e-07	-4.48151e-07
folX_H_up	0	0	0	0	0	0	0	0
fpr_C_down	0	0	0	0	0	0	0	0
fpr_C_up	0	0	0	0	0	0	0	0
frc_C_down	-0.000489596	-0.000400824	-0.000156569	3.25566e-05	-0.000442448	-0.000158209	-0.000364017	-5.95167e-05
frc_C_up	0	0	0	3.18754e-07	0	0	0	0
frdA_C_down	0	0	0	0	0	0	0	0
frdA_C_up	-1.52429e-06	-1.52429e-06	-1.52429e-06	-1.52429e-06	-1.52429e-06	-1.52429e-06	-1.52429e-06	-1.52429e-06
frdB_C_down	0	0	0	0	0	0	0	0
frdB_C_up	0	0	0	0	0	0	0	0
frdC_-_down	-0.000130406	-0.000107134	-6.08659e-05	-2.60546e-05	-0.000130406	-0.000130406	-0.000130406	-9.53477e-05
frdC_-_up	-1.56604e-07	-1.56604e-07	5.0253e-07	2.8886e-06	-1.56604e-07	-1.56604e-07	-1.56604e-07	-1.56604e-07
frdD_-_down	0.000305541	-0.000111648	-5.28549e-05	-2.65279e-05	-0.000111648	-0.000111648	-0.000111648	-6.00324e-05
frdD_-_up	-4.69812e-07	-4.69812e-07	3.48332e-06	3.17245e-06	-4.69812e-07	-4.69812e-07	-4.69812e-07	-4.69812e-07
fre_C_down	-5.88958e-05	-3.04665e-05	0.000113593	1.40459e-05	-5.88958e-05	-9.19649e-06	-5.88958e-05	5.9288e-07
fre_C_up	-1.34943e-07	-1.34943e-07	-1.34943e-07	-1.34943e-07	-1.34943e-07	-1.34943e-07	-1.34943e-07	-1.34943e-07
frlA_E_down	-1.40755e-05	-1.40755e-05	8.99701e-06	-4.24098e-06	-1.40755e-05	-1.40755e-05	-1.40755e-05	-1.40755e-05
frlA_E_up	0	0	0	0	0	0	0	0
frlB_M_down	-9.50991e-05	-0.000458843	-0.000107134	-0.00015903	-0.000345451	-0.000141818	-0.000512287	-0.000345677
frlB_M_up	-4.86437e-07	-4.86437e-07	5.78171e-07	-4.86437e-07	-4.86437e-07	-4.86437e-07	-4.86437e-07	-4.86437e-07
frlC_G_down	-2.69885e-07	-2.69885e-07	7.60037e-07	8.18509e-07	-2.69885e-07	-2.69885e-07	-2.69885e-07	-2.69885e-07
frlC_G_up	0	0	0	0	0	0	0	0
frlD_G_down	0	0	0	0	0	0	0	0
frlD_G_up	0	0	0	0	0	0	0	0
frlR_K_down	-0.000748004	-0.000748004	-0.000263662	-0.000302653	-0.000700857	-0.000427503	-0.000748004	-0.000484719
frlR_K_up	-2.91547e-07	-2.91547e-07	3.67587e-07	-2.91547e-07	-2.91547e-07	-2.91547e-07	-2.91547e-07	-2.91547e-07
frmA_C_down	-0.000133716	-0.000133716	-6.94132e-05	-4.74207e-05	-0.000133716	-0.000133716	-0.000111818	-2.05751e-05
frmA_C_up	-1.51366e-05	-1.51366e-05	-2.21316e-06	-4.08084e-06	-1.51366e-05	8.45302e-05	-1.51366e-05	3.36544e-06
frmB_R_down	-1.144e-05	-1.144e-05	-5.07333e-06	-3.78155e-06	-1.144e-05	-1.144e-05	-1.144e-05	-1.144e-05
frmB_R_up	-5.08438e-06	-5.08438e-06	-4.05579e-06	-4.02551e-06	-5.08438e-06	-5.08438e-06	-5.08438e-06	-5.08438e-06
frmR_S_down	-0.000877567	-0.000849137	-0.000363969	-0.000406631	-0.000877567	-0.00044705	-0.000855668	-0.000523716
frmR_S_up	-1.34943e-07	-1.34943e-07	5.80152e-07	1.28697e-06	-1.34943e-07	-1.34943e-07	-1.34943e-07	-1.34943e-07
frr_-_down	-1.59929e-06	-1.59929e-06	-1.59929e-06	2.8671e-06	-1.59929e-06	-1.59929e-06	-1.59929e-06	-1.59929e-06
frr_-_up	-1.30774e-06	-1.30774e-06	3.05254e-06	3.72378e-06	-1.30774e-06	-1.30774e-06	-1.30774e-06	-1.30774e-06
frsA_-_down	-0.000249354	-0.00047847	-0.000143856	0.000440749	-0.000504712	-0.000400405	-0.000749104	0.00039053
frsA_-_up	-2.33899e-06	-2.33899e-06	2.92554e-06	4.36252e-06	-2.33899e-06	-2.33899e-06	-2.33899e-06	-2.33899e-06
fruA_G_down	-2.51623e-05	-2.51623e-05	-9.98158e-06	-7.8059e-06	-2.51623e-05	-2.51623e-05	-2.51623e-05	-2.51623e-05
fruA_G_up	-4.01485e-06	4.94291e-05	-3.001e-06	-4.02106e-07	-4.01485e-06	-4.01485e-06	-4.01485e-06	-4.01485e-06
fruB_G_down	-2.69885e-07	-2.69885e-07	-2.69885e-07	7.88987e-07	-2.69885e-07	-2.69885e-07	-2.69885e-07	-2.69885e-07
fruB_G_up	-3.51494e-07	-3.51494e-07	-3.51494e-07	-3.51494e-07	-3.51494e-07	-3.51494e-07	-3.51494e-07	-3.51494e-07
fruK_G_down	-5.07115e-06	-5.07115e-06	2.74182e-06	6.06866e-06	-5.07115e-06	-5.07115e-06	-5.07115e-06	1.34309e-05
fruK_G_up	0	0	0	0	0	0	0	0
fruR_K_down	0	0	0	0	0	0	0	0
fruR_K_up	0	0	0	0	0	0	0	0
frvA_T_down	0	0	2.94882e-07	0	0	0	0	0
frvA_T_up	-5.08098e-07	-5.08098e-07	-5.08098e-07	-5.08098e-07	-5.08098e-07	-5.08098e-07	-5.08098e-07	-5.08098e-07
frvB_G_down	0	0	0	0	0	0	0	0
frvB_G_up	0	0	0	0	0	0	0	0
frvR_T_down	-1.0162e-06	-1.0162e-06	-1.0162e-06	-1.0162e-06	-1.0162e-06	-1.0162e-06	-1.0162e-06	-1.0162e-06
frvR_T_up	-2.91547e-07	-2.91547e-07	-2.91547e-07	-2.91547e-07	-2.91547e-07	-2.91547e-07	-2.91547e-07	-2.91547e-07
frvX_G_down	-1.36108e-06	-1.36108e-06	-1.36108e-06	-1.36108e-06	-1.36108e-06	-1.36108e-06	-1.36108e-06	-1.36108e-06
frvX_G_up	0	0	0	0	0	0	0	0
frwB_-_down	-3.51494e-07	-3.51494e-07	-3.51494e-07	-3.27401e-08	-3.51494e-07	-3.51494e-07	-3.51494e-07	-3.51494e-07
frwB_-_up	-1.34943e-07	-1.34943e-07	8.33813e-07	1.83811e-07	-1.34943e-07	-1.34943e-07	-1.34943e-07	-1.34943e-07
frwC_G_down	-0.000193236	-0.000139792	-7.59214e-05	-8.87169e-05	-0.000148324	-9.35689e-05	-0.000193236	-4.11452e-05
frwC_G_up	0	0	0	1.37763e-06	0	0	0	0
frwD_-_down	0	0	0	1.66757e-06	0	0	0	0
frwD_-_up	0	0	0	0	0	0	0	0
fryA_T_down	-1.16619e-06	-1.16619e-06	-4.51092e-07	1.31459e-06	-1.16619e-06	-1.16619e-06	-1.16619e-06	-1.16619e-06
fryA_T_up	0	0	8.53836e-07	0	0	0	0	0
fryB_-_down	-8.21306e-07	-8.21306e-07	1.51347e-06	-8.21306e-07	-8.21306e-07	-8.21306e-07	-8.21306e-07	-8.21306e-07
fryB_-_up	-8.96301e-07	-8.96301e-07	4.09884e-06	-5.62787e-07	-8.96301e-07	-8.96301e-07	-8.96301e-07	-8.96301e-07
fryC_G_down	-4.19651e-06	-4.19651e-06	-2.4034e-06	-2.45585e-06	-4.19651e-06	-4.19651e-06	-4.19651e-06	-4.19651e-06
fryC_G_up	0	0	0	0	0	0	0	0
fsaA_-_down	0	0	0	0	0	0	0	0
fsaA_-_up	-1.34943e-07	-1.34943e-07	-1.34943e-07	-1.34943e-07	-1.34943e-07	-1.34943e-07	-1.34943e-07	-1.34943e-07
fsaB_-_down	-0.000180181	-0.000180181	-6.46009e-05	-6.43689e-05	-0.000180181	-0.000180181	-0.000180181	-8.7579e-05
fsaB_-_up	0	0	0	6.37508e-07	0	0	0	0
fsr_-_down	-1.20447e-06	-1.20447e-06	8.5646e-08	-1.20447e-06	-1.20447e-06	-1.20447e-06	-1.20447e-06	-1.20447e-06
fsr_-_up	-4.26489e-07	-4.26489e-07	-4.26489e-07	-4.26489e-07	-4.26489e-07	-4.26489e-07	-4.26489e-07	-4.26489e-07
ftnA_P_down	-1.34943e-07	-1.34943e-07	8.19073e-07	1.83811e-07	-1.34943e-07	-1.34943e-07	-1.34943e-07	-1.34943e-07
ftnA_P_up	-2.16954e-05	-2.16954e-05	-6.69244e-06	-6.31623e-06	-2.16954e-05	-2.16954e-05	-2.16954e-05	-2.16954e-05
ftnB_P_down	-2.91547e-07	-2.91547e-07	8.93186e-07	2.72072e-08	-2.91547e-07	-2.91547e-07	-2.91547e-07	-2.91547e-07
ftnB_P_up	-1.34943e-07	-1.34943e-07	-1.34943e-07	2.30156e-06	-1.34943e-07	-1.34943e-07	-1.34943e-07	-1.34943e-07
ftsA_D_down	-2.91547e-07	-2.91547e-07	-2.91547e-07	-2.91547e-07	-2.91547e-07	-2.91547e-07	-2.91547e-07	-2.91547e-07
ftsA_D_up	0	0	0	0	0	0	0	0
ftsB_D_down	0	0	0	0	0	0	0	0
ftsB_D_up	0	0	3.20635e-06	0	0	0	0	0
ftsE_D_down	-5.08098e-07	-5.08098e-07	-5.08098e-07	-5.08098e-07	-5.08098e-07	-5.08098e-07	-5.08098e-07	-5.08098e-07
ftsE_D_up	0	0	0	0	0	0	0	0
ftsI_M_down	-4.86437e-07	-4.86437e-07	-4.86437e-07	1.02332e-06	-4.86437e-07	-4.86437e-07	-4.86437e-07	-4.86437e-07
ftsI_M_up	0	0	0	3.18754e-07	0	0	0	0
ftsK_D_down	0	0	0	0	0	0	0	0
ftsK_D_up	0	0	0	0	0	0	0	0
ftsL_D_down	0	0	8.55166e-07	3.18754e-07	0	0	0	0
ftsL_D_up	0	0	0	0	0	0	0	0
ftsN_D_down	-4.97182e-05	-4.97182e-05	-2.00178e-05	-2.20999e-05	-4.97182e-05	1.08658e-05	-4.97182e-05	-8.73157e-06
ftsN_D_up	0	0	1.47828e-06	1.74066e-06	0	0	0	0
ftsP_Q_down	-2.69885e-07	-2.69885e-07	1.02567e-08	-2.69885e-07	-2.69885e-07	-2.69885e-07	-2.69885e-07	-2.69885e-07
ftsP_Q_up	0	0	4.84378e-07	0	0	0	0	0
ftsQ_M_down	-4.35543e-05	-4.35543e-05	3.48263e-05	6.54176e-05	4.12535e-05	-4.35543e-05	-4.35543e-05	5.303e-05
ftsQ_M_up	0	0	0	0	0	0	0	0
ftsW_-_down	-7.28829e-05	-1.9439e-05	-3.74953e-06	2.51499e-05	-7.28829e-05	-7.28829e-05	-7.28829e-05	3.16231e-06
ftsW_-_up	0	0	0	2.686e-06	0	0	0	0
ftsX_D_down	0	0	0	0	0	0	0	0
ftsX_D_up	0	0	0	0	0	0	0	0
ftsY_U_down	-1.56604e-07	-1.56604e-07	1.18161e-06	-1.56604e-07	-1.56604e-07	-1.56604e-07	-1.56604e-07	-1.56604e-07
ftsY_U_up	0	0	0	0	0	0	0	0
ftsZ_D_down	-1.34943e-07	-1.34943e-07	5.44137e-07	-1.34943e-07	-1.34943e-07	-1.34943e-07	-1.34943e-07	-1.34943e-07
ftsZ_D_up	0	0	0	0	0	0	0	0
fucA_G_down	-8.14741e-05	-8.14741e-05	-6.99472e-07	-8.4234e-06	-8.14741e-05	-3.17748e-05	-8.14741e-05	-6.29721e-05
fucA_G_up	-1.34943e-07	-1.34943e-07	7.05484e-07	1.98572e-07	-1.34943e-07	-1.34943e-07	-1.34943e-07	-1.34943e-07
fucI_G_down	-4.23013e-05	-4.23013e-05	-1.67591e-05	-2.10345e-05	-2.40498e-06	0.000118218	-4.23013e-05	1.71874e-05
fucI_G_up	0	0	0	0	0	0	0	0
fucK_G_down	-0.00015639	-0.00015639	-8.18202e-05	-6.84661e-05	-0.00015639	-5.6723e-05	-0.00015639	-0.000139833
fucK_G_up	-1.17931e-05	-1.17931e-05	-3.50484e-06	-6.19403e-06	-1.17931e-05	-1.17931e-05	-1.17931e-05	6.70897e-06
fucO_C_down	-5.83251e-06	-5.83251e-06	-4.92792e-06	2.59945e-06	-5.83251e-06	-5.83251e-06	-5.83251e-06	1.07241e-05
fucO_C_up	0	0	0	0	0	0	0	0
fucP_G_down	-1.56604e-07	-1.56604e-07	-1.56604e-07	-1.56604e-07	-1.56604e-07	-1.56604e-07	-1.56604e-07	-1.56604e-07
fucP_G_up	-6.43041e-07	-6.43041e-07	8.01889e-07	-6.43041e-07	-6.43041e-07	-6.43041e-07	-6.43041e-07	-6.43041e-07
fucR_G_down	-2.69885e-07	-2.69885e-07	3.05138e-07	7.88987e-07	-2.69885e-07	-2.69885e-07	-2.69885e-07	1.82322e-05
fucR_G_up	0	0	0	0	0	0	0	0
fucU_G_down	-6.94536e-06	-6.94536e-06	-5.92065e-07	-1.44507e-06	-6.94536e-06	-6.94536e-06	-6.94536e-06	-6.94536e-06
fucU_G_up	0	0	0	9.56262e-07	0	0	0	0
fumA_C_down	-4.36956e-05	2.8496e-06	-3.04937e-05	-1.85479e-05	-4.36956e-05	5.59713e-05	-4.36956e-05	-2.70897e-06
fumA_C_up	-7.51751e-05	-7.51751e-05	-7.07839e-06	-2.00086e-05	-7.51751e-05	8.50757e-05	-7.51751e-05	9.94914e-05
fumB_C_down	-3.29654e-05	-3.29654e-05	-7.38918e-06	-7.65989e-06	-3.29654e-05	-3.29654e-05	-3.29654e-05	-3.29654e-05
fumB_C_up	0	0	3.14827e-07	0	0	0	0	0
fumC_C_down	-1.34943e-07	-1.34943e-07	2.05323e-06	-1.34943e-07	-1.34943e-07	-1.34943e-07	-1.34943e-07	-1.34943e-07
fumC_C_up	0	0	0	0	0	0	0	0
fur_P_down	0	0	2.06505e-06	0	0	0	0	0
fur_P_up	-2.29566e-06	-2.29566e-06	1.56982e-06	1.70356e-07	-2.29566e-06	-2.29566e-06	-2.29566e-06	-2.29566e-06
fusA_J_down	0	0	0	3.33515e-07	0	0	0	0
fusA_J_up	-1.34943e-07	-1.34943e-07	1.1339e-06	5.17326e-07	-1.34943e-07	-1.34943e-07	-1.34943e-07	-1.34943e-07
fxsA_R_down	-0.00036507	-0.000311626	-0.000249348	-0.000201284	-0.000325174	-0.000105152	-0.00036507	-0.000330011
fxsA_R_up	-5.61432e-07	-5.61432e-07	-4.21361e-07	-5.61432e-07	-5.61432e-07	-5.61432e-07	-5.61432e-07	-5.61432e-07
gabD_C_down	-9.12926e-07	-9.12926e-07	-9.12926e-07	-9.12926e-07	-9.12926e-07	-9.12926e-07	-9.12926e-07	-9.12926e-07
gabD_C_up	-1.56604e-07	-1.56604e-07	-1.56604e-07	5.10426e-07	-1.56604e-07	-1.56604e-07	-1.56604e-07	-1.56604e-07
gabP_E_down	0	0	0	1.05887e-06	0	0	0	0
gabP_E_up	0	0	0	0	0	0	0	0
gabT_E_down	-0.000159745	-0.000159745	-8.42895e-05	-6.63324e-05	-0.000159745	-0.000109777	-0.000159745	-6.51976e-05
gabT_E_up	-1.57763e-06	-1.57763e-06	1.83129e-06	-1.15626e-06	-1.57763e-06	-1.57763e-06	-1.57763e-06	-1.57763e-06
gadA_E_down	-0.000144808	-0.000144808	-5.25583e-05	-6.48859e-05	-0.000144808	-9.51089e-05	-0.000144808	-5.22064e-05
gadA_E_up	-1.77973e-05	-1.77973e-05	3.40627e-06	4.27954e-06	-1.77973e-05	-1.77973e-05	-1.77973e-05	6.4176e-05
gadB_E_down	-6.43041e-07	-6.43041e-07	-6.43041e-07	-6.43041e-07	-6.43041e-07	-6.43041e-07	-6.43041e-07	-6.43041e-07
gadB_E_up	-5.08098e-07	-5.08098e-07	5.03524e-06	-5.08098e-07	-5.08098e-07	-5.08098e-07	-5.08098e-07	-5.08098e-07
gadC_E_down	-2.91547e-07	-2.91547e-07	-2.91547e-07	-2.91547e-07	-2.91547e-07	-2.91547e-07	-2.91547e-07	-2.91547e-07
gadC_E_up	0	0	0	0	0	0	0	0
gadE_K_down	-1.34943e-07	-1.34943e-07	1.02984e-06	-1.34943e-07	-1.34943e-07	-1.34943e-07	-1.34943e-07	-1.34943e-07
gadE_K_up	-1.34943e-07	-1.34943e-07	-1.34943e-07	-1.34943e-07	-1.34943e-07	-1.34943e-07	-1.34943e-07	-1.34943e-07
gadW_-_down	0.000368558	-0.000149845	-4.93239e-05	-5.82769e-05	-0.000149845	-0.000100146	-0.000149845	-0.000149845
gadW_-_up	0	0	0	6.52269e-07	0	0	0	0
gadX_-_down	-1.20447e-06	-1.20447e-06	-1.20447e-06	-1.20447e-06	-1.20447e-06	-1.20447e-06	-1.20447e-06	-1.20447e-06
gadX_-_up	-5.08098e-07	-5.08098e-07	6.96581e-07	-1.74583e-07	-5.08098e-07	-5.08098e-07	-5.08098e-07	-5.08098e-07
galE_M_down	-1.34943e-07	-1.34943e-07	-1.34943e-07	-1.34943e-07	-1.34943e-07	-1.34943e-07	-1.34943e-07	-1.34943e-07
galE_M_up	0	0	0	0	0	0	0	0
galF_M_down	-2.91547e-07	-2.91547e-07	-1.14046e-08	1.20345e-06	-2.91547e-07	-2.91547e-07	-2.91547e-07	-2.91547e-07
galF_M_up	0	0	0	0	0	0	0	0
galK_G_down	-4.22664e-05	-4.22664e-05	-1.78885e-05	-2.76421e-05	-4.22664e-05	-4.22664e-05	-4.22664e-05	-4.22664e-05
galK_G_up	0	0	0	3.33515e-07	0	0	0	0
galM_G_down	-5.08098e-07	-5.08098e-07	-5.08098e-07	-5.08098e-07	-5.08098e-07	-5.08098e-07	-5.08098e-07	-5.08098e-07
galM_G_up	0	0	0	3.18754e-07	0	0	0	0
galP_-_down	-4.59133e-06	-4.59133e-06	1.24823e-06	-3.95382e-06	-4.59133e-06	-4.59133e-06	-4.59133e-06	-4.59133e-06
galP_-_up	0	0	0	0	0	0	0	0
galR_K_down	-0.000505846	-0.000459301	-0.00017048	-0.000215692	-0.000373891	-0.000245929	-0.00036357	-0.000246634
galR_K_up	0	0	1.37943e-06	0	0	0	0	0
galS_K_down	-7.35177e-06	-7.35177e-06	1.05883e-06	2.99272e-06	-7.35177e-06	-7.35177e-06	1.45464e-05	1.11503e-05
galS_K_up	-6.96375e-07	-6.96375e-07	-8.66655e-08	2.23529e-06	-6.96375e-07	-6.96375e-07	-6.96375e-07	-6.96375e-07
galT_C_down	-0.000362442	-0.000315897	-0.000181796	-0.000230064	-0.000362442	-0.000312743	-0.000362442	-0.000282414
galT_C_up	-1.34943e-07	-1.34943e-07	2.18377e-06	-1.34943e-07	-1.34943e-07	-1.34943e-07	-1.34943e-07	-1.34943e-07
galU_M_down	-1.38274e-06	-1.38274e-06	-1.38274e-06	-1.38274e-06	-1.38274e-06	-1.38274e-06	-1.38274e-06	-1.38274e-06
galU_M_up	-1.20447e-06	-1.20447e-06	3.08497e-07	2.30637e-06	-1.20447e-06	-1.20447e-06	-1.20447e-06	-1.20447e-06
gapA_G_down	-2.45227e-06	-2.45227e-06	-2.3122e-06	-2.13351e-06	-2.45227e-06	-2.45227e-06	-2.45227e-06	-2.45227e-06
gapA_G_up	-5.61432e-07	-5.61432e-07	-2.11919e-07	-2.27917e-07	-5.61432e-07	-5.61432e-07	-5.61432e-07	-5.61432e-07
garD_-_down	-3.03617e-05	-3.03617e-05	-1.33933e-05	-4.33341e-06	-3.03617e-05	-3.03617e-05	-3.03617e-05	-1.18597e-05
garD_-_up	-3.51494e-07	-3.51494e-07	1.40693e-06	-3.51494e-07	-3.51494e-07	-3.51494e-07	-3.51494e-07	-3.51494e-07
garK_-_down	-9.4382e-05	-9.4382e-05	-2.39827e-05	-2.82169e-05	-9.57424e-06	-9.4382e-05	-7.24839e-05	-9.4382e-05
garK_-_up	0	0	0	2.87262e-06	0	0	0	0
garL_G_down	-4.26489e-07	-4.26489e-07	-4.26489e-07	-4.26489e-07	-4.26489e-07	-4.26489e-07	-4.26489e-07	-4.26489e-07
garL_G_up	-1.46435e-06	-1.46435e-06	-1.46435e-06	-1.46435e-06	-1.46435e-06	-1.46435e-06	-1.46435e-06	-1.46435e-06
garP_-_down	0	0	4.7324e-06	3.18754e-07	0	0	0	0
garP_-_up	0	0	0	4.21364e-07	0	0	0	0
garR_I_down	0	0	0	1.17624e-06	0	0	0	0
garR_I_up	0	0	0	0	0	0	0	0
gatA_T_down	-8.95154e-05	-8.95154e-05	-4.04555e-05	-5.32241e-05	-8.95154e-05	-8.95154e-05	-8.95154e-05	-3.19722e-05
gatA_T_up	-1.34943e-07	-1.34943e-07	-1.34943e-07	-1.34943e-07	-1.34943e-07	-1.34943e-07	-1.34943e-07	-1.34943e-07
gatB_G_down	0.000740196	-0.000118141	-7.68911e-05	-0.000104456	-0.000176742	0.000404214	-0.000176742	-0.000143629
gatB_G_up	-1.56604e-07	-1.56604e-07	-1.56604e-07	-1.56604e-07	-1.56604e-07	-1.56604e-07	-1.56604e-07	-1.56604e-07
gatC_G_down	-4.26489e-07	-4.26489e-07	1.27731e-06	-4.26489e-07	-4.26489e-07	-4.26489e-07	-4.26489e-07	-4.26489e-07
gatC_G_up	0.000424315	-9.40884e-05	-3.12162e-05	-9.45238e-06	-9.40884e-05	-4.41209e-05	-9.40884e-05	-7.55863e-05
gatD_R_down	-3.48351e-06	-3.48351e-06	-2.50676e-07	-2.81648e-06	-3.48351e-06	-3.48351e-06	-3.48351e-06	-3.48351e-06
gatD_R_up	-4.86437e-07	-4.86437e-07	-4.86437e-07	-4.86437e-07	-4.86437e-07	-4.86437e-07	-4.86437e-07	-4.86437e-07
gatY_G_down	0.000906136	-0.000899849	-0.000454994	-0.000336121	-0.00068472	-0.000327428	-0.000872656	-0.000321293
gatY_G_up	0	0	1.51297e-06	0	0	0	0	0
gatZ_G_down	-0.000116565	-0.000116565	-6.13617e-05	-6.73577e-05	-0.000116565	3.28009e-05	-0.000116565	-5.90221e-05
gatZ_G_up	-6.04755e-07	-6.04755e-07	-6.04755e-07	-6.04755e-07	-6.04755e-07	-6.04755e-07	-6.04755e-07	-6.04755e-07
gcd_G_down	-7.99645e-07	-7.99645e-07	3.28015e-06	-7.99645e-07	-7.99645e-07	-7.99645e-07	-7.99645e-07	-7.99645e-07
gcd_G_up	-5.37579e-05	-5.37579e-05	-9.95974e-07	2.35399e-06	-8.84639e-06	4.59089e-05	-5.37579e-05	-3.12734e-05
gcl_R_down	0	0	4.20213e-07	0	0	0	0	0
gcl_R_up	0	0	0	0	0	0	0	0
gcvA_K_down	-2.35561e-06	-2.35561e-06	-2.35561e-06	-1.60073e-06	-2.35561e-06	-2.35561e-06	-2.35561e-06	-2.35561e-06
gcvA_K_up	-5.08098e-07	-5.08098e-07	1.36525e-06	-5.08098e-07	-5.08098e-07	-5.08098e-07	-5.08098e-07	-5.08098e-07
gcvH_E_down	-3.31186e-06	-3.31186e-06	-1.74293e-06	-3.31186e-06	-3.31186e-06	-3.31186e-06	-3.31186e-06	-3.31186e-06
gcvH_E_up	0	0	0	0	0	0	0	0
gcvP_E_down	-1.28608e-06	-1.28608e-06	2.6419e-06	9.63795e-07	-1.28608e-06	-1.28608e-06	-1.28608e-06	-1.28608e-06
gcvP_E_up	-2.91547e-07	-2.91547e-07	-1.51476e-07	-2.91547e-07	-2.91547e-07	-2.91547e-07	-2.91547e-07	-2.91547e-07
gcvR_E_down	-7.99645e-07	-7.99645e-07	6.7997e-07	-7.99645e-07	-7.99645e-07	-7.99645e-07	-7.99645e-07	-7.99645e-07
gcvR_E_up	-1.56604e-07	-1.56604e-07	-1.56604e-07	9.02268e-07	-1.56604e-07	-1.56604e-07	-1.56604e-07	-1.56604e-07
gcvT_E_down	0	0	0	2.01513e-06	0	0	0	0
gcvT_E_up	-1.34943e-07	-1.34943e-07	-1.34943e-07	-1.34943e-07	-1.34943e-07	-1.34943e-07	-1.34943e-07	-1.34943e-07
gdhA_E_down	-9.12926e-07	-9.12926e-07	-9.12926e-07	-5.79411e-07	-9.12926e-07	-9.12926e-07	-9.12926e-07	-9.12926e-07
gdhA_E_up	0	0	0	0	0	0	0	0
gfcA_-_down	-2.91547e-07	-2.91547e-07	3.22531e-06	-2.91547e-07	-2.91547e-07	-2.91547e-07	-2.91547e-07	-2.91547e-07
gfcA_-_up	-4.48151e-07	-4.48151e-07	8.96599e-07	1.89357e-07	-4.48151e-07	-4.48151e-07	-4.48151e-07	-4.48151e-07
gfcB_-_down	0.000197043	-0.000220145	-3.78107e-05	-8.26032e-05	-0.000220145	-7.07788e-05	-0.000220145	-0.000203588
gfcB_-_up	-4.26489e-07	-4.26489e-07	-4.26489e-07	3.17149e-06	-4.26489e-07	-4.26489e-07	-4.26489e-07	-4.26489e-07
gfcC_-_down	-1.0162e-06	-1.0162e-06	-1.0162e-06	-1.0162e-06	-1.0162e-06	-1.0162e-06	-1.0162e-06	-1.0162e-06
gfcC_-_up	-3.51494e-07	-3.51494e-07	4.55953e-06	4.03385e-07	-3.51494e-07	-3.51494e-07	-3.51494e-07	-3.51494e-07
gfcD_-_down	-3.56445e-05	-3.56445e-05	-2.38861e-05	-5.77633e-06	-3.56445e-05	-3.56445e-05	-3.56445e-05	-3.56445e-05
gfcD_-_up	-8.7464e-07	-8.7464e-07	1.51777e-06	5.17747e-07	-8.7464e-07	-8.7464e-07	-8.7464e-07	-8.7464e-07
gfcE_-_down	0	0	5.75024e-07	0	0	0	0	0
gfcE_-_up	-4.26643e-05	-4.26643e-05	-9.41888e-06	-8.16574e-06	-4.26643e-05	0.000156669	-4.26643e-05	-4.26643e-05
ggt_-_down	-0.0015473	-0.00402286	-0.00164133	-0.0017704	-0.00342573	-0.00234798	-0.00427297	-0.00184709
ggt_-_up	0	0	2.66435e-06	0	0	0	0	0
ghrA_E_down	-2.21406e-06	-2.21406e-06	-1.08008e-06	-2.86771e-07	-2.21406e-06	-2.21406e-06	-2.21406e-06	-2.21406e-06
ghrA_E_up	-5.83093e-07	-5.83093e-07	-5.83093e-07	4.9054e-07	-5.83093e-07	-5.83093e-07	-5.83093e-07	-5.83093e-07
ghrB_R_down	-1.68843e-05	-1.68843e-05	-5.59008e-06	-6.31279e-06	2.30119e-05	-1.68843e-05	-1.68843e-05	-1.68843e-05
ghrB_R_up	-4.86437e-07	-4.86437e-07	3.03828e-06	3.41625e-06	-4.86437e-07	-4.86437e-07	-4.86437e-07	-4.86437e-07
gidB_M_down	0	0	0	1.37763e-06	0	0	0	0
gidB_M_up	-3.51494e-07	-3.51494e-07	-3.51494e-07	-3.51494e-07	-3.51494e-07	-3.51494e-07	-3.51494e-07	-3.51494e-07
glcA_C_down	0.000199699	-0.000217489	-2.99819e-07	-8.87039e-05	-8.77701e-05	3.15436e-05	-0.000217489	-5.9471e-05
glcA_C_up	0	0	0	0	0	0	0	0
glcB_C_down	-2.07911e-06	-2.07911e-06	-2.51315e-07	-2.506e-07	-2.07911e-06	-2.07911e-06	-2.07911e-06	-2.07911e-06
glcB_C_up	0	0	0	1.39239e-06	0	0	0	0
glcC_K_down	-8.52979e-07	-8.52979e-07	-8.52979e-07	-8.52979e-07	-8.52979e-07	-8.52979e-07	-8.52979e-07	-8.52979e-07
glcC_K_up	0	0	0	0	0	0	0	0
glcD_C_down	0	0	1.04466e-06	0	0	0	0	0
glcD_C_up	-3.13208e-07	-3.13208e-07	-3.13208e-07	-3.13208e-07	-3.13208e-07	-3.13208e-07	-3.13208e-07	-3.13208e-07
glcE_C_down	-4.69812e-07	-4.69812e-07	-4.69812e-07	-4.69812e-07	-4.69812e-07	-4.69812e-07	-4.69812e-07	-4.69812e-07
glcE_C_up	0	0	1.61969e-06	0	0	0	0	0
glcF_C_down	-3.14165e-05	-3.14165e-05	-2.09036e-05	-2.37432e-05	-3.14165e-05	-3.14165e-05	-3.14165e-05	-3.14165e-05
glcF_C_up	0	0	0	0	0	0	0	0
glcG_R_down	-9.72873e-07	-9.72873e-07	-9.72873e-07	-9.72873e-07	-9.72873e-07	-9.72873e-07	-9.72873e-07	-9.72873e-07
glcG_R_up	0	0	7.7926e-07	0	0	0	0	0
gldA_C_down	-0.000189036	-0.000189036	-6.51763e-05	-6.76509e-05	-0.000141889	-0.000189036	-0.000189036	-7.58952e-05
gldA_C_up	0	0	0	0	0	0	0	0
glf_M_down	-7.30448e-05	-7.30448e-05	-5.2127e-05	-2.87667e-05	-7.30448e-05	-7.30448e-05	-7.30448e-05	-5.45427e-05
glf_M_up	-2.91547e-07	-2.91547e-07	1.39618e-06	-2.91547e-07	-2.91547e-07	-2.91547e-07	-2.91547e-07	-2.91547e-07
glgA_G_down	0	0	0	0	0	0	0	0
glgA_G_up	-1.34943e-07	-1.34943e-07	-1.34943e-07	-1.34943e-07	-1.34943e-07	-1.34943e-07	-1.34943e-07	-1.34943e-07
glgB_G_down	-1.74424e-06	-1.74424e-06	3.38545e-07	-1.74424e-06	-1.74424e-06	-1.74424e-06	-1.74424e-06	-1.74424e-06
glgB_G_up	0	0	4.20213e-07	0	0	0	0	0
glgC_G_down	-4.30318e-06	-4.30318e-06	3.61484e-06	7.90515e-07	-4.30318e-06	-4.30318e-06	-4.30318e-06	-4.30318e-06
glgC_G_up	0	0	0	0	0	0	0	0
glgP_G_down	-3.88847e-05	-3.88847e-05	-2.23615e-05	-2.13186e-05	-3.88847e-05	6.05139e-05	-3.88847e-05	-2.03827e-05
glgP_G_up	-0.000163801	-0.000163801	-1.00312e-05	1.59628e-05	-0.000163801	-0.000163801	-0.000163801	-0.000145299
glgS_-_down	-4.9067e-05	-4.9067e-05	-3.6195e-05	-4.14675e-05	-1.91939e-06	6.32362e-07	-4.9067e-05	-4.9067e-05
glgS_-_up	0	0	0	0	0	0	0	0
glgX_G_down	0	0	1.11403e-06	0	0	0	0	0
glgX_G_up	0	0	0	0	0	0	0	0
glk_G_down	-2.4206e-06	-2.4206e-06	9.77463e-07	-1.01345e-06	-2.4206e-06	-2.4206e-06	-2.4206e-06	-2.4206e-06
glk_G_up	0	0	0	0	0	0	0	0
glmM_G_down	0	0	3.29567e-07	0	0	0	0	0
glmM_G_up	0	0	0	0	0	0	0	0
glmS_M_down	-2.82882e-06	-2.82882e-06	-2.54868e-06	-1.4512e-06	-2.82882e-06	-2.82882e-06	-2.82882e-06	-2.82882e-06
glmS_M_up	-6.43041e-07	-6.43041e-07	-6.43041e-07	-6.43041e-07	-6.43041e-07	-6.43041e-07	-6.43041e-07	-6.43041e-07
glmU_M_down	-4.69812e-07	-4.69812e-07	5.6011e-07	-4.69812e-07	-4.69812e-07	-4.69812e-07	-4.69812e-07	-4.69812e-07
glmU_M_up	-1.56604e-07	-1.56604e-07	1.82213e-06	-1.56604e-07	-1.56604e-07	-1.56604e-07	-1.56604e-07	-1.56604e-07
glnA_-_down	-0.000332361	-0.000332361	-6.27959e-05	3.58636e-06	-0.000285213	-8.3328e-05	-0.000332361	-0.000171587
glnA_-_up	-0.000163258	-1.76276e-05	6.51539e-05	0.000229784	-7.34351e-05	-0.000163258	-0.000163258	0.000122421
glnB_E_down	-1.34943e-07	-1.34943e-07	-1.34943e-07	2.86422e-07	-1.34943e-07	-1.34943e-07	-1.34943e-07	-1.34943e-07
glnB_E_up	0	0	0	0	0	0	0	0
glnD_O_down	-4.13374e-05	-4.13374e-05	-1.65173e-05	-2.22711e-06	-4.13374e-05	8.36189e-06	-4.13374e-05	4.72819e-05
glnD_O_up	-1.34943e-07	-1.34943e-07	8.73704e-07	-1.34943e-07	-1.34943e-07	-1.34943e-07	-1.34943e-07	-1.34943e-07
glnE_T_down	0	0	0	0	0	0	0	0
glnE_T_up	-1.34943e-07	-1.34943e-07	-1.34943e-07	-1.34943e-07	-1.34943e-07	-1.34943e-07	-1.34943e-07	-1.34943e-07
glnG_T_down	-0.000182805	-0.000124205	-5.44974e-05	-1.56929e-05	-0.000182805	-2.25543e-05	-0.000182805	-7.17013e-05
glnG_T_up	0	0	0	0	0	0	0	0
glnH_T_down	-3.56793e-05	-3.56793e-05	-3.90135e-06	-1.12665e-05	-3.56793e-05	-3.56793e-05	-3.56793e-05	-1.71772e-05
glnH_T_up	0	0	1.79444e-06	0	0	0	0	0
glnK_E_down	-1.56604e-07	-1.56604e-07	1.81523e-08	5.98275e-07	-1.56604e-07	-1.56604e-07	-1.56604e-07	-1.56604e-07
glnK_E_up	0	0	0	0	0	0	0	0
glnL_T_down	0	0	0	0	0	0	0	0
glnL_T_up	0	0	0	0	0	0	0	0
glnP_E_down	-1.89084e-06	-1.89084e-06	-7.06103e-07	-1.57208e-06	-1.89084e-06	-1.89084e-06	-1.89084e-06	-1.89084e-06
glnP_E_up	-4.26489e-07	-4.26489e-07	1.17192e-06	-4.26489e-07	-4.26489e-07	-4.26489e-07	-4.26489e-07	-4.26489e-07
glnQ_E_down	-1.11285e-06	-1.11285e-06	-1.11285e-06	-1.11285e-06	-1.11285e-06	-1.11285e-06	-1.11285e-06	-1.11285e-06
glnQ_E_up	0	0	0	0	0	0	0	0
glnS_J_down	-7.77983e-07	-7.77983e-07	-7.77983e-07	-7.77983e-07	-7.77983e-07	-7.77983e-07	-7.77983e-07	-7.77983e-07
glnS_J_up	-9.12926e-07	-9.12926e-07	-9.12926e-07	-2.60657e-07	-9.12926e-07	-9.12926e-07	-9.12926e-07	-9.12926e-07
gloA_E_down	-5.08098e-07	-5.08098e-07	3.96493e-07	-5.08098e-07	-5.08098e-07	-5.08098e-07	-5.08098e-07	-5.08098e-07
gloA_E_up	-0.000653533	-0.00102488	-0.00048631	-0.000394698	-0.0013936	-0.000459868	-0.00157047	-0.000491761
gloB_R_down	-0.000725479	-0.000641864	-0.000440108	-0.000350722	-0.00063342	-0.000515529	-0.000673639	-0.000392076
gloB_R_up	-9.8888e-05	-9.8888e-05	-2.39785e-05	-5.32541e-06	-9.8888e-05	-9.8888e-05	-9.8888e-05	-6.38293e-05
glpA_C_down	-4.48151e-07	-4.48151e-07	-4.48151e-07	5.08111e-07	-4.48151e-07	-4.48151e-07	-4.48151e-07	-4.48151e-07
[truncated: 6,335 more rows]

## Sheet: A2_sample_metadata
A2 Sample Metadata: Sample information for the detailed two (A2) antibiotic time series (See
[truncated: 48 more rows]

[truncated: 1 more sheets: A2_counts]
