# Supplementary material for: Parallel Mapping of Antibiotic Resistance Alleles in Escherichia coli
Source: PLoS One. 2016 Jan 15;11(1):e0146916. doi: 10.1371/journal.pone.0146916 (PMC4714920; doi:10.1371/journal.pone.0146916)
Supplement: S1 Table — (XLSX) [file pone.0146916.s012.xlsx]

## Sheet: TableS1
Supplemental Table 1: Antibiotics and concentrations used in this study
(*WHO essential medicines)
Antibiotic	Class	Method of action	Determined MIC (µg/mL)	Sub-inhibitory selection concentration (µg/mL)
Gentamycin*	Aminoglycoside	Binds 30S ribosomal subunit inhibiting translation	0.38	0.3
Kanamycin*			1.88	1.5
Doxycycline*	Tetracycline	Binds 30S ribosomal subunit inhibiting aminoacyl-tRNA transfer	4.5	3.6
Tetracycline			4.5	3.6
Carbenicillin	β-Lactam (Carboxypenicillin)	Inhibits cell wall synthesis	44.4	35.5
Ticarcillin			31.2	25
Cefixime*	β-Lactam (3G-cephalosporin)		3.25	2.6
Ceftazidime*			6.5	5.2
