# Supplementary material for: Parallel Mapping of Antibiotic Resistance Alleles in Escherichia coli
Source: PLoS One. 2016 Jan 15;11(1):e0146916. doi: 10.1371/journal.pone.0146916 (PMC4714920; doi:10.1371/journal.pone.0146916)
Supplement: S2 Table — (XLSX) [file pone.0146916.s013.xlsx]

## Sheet: Sheet1
Supplemental Table 2: Top 10 highly enriched alleles in OD selections for each antibiotic.
	Ticarcillin			Carbenicillin			Cefixime			Ceftazidime
	allele	Enrich-ment	fold increase	allele	Enrich-ment	fold increase	allele	Enrich-ment	fold increase	allele	Enrich-ment	fold increase
1	marR_up	0.267	226.882	marR_up	0.235735	200.326	rfaC_dn	0.32915	431.099	katE_dn	0.0540083	98.3973
2	mdtM_dn	0.0247984	5.75612	rfaC_dn	0.0347074	46.3519	plsB_up	0.326518	158.182	narQ_up	0.0472951	165.024
3	narQ_up	0.0173752	61.259	narQ_up	0.0214958	75.5495	yjcO_dn	0.124428	600.918	marR_up	0.0407281	35.4377
4	rfaC_dn	0.00716842	10.3669	plsB_up	0.0213347	11.2703	yebY_dn	0.0260458	247.622	rfaC_dn	0.0294391	39.4678
5	lacY_dn	0.00712757	3.06728	cydA_dn	0.0173767	48.5067	mreC_up	0.00987148	75.7962	plsB_up	0.0113296	6.45395
6	katE_dn	0.00530516	10.5672	dxs_dn	0.0102247	49.9362	fdnG_dn	0.0062955	4.79988	cydA_dn	0.0105754	29.9124
7	cydA_dn	0.00325681	9.90387	katE_dn	0.00971396	18.5179	marR_up	0.00536141	5.53335	mdtM_dn	0.00907478	2.74046
8	sodC_dn	0.00293432	2.64917	yjcO_dn	0.00739881	36.6726	secD_up	0.00497626	2.75266	dxs_dn	0.00900313	44.0898
9	dxs_dn	0.00273501	14.09	adiA_up	0.00362563	2.27265	yibG_dn	0.00361003	4.41669	ybeT_dn	0.00539705	100.857
10	hyfJ_dn	0.00191151	3.93667	yebY_dn	0.0035808	34.9058	lldD_dn	0.00205634	77.354	yncH_up	0.00419447	89.2268
	Doxycycline			Tetracycline			Gentamicin			Kanamycin
	allele	Enrich-ment	fold increase	allele	Enrich-ment	fold increase	allele	Enrich-ment	fold increase	allele	Enrich-ment	fold increase
1	marR_up	0.0647898	55.7832	marR_up	0.925472	783.535	cydA_dn	0.300183	821.678	yeaE_dn	0.240258	140.529
2	mdtM_dn	0.0343186	7.58201	cydA_dn	0.000295514	1.80791	dxs_dn	0.259017	1240.68	ycgY_dn	0.227031	221.183
3	narQ_up	0.0211136	74.2242	dxs_dn	0.000140699	1.6734	rsmC_dn	0.0776024	234.025	cydA_dn	0.223324	204.517
4	lacY_dn	0.0103339	3.99724	accA_dn	0.000132635	1.76308	ubiG_dn	0.0685132	458.309	marR_up	0.142419	41.1408
5	rfaC_dn	0.00896245	12.7112	yjcO_dn	0.00012675	1.61111	marR_up	0.0250504	22.1814	dhaM_dn	0.0385704	121.021
6	chbC_up	0.00832541	1.04515	dcyD_dn	8.30889e-05	28.51	katE_dn	0.0106609	20.2256	yafL_dn	0.0375763	366.03
7	katE_dn	0.00754827	14.6124	yiiR_dn	7.89623e-05	12.0485	narQ_up	0.0106338	37.879	tilS_dn	0.0351669	247.564
8	sodC_dn	0.0046126	3.59241	envR_dn	7.3648e-05	6.91018	rfaC_dn	0.00816508	11.6693	rfaC_dn	0.0215707	10.3954
9	cydA_dn	0.00386556	11.5681	katE_dn	6.87872e-05	1.12405	iscS_dn	0.00663645	247.77	plsB_up	0.0172559	3.76893
10	dxs_dn	0.00357753	18.1224	kefA_dn	6.74755e-05	1.95745	plsB_up	0.00382562	2.84161	katE_dn	0.0152943	10.1938
