# Supplementary material for: Parallel Mapping of Antibiotic Resistance Alleles in Escherichia coli
Source: PLoS One. 2016 Jan 15;11(1):e0146916. doi: 10.1371/journal.pone.0146916 (PMC4714920; doi:10.1371/journal.pone.0146916)
Supplement: S3 Table — (XLSX) [file pone.0146916.s014.xlsx]

## Sheet: Sheet1
Supplemental Table 3: Top 10 most diminished alleles in OD selections for each antibiotic.
	Ticarcillin			Carbenicillin			Cefixime			Ceftazidime
	allele	Enrich-ment	fold increase	allele	Enrich-ment	fold increase	allele	Enrich-ment	fold increase	allele	Enrich-ment	fold increase
1	yncE_dn	-0.0386681	1.7512	chbC_up	-0.0511911	1.3843	chbC_up	-0.156199	6.53947	yncE_dn	-0.0453541	2.01261
2	chbC_up	-0.0279417	1.17859	yncE_dn	-0.0400031	1.79783	yncE_dn	-0.0776297	7.20368	chbC_up	-0.0196431	1.11923
3	motA_up	-0.018884	1.57123	motA_up	-0.0193421	1.59332	motA_up	-0.0400617	4.37207	motA_up	-0.00902884	1.2104
4	yadE_up	-0.00566849	1.49009	ycfS_dn	-0.00840523	1.58501	ycfS_dn	-0.0188265	5.77051	ycfS_dn	-0.00618985	1.37326
5	nikB_up	-0.00478939	1.5164	yadE_up	-0.0072886	1.7328	yadE_up	-0.0142423	5.7593	yjgN_dn	-0.00421104	2.89045
6	flgH_dn	-0.00422147	2.06364	ansP_dn	-0.00556173	6.94461	nikB_up	-0.0118274	6.28821	ansP_dn	-0.00385897	2.46264
7	ydcI_dn	-0.004113	2.48437	nikB_up	-0.00451636	1.47303	yncA_up	-0.00743827	10.5783	puuA_up	-0.00384378	2.45322
8	yqeH_dn	-0.00400137	2.14417	puuA_up	-0.00421908	2.85886	flgH_dn	-0.00736048	9.86933	nikB_up	-0.00341472	1.32065
9	yjgN_dn	-0.00388017	2.51665	yagM_up	-0.00415286	3.14608	ydcI_dn	-0.00659171	23.5616	ydcI_dn	-0.0033372	1.94094
10	ansP_dn	-0.00370495	2.32682	wzb_dn	-0.00379255	4.65792	ansP_dn	-0.00622153	23.5588	yagM_up	-0.00325514	2.14909
	Doxycycline			Tetracycline			Gentamicin			Kanamycin
	allele	Enrich-ment	fold increase	allele	Enrich-ment	fold increase	allele	Enrich-ment	fold increase	allele	Enrich-ment	fold increase
1	yncE_dn	-0.024812	1.37979	chbC_up	-0.165832	9.93248	chbC_up	-0.133132	3.59696	chbC_up	-0.0489197	1.36109
2	motA_up	-0.00974634	1.23098	yncE_dn	-0.0846271	16.3417	yncE_dn	-0.0778797	7.35053	yncE_dn	-0.0477167	2.12469
3	ansP_dn	-0.00325494	2.00387	motA_up	-0.0483106	14.3031	motA_up	-0.0392561	4.09441	ycfS_dn	-0.0104035	1.84106
4	flgH_dn	-0.00305583	1.59515	ycfS_dn	-0.0211383	13.932	ycfS_dn	-0.0183654	5.1668	nikB_up	-0.00621356	1.79149
5	yjgN_dn	-0.00293868	1.83965	yadE_up	-0.0166204	28.0521	yadE_up	-0.0136011	4.74311	yagM_up	-0.00410238	3.0661
6	iclR_dn	-0.00284022	1.95856	nikB_up	-0.0132108	16.4844	nikB_up	-0.0107746	4.27556	flgH_dn	-0.00400009	1.95462
7	yagM_up	-0.00281979	1.86281	flgH_dn	-0.00793575	32.1682	yncA_up	-0.0070169	6.85744	fdoH_dn	-0.00364116	2.61074
8	ydcI_dn	-0.00265628	1.62832	yncA_up	-0.00774855	17.6172	flgH_dn	-0.0066772	5.41275	tnaC_dn	-0.00343619	2.37548
9	wzb_dn	-0.00262494	2.19077	yqeH_dn	-0.00730294	38.3361	yjgN_dn	-0.00603098	15.7967	yqeH_dn	-0.00332334	1.79597
10	copA_dn	-0.00262289	2.2919	ydcI_dn	-0.00644665	15.7443	ansP_dn	-0.00593909	11.6391	yjgN_dn	-0.00326004	2.02565
