# Supplementary material for: Parallel Mapping of Antibiotic Resistance Alleles in Escherichia coli
Source: PLoS One. 2016 Jan 15;11(1):e0146916. doi: 10.1371/journal.pone.0146916 (PMC4714920; doi:10.1371/journal.pone.0146916)
Supplement: S4 Table — The R statistic represents the how different the tested categories are, with a value near zero indicating no significant difference between the groups, and a value near 1 indicating difference. (XLSX) [file pone.0146916.s015.xlsx]

## Sheet: TableS4
Supplemental Table 4: Nonparametric ANOSIM values for important categories in this study.
The R statistic represents the how different the tested categories are, with a value near zero
indicating no significant difference between the groups, and a value near 1 indicating difference.
dataset A1:
Category	R	p-value	Permutations	Category Details
TRMR	0.96	0.001	999	TRMR "up" vs. "down" regulated
Antibiotic	0.49	0.001	999	Kan, Gent, Doxy, Tet, Carb, Tic, Cix, Ctaz
Antibiotic_Replicate1	0.19	0.09	999	Antibiotics samples in replicate 1
Antibiotic_Replicate2	0.41	0.005	999	Antibiotics samples in replicate 2
Antibiotic_Replicate3	0.25	0.05	999	Antibiotics samples in replicate 3
Antibiotic Class	0.32	0.001	999	Aminoglycoside, Tetracycline,
				Carboxypenicillin, third generation Cepham
Method	0.057	0.13	999	24hr, OD,Time_0
Replicate	-0.048	1	999	1, 2, or 3
dataset A2:
Category	R	p-value	Permutations	Category Details
TRMR	0.96	0.001	999	TRMR "up" vs. "down" regulated
Antibiotic	0.99	0.001	999	Kanamicin and Gentamycin
Method	0.011	0.33	999	24hr, CT, SD, Time_0
MethodType	-0.015	0.58	999	24hr,CT1,CT2,CT3,SD1,SD2,SD3,Time_0
Replicate	0.086	0.032	999	1, 2, or 3
