# Supplementary material for: Parallel Mapping of Antibiotic Resistance Alleles in Escherichia coli
Source: PLoS One. 2016 Jan 15;11(1):e0146916. doi: 10.1371/journal.pone.0146916 (PMC4714920; doi:10.1371/journal.pone.0146916)
Supplement: S5 Table — (XLS) [file pone.0146916.s016.xls]

## Sheet: TableS5
	Supplemental Table 5: A1 top genes used for classification
	between the eight antibiotics:
	Gene	Mean_decrease_in_accuracy
	ubiG_down	0.00526636
	dxs_down	0.00485349
	cydA_down	0.0048314
	ybjC_down	0.0046231
	rsmC_down	0.00459578
	erpA_down	0.0045051
	iscS_down	0.00442207
	hemC_up	0.00440657
	rfaC_down	0.00387338
	plsB_up	0.00381038
	katE_down	0.00320741
	lldD_down	0.00303266
	fdoH_down	0.00213851
	chbC_up	0.00211646
	mdoB_down	0.00211449
	secD_up	0.00209653
	accA_down	0.00209241
	lipA_down	0.0020601
	fhuC_up	0.00199966
	yagM_up	0.00193809
	ycgY_down	0.00190032
	ynfM_down	0.00188574
	yqeG_down	0.00179823
	yeaE_down	0.00179765
	mdtM_down	0.001742
	yncH_up	0.0015554
	yadE_up	0.00152941
	motA_up	0.00151244
